# Supplementary material for: Caenorhabditis elegans Cyclin D/CDK4 and Cyclin E/CDK2 Induce Distinct Cell Cycle Re-Entry Programs in Differentiated Muscle Cells
Source: PLoS Genet. 2011 Nov 10;7(11):e1002362. doi: 10.1371/journal.pgen.1002362 (PMC3213155; doi:10.1371/journal.pgen.1002362)
Supplement: Table S1 — List of genes enriched ≥2-fold in muscle (PAB-1 IP versus total RNA) and GO-term analysis of these genes. The experiment was repeated four times for each line. The intensities of all genes are shown after background subtraction, normalization, and merging of replicate culture dye-swap hybridizations. MAANOVA statistical analysis was performed to determine genes with significantly different mRNA expression. (XLSX) [file pgen.1002362.s006.xlsx]

## Sheet: Enriched genes
	Probe details of genes enriched in muscle							Selection:	p-value < 0.05
									enrichment ≥ 2-fold
	Probe_ID	WB_ID	Gene	Public name	log2(PAB-1 IP/total RNA)*	p-val**
	A_12_P102918	WBGene00003369	C36E6.3	mlc-1	5.27065	0		When a probe overlaps multiple transcripts,
	A_12_P119811	WBGene00000653	M195.1	col-77	3.82476	0		names of all transcripts are listed.
	A_12_P119150	WBGene00006789	F11C3.3	unc-54	3.44721	0
	A_12_P119150	WBGene00000088	F32A7.6	aex-5	3.44721	0		* Fold change of PAB-1 IP vs. total RNA from SV912 (control)
	A_12_P103356	WBGene00018519	F46H5.3	F46H5.3	3.34331	0
	A_12_P103253	WBGene00004429	Y48G8AL.8	rpl-17	3.3099	0		** p-values of 0 and 1 indicate actual values of <0.0002 and >0.9998 respectively.
	A_12_P108149	WBGene00006764	ZK721.2	unc-27	3.25708	0
	A_12_P116585	WBGene00003769	B0213.6	nlp-31	3.25424	0
	A_12_P105222	WBGene00018670	F52C6.13	F52C6.13	3.12704	0
	A_12_P119272	WBGene00000779	F28H1.2	cpn-3	3.10411	0
	A_12_P115167	WBGene00015046	B0213.17	nlp-34	3.07332	0
	A_12_P104862	WBGene00000691	T28C6.4	col-117	2.96039	0
	A_12_P118097	WBGene00007355	C06A1.5	rpb-6	2.94963	0
	A_12_P109820	WBGene00020678	T22B11.4	T22B11.4	2.93666	0
	A_12_P112205	WBGene00004412	Y71F9AL.13	rpl-1	2.89828	0
	A_12_P120302	WBGene00009115	F25F2.1	F25F2.1	2.87538	0
	A_12_P103873	WBGene00000649	F11G11.12	col-73	2.87169	0
	A_12_P115867	WBGene00015790	C15C7.4	C15C7.4	2.80879	0
	A_12_P100908	WBGene00004419	Y24D9A.4	rpl-7A	2.80373	0
	A_12_P118723	WBGene00012871	Y45F10B.3	Y45F10B.3	2.75803	0
	A_12_P101777	WBGene00018374	F43B10.2	tag-343	2.754	0
	A_12_P100324	WBGene00000613	C27H5.5	col-36	2.74823	0
	A_12_P100324	WBGene00001129	C27H5.7	dyf-13	2.74823	0
	A_12_P100977	WBGene00010836	M03B6.4	M03B6.4	2.74121	0
	A_12_P111702	WBGene00012113	T28B8.1	T28B8.1	2.73076	0
	A_12_P102730	WBGene00021084	W08E12.3	W08E12.3	2.70154	0
	A_12_P102973	WBGene00011884	T21B10.2	enol-1	2.67164	0
	A_12_P100363	WBGene00001683	T09F3.3	gpd-1	2.64791	0
	A_12_P116538	WBGene00000639	ZK265.2	col-63	2.64767	0
	A_12_P118654	WBGene00000552	T21H3.3	cmd-1	2.63336	0
	A_12_P118460	WBGene00014699	C37A5.5	C37A5.5	2.62247	0
	A_12_P119696	WBGene00022473	Y119C1B.8	tag-332	2.62087	0
	A_12_P108811	WBGene00010815	M01F1.9	M01F1.9	2.60019	0
	A_12_P113071	WBGene00022194	Y71H2B.4	Y71H2B.4	2.59889	0
	A_12_P113696	WBGene00006794	C38C3.5	unc-60	2.58666	0
	A_12_P108258	WBGene00021827	Y54E10A.5	Y54E10A.5	2.58485	0
	A_12_P104067	WBGene00000675	K02D7.3	col-101	2.57596	0
	A_12_P107512	WBGene00021086	W08E12.5	W08E12.5	2.57076	0
	A_12_P100693	WBGene00044931	Y37E3.21	Y37E3.21	2.54247	0
	A_12_P100693	WBGene00021350	Y37E3.8	Y37E3.8	2.54247	0
	A_12_P111461	WBGene00008955	F19D8.2	F19D8.2	2.54024	0
	A_12_P107653	WBGene00000026	F31A3.1	abu-3	2.53307	0
	A_12_P111884	WBGene00000718	B0222.7	col-145	2.52122	0
	A_12_P113120	WBGene00011662	T09F3.2	T09F3.2	2.5095	0
	A_12_P112263	WBGene00001564	C05E4.9	gei-7	2.50737	0
	A_12_P105495	WBGene00010598	K06B4.3	K06B4.3	2.49641	0
	A_12_P112066	WBGene00009484	F36G3.3	F36G3.3	2.48404	0
	A_12_P117926	WBGene00006439	T27E9.1	ant-1.1	2.4838	0
	A_12_P106074	WBGene00012383	Y5F2A.2	ttr-17	2.46023	0
	A_12_P117628	WBGene00019540	K08D12.6	K08D12.6	2.45739	0
	A_12_P109430	WBGene00012602	Y38E10A.24	Y38E10A.24	2.45225	0
	A_12_P110537	WBGene00013766	Y113G7B.17	Y113G7B.17	2.40973	0
	A_12_P107416	WBGene00021427	Y38F2AR.9	Y38F2AR.9	2.40613	0
	A_12_P111113	WBGene00019332	K02F3.9	K02F3.9	2.39209	0
	A_12_P119251	WBGene00016653	C44E4.4	C44E4.4	2.35279	0
	A_12_P103543	WBGene00000719	T06E4.6	col-146	2.35215	0
	A_12_P112273	WBGene00001427	Y18D10A.19	fkb-2	2.32909	0
	A_12_P107568	WBGene00011537	T06E4.10	T06E4.10	2.32866	0
	A_12_P107641	WBGene00000713	F26F12.1	col-140	2.32856	0
	A_12_P119018	WBGene00009091	F23D12.7	F23D12.7	2.32463	0
	A_12_P115669	WBGene00000738	F14H12.1	col-165	2.30064	0
	A_12_P105250	WBGene00004456	Y48B6A.2	rpl-43	2.29694	0
	A_12_P100347	WBGene00003396	F52F12.3	mom-4	2.28067	0
	A_12_P105182	WBGene00009514	F37H8.5	F37H8.5	2.27617	0
	A_12_P105022	WBGene00005184	T09D3.7	srg-27	2.27409	0
	A_12_P107424	WBGene00018159	F37F2.2	F37F2.2	2.26021	0
	A_12_P114881	WBGene00004419	Y24D9A.4	rpl-7A	2.25903	0
	A_12_P115497	WBGene00000751	C34F6.2	col-178	2.24189	0
	A_12_P118695	WBGene00003169	E03G2.3	mec-5	2.2191	0
	A_12_P103314	WBGene00022679	ZK180.5	ZK180.5	2.21751	0
	A_12_P114471	WBGene00019357	K03B4.7	cpg-8	2.21132	0
	A_12_P101958	WBGene00010309	F59B2.5	F59B2.5	2.20969	0
	A_12_P111290	WBGene00017908	F28H1.1	F28H1.1	2.20047	0
	A_12_P106149	WBGene00013489	Y69H2.14	Y69H2.14	2.1905	0
	A_12_P110246	WBGene00008631	F10A3.1	F10A3.1	2.16832	0
	A_12_P109846	WBGene00006725	H06I04.4	ubl-1	2.15041	0
	A_12_P110841	WBGene00006408	T14G12.3	tag-18	2.12714	0
	A_12_P117757	WBGene00008860	F15D4.3	F15D4.3	2.12525	0
	A_12_P120108	WBGene00010419	H28O16.1	H28O16.1	2.11773	0
	A_12_P111556	WBGene00000547	Y77E11A.11	clp-7	2.11044	0
	A_12_P107591	WBGene00003562	F09G8.4	ncr-2	2.11038	0
	A_12_P107591	WBGene00000666	F09G8.6	col-91	2.11038	0
	A_12_P107536	WBGene00018720	F53A3.1	F53A3.1	2.09957	0
	A_12_P103472	WBGene00015484	C05D11.7	C05D11.7	2.09745	0
	A_12_P113561	WBGene00018793	F54C4.1	F54C4.1	2.06924	0
	A_12_P103603	WBGene00011527	T06D8.6	cchl-1	2.06145	0
	A_12_P103236	WBGene00017058	D2062.6	D2062.6	2.05953	0
	A_12_P118209	WBGene00020659	T21G5.1	T21G5.1	2.04692	0
	A_12_P103749	WBGene00009142	F26A3.4	F26A3.4	2.04521	0
	A_12_P114355	WBGene00006889	T06G6.9	pfd-3	2.04431	0
	A_12_P103068	WBGene00001572	M03A8.4	gei-15	2.04305	0
	A_12_P119258	WBGene00009106	F25C8.4	F25C8.4	2.03853	0
	A_12_P105792	WBGene00014915	Y53C10A.1	Y53C10A.1	2.03784	0
	A_12_P111709	WBGene00004818	C52D10.6	skr-12	2.03698	0
	A_12_P103533	WBGene00000558	R09B5.9	cnc-4	2.03655	0
	A_12_P102590	WBGene00000732	F57B1.3	col-159	2.03413	0
	A_12_P107155	WBGene00018960	F56D1.2	F56D1.2	2.03311	0
	A_12_P107155	WBGene00018961	F56D1.3	F56D1.3	2.03311	0
	A_12_P105473	WBGene00022582	ZC262.5	ZC262.5	2.03237	0
	A_12_P110571	WBGene00018876	F55D1.2	F55D1.2	2.03065	0
	A_12_P118178	WBGene00004135	K07D4.8	pqn-48	2.00937	0
	A_12_P115498	WBGene00000024	AC3.3	abu-1	2.00858	0
	A_12_P109949	WBGene00010246	F58D5.7	F58D5.7	2.00069	0
	A_12_P105486	WBGene00000560	Y46E12A.1	cnc-6	1.99916	0
	A_12_P112750	WBGene00019466	K07B1.6	K07B1.6	1.99729	0
	A_12_P111190	WBGene00000599	B0222.8	col-10	1.97583	0
	A_12_P114681	WBGene00006587	F53A9.10	tnt-2	1.97176	0
	A_12_P112254	WBGene00008193	C49C3.3	C49C3.3	1.9711	0
	A_12_P111196	WBGene00000615	F54C9.4	col-38	1.94621	0
	A_12_P116563	WBGene00012875	Y45F10B.13	Y45F10B.13	1.94076	0
	A_12_P107711	WBGene00013081	Y51A2D.14	Y51A2D.14	1.93356	0
	A_12_P106368	WBGene00000699	C29F4.1	col-125	1.9306	0
	A_12_P112523	WBGene00007155	B0379.1	B0379.1	1.92855	0
	A_12_P105227	WBGene00001169	R03G5.1	eft-4	1.9199	0
	A_12_P108557	WBGene00000556	R09B5.3	cnc-2	1.9198	0
	A_12_P110632	WBGene00022125	Y71F9B.1	Y71F9B.1	1.9137	0
	A_12_P110632	WBGene00004946	Y71F9B.10	sop-3	1.9137	0
	A_12_P110859	WBGene00004445	W09C5.6	rpl-31	1.91149	0
	A_12_P110729	WBGene00015248	B0546.1	mai-2	1.89336	0
	A_12_P100280	WBGene00021161	Y4C6B.7	Y4C6B.7	1.88435	0
	A_12_P113935	WBGene00001938	F22B3.1	his-64	1.88264	0
	A_12_P102451	WBGene00000716	T15B7.3	col-143	1.87611	0
	A_12_P105815	WBGene00018015	F33G12.3	F33G12.3	1.87239	0
	A_12_P117211	WBGene00001768	Y48E1B.10	gst-20	1.86671	0
	A_12_P115500	WBGene00017735	F23C8.6	F23C8.6	1.86072	0
	A_12_P119358	WBGene00012561	Y37D8A.26	Y37D8A.26	1.85236	0
	A_12_P107228	WBGene00000677	F56B3.1	col-103	1.84462	0
	A_12_P109203	WBGene00012382	Y5F2A.1	ttr-16	1.84458	0
	A_12_P117764	WBGene00008125	C47A4.5	C47A4.5	1.84129	0
	A_12_P108659	WBGene00012895	Y46G5A.2	Y46G5A.2	1.82888	0
	A_12_P116524	WBGene00006585	T20B3.2	tni-3	1.81914	0
	A_12_P116524	WBGene00004026	T20B3.7	phy-3	1.81914	0
	A_12_P105579	WBGene00011026	R05D7.1	R05D7.1	1.81491	0
	A_12_P102036	WBGene00003768	B0213.5	nlp-30	1.81198	0
	A_12_P113825	WBGene00014262	ZK1321.4	ZK1321.4	1.81149	0
	A_12_P102729	WBGene00020732	T23E7.2	T23E7.2	1.80804	0
	A_12_P103189	WBGene00003991	K03E6.6	pfn-3	1.80568	0
	A_12_P115818	WBGene00018297	F41F3.3	F41F3.3	1.79616	0
	A_12_P104217	WBGene00006780	B0350.2	unc-44	1.78759	0
	A_12_P113966	WBGene00014207	ZK1058.9	ZK1058.9	1.78671	0
	A_12_P103134	WBGene00022199	Y71H10A.1	Y71H10A.1	1.78517	0
	A_12_P103108	WBGene00000723	B0024.2	col-150	1.7811	0
	A_12_P102929	WBGene00006827	F08C6.7	unc-98	1.78063	0
	A_12_P111843	WBGene00012452	Y17D7B.4	Y17D7B.4	1.77748	0
	A_12_P108251	WBGene00000879	Y75B12B.5	cyn-3	1.77372	0
	A_12_P112031	WBGene00019537	K08D12.3	K08D12.3	1.77286	0
	A_12_P117313	WBGene00012693	Y39B6A.34	Y39B6A.34	1.77239	0
	A_12_P116062	WBGene00006794	C38C3.5	unc-60	1.77025	0
	A_12_P119406	WBGene00020696	T22F3.3	T22F3.3	1.76828	0
	A_12_P105507	WBGene00017825	F26F4.1	cee-1	1.76403	0
	A_12_P106631	WBGene00002074	F32E10.4	ima-3	1.76132	0
	A_12_P109984	WBGene00012978	Y48B6A.1	Y48B6A.1	1.75759	0
	A_12_P102423	WBGene00001037	T05C3.5	dnj-19	1.75755	0
	A_12_P102154	WBGene00003765	B0213.2	nlp-27	1.75699	0
	A_12_P109188	WBGene00022072	Y67D8C.8	cpg-9	1.75583	0
	A_12_P118073	WBGene00003495	T22E5.5	mup-2	1.75354	0
	A_12_P114265	WBGene00011917	T22C1.6	T22C1.6	1.74255	0
	A_12_P106806	WBGene00004482	C16A3.9	rps-13	1.73294	0
	A_12_P113554	WBGene00022679	ZK180.5	ZK180.5	1.73115	0
	A_12_P110775	WBGene00004147	T12F5.5	larp-5	1.73091	0
	A_12_P113056	WBGene00011536	T06E4.9	T06E4.9	1.72845	0
	A_12_P102403	WBGene00003515	K12F2.1	myo-3	1.72735	0
	A_12_P111363	WBGene00012798	Y43F4A.3	Y43F4A.3	1.72503	0
	A_12_P104480	WBGene00003929	F54F2.1	pat-2	1.71226	0
	A_12_P109661	WBGene00020690	T22E5.1	T22E5.1	1.7028	0
	A_12_P109755	WBGene00000622	F53G12.7	col-45	1.69883	0
	A_12_P119882	WBGene00012812	Y43F8B.1	Y43F8B.1	1.69729	0
	A_12_P109093	WBGene00013420	Y65A5A.3	Y65A5A.3	1.69415	0
	A_12_P118680	WBGene00012179	W01D2.1	W01D2.1	1.69313	0
	A_12_P113657	WBGene00019466	K07B1.6	K07B1.6	1.68678	0
	A_12_P101383	WBGene00007927	C34C12.8	C34C12.8	1.67831	0
	A_12_P119301	WBGene00003234	Y56A3A.3	mif-1	1.67826	0
	A_12_P102631	WBGene00017319	F09G8.3	F09G8.3	1.67675	0
	A_12_P103126	WBGene00003815	F22D6.3	nrs-1	1.67186	0
	A_12_P114637	WBGene00000964	C47E12.8	dhp-2	1.66879	0
	A_12_P117536	WBGene00018216	F40A3.1	F40A3.1	1.6662	0
	A_12_P117536	WBGene00018221	F40A3.6	F40A3.6	1.6662	0
	A_12_P114207	WBGene00022738	ZK418.9	ZK418.9	1.66527	0
	A_12_P100797	WBGene00003225	T07C4.7	mev-1	1.66298	0
	A_12_P117297	WBGene00013181	Y53H1B.2	Y53H1B.2	1.6609	0
	A_12_P118800	WBGene00016509	C37H5.6	C37H5.6	1.65996	0
	A_12_P107186	WBGene00012165	W01A8.3	cutl-6	1.65149	0
	A_12_P110815	WBGene00009753	F46A8.10	scrm-6	1.64872	0
	A_12_P110015	WBGene00000877	Y49A3A.5	cyn-1	1.64741	0
	A_12_P118063	WBGene00011880	T21B6.3	T21B6.3	1.64474	0
	A_12_P116701	WBGene00015954	C18B2.3	C18B2.3	1.64404	0
	A_12_P100957	WBGene00020894	T28D9.1	T28D9.1	1.64271	0
	A_12_P111567	WBGene00001853	Y73B6BL.9	hil-2	1.64132	0
	A_12_P108126	WBGene00003831	C09H10.3	nuo-1	1.63836	0
	A_12_P117206	WBGene00010485	K01H12.2	ant-1.3	1.6334	0
	A_12_P114624	WBGene00006825	F13C5.6	unc-96	1.63041	0
	A_12_P104161	WBGene00000395	ZK112.7	cdh-3	1.62498	0
	A_12_P100329	WBGene00000681	C34H4.4	col-107	1.61805	0
	A_12_P100329	WBGene00016427	C34H4.5	C34H4.5	1.61805	0
	A_12_P115582	WBGene00015413	C04C3.3	C04C3.3	1.61796	0
	A_12_P109362	WBGene00006754	F07A5.7	unc-15	1.61172	0
	A_12_P106887	WBGene00012219	W03C9.1	W03C9.1	1.60774	0
	A_12_P100923	WBGene00004995	C28C12.7	spp-10	1.60666	0
	A_12_P118360	WBGene00001787	Y53F4B.33	gst-39	1.60111	0
	A_12_P115538	WBGene00019279	K01A2.4	K01A2.4	1.59437	0
	A_12_P115538	WBGene00019282	K01A2.8	mps-2	1.59437	0
	A_12_P118630	WBGene00016918	C54E4.2	C54E4.2	1.59358	0
	A_12_P117692	WBGene00001692	W05E7.1	grd-3	1.58336	0
	A_12_P103711	WBGene00011344	T01G9.2	T01G9.2	1.58001	0
	A_12_P107950	WBGene00000096	C41G7.5	ahr-1	1.57935	0
	A_12_P107950	WBGene00008063	C41G7.6	C41G7.6	1.57935	0
	A_12_P108088	WBGene00001065	EGAP7.1	dpy-3	1.57818	0
	A_12_P111518	WBGene00006975	F54F2.2	zfp-1	1.57501	0
	A_12_P111605	WBGene00008857	F15D3.7	F15D3.7	1.56843	0
	A_12_P110218	WBGene00017210	F07E5.5	F07E5.5	1.56531	0
	A_12_P100980	WBGene00016490	C36E6.2	C36E6.2	1.56442	0
	A_12_P100980	WBGene00003370	C36E6.5	mlc-2	1.56442	0
	A_12_P112885	WBGene00022763	ZK546.7	ZK546.7	1.55675	0
	A_12_P106178	WBGene00022345	Y82E9BR.12	fbxa-138	1.55667	0
	A_12_P106178	WBGene00022339	Y82E9BR.6	Y82E9BR.6	1.55667	0
	A_12_P104828	WBGene00001781	C02A12.1	gst-33	1.55376	0
	A_12_P102663	WBGene00022748	ZK484.1	ZK484.1	1.55297	0
	A_12_P107047	WBGene00000742	T10E10.5	col-169	1.54159	0
	A_12_P107645	WBGene00009532	F38B7.1	ccch-1	1.5395	0
	A_12_P109776	WBGene00012556	Y37D8A.18	Y37D8A.18	1.53648	0
	A_12_P116338	WBGene00022679	ZK180.5	ZK180.5	1.53628	0
	A_12_P107491	WBGene00001386	F02A9.3	far-2	1.53615	0
	A_12_P104298	WBGene00004427	K11H12.2	rpl-15	1.53235	0
	A_12_P101113	WBGene00001387	F15B9.1	far-3	1.53204	0
	A_12_P118666	WBGene00004462	F57B9.10	rpn-6	1.53097	0
	A_12_P119914	WBGene00004433	C14B9.7	rpl-21	1.52433	0
	A_12_P119286	WBGene00022783	ZK652.2	tomm-7	1.51588	0
	A_12_P100225	WBGene00019246	H27M09.2	rpb-5	1.511	0
	A_12_P100177	WBGene00009304	F32A7.3	eva-1	1.50861	0
	A_12_P109849	WBGene00007924	C34C12.5	C34C12.5	1.50822	0
	A_12_P116025	WBGene00021536	Y42H9AR.1	Y42H9AR.1	1.50702	0
	A_12_P104872	WBGene00020039	R12E2.14	R12E2.14	1.50623	0
	A_12_P115859	WBGene00021043	W05G11.6	W05G11.6	1.50407	0
	A_12_P100218	WBGene00006999	F42G4.3	zyx-1	1.50393	0
	A_12_P100976	WBGene00018166	F38A5.9	nspb-5	1.49631	0
	A_12_P120091	WBGene00011474	T05D4.1	T05D4.1	1.4955	0
	A_12_P119291	WBGene00012291	W06A7.2	W06A7.2	1.49479	0
	A_12_P109874	WBGene00013078	Y51A2D.10	ttr-25	1.49435	0
	A_12_P119805	WBGene00000063	T04C12.6	act-1	1.49271	0
	A_12_P101084	WBGene00021079	W08A12.2	W08A12.2	1.49215	0
	A_12_P110939	WBGene00000638	C15A11.6	col-62	1.49105	0
	A_12_P105102	WBGene00001113	F25H8.5	dur-1	1.48277	0
	A_12_P108370	WBGene00003765	B0213.2	nlp-27	1.48234	0
	A_12_P110611	WBGene00021685	Y48G8AL.1	Y48G8AL.1	1.47831	0
	A_12_P112655	WBGene00006379	T23D8.9	sys-1	1.47739	0
	A_12_P113156	WBGene00010005	F53H2.2	cnc-7	1.47647	0
	A_12_P101828	WBGene00020096	R144.6	R144.6	1.47342	0
	A_12_P104404	WBGene00016498	C37C3.6	ppn-1	1.47239	0
	A_12_P103938	WBGene00022151	Y71G12B.11	Y71G12B.11	1.47219	0
	A_12_P105324	WBGene00020140	T01B11.4	ant-1.44	1.4702	0
	A_12_P107229	WBGene00017864	F27D9.5	pcca-1	1.47005	0
	A_12_P118210	WBGene00008472	E03H4.4	E03H4.4	1.46933	0
	A_12_P102792	WBGene00018519	F46H5.3	F46H5.3	1.46918	0
	A_12_P107212	WBGene00018485	F46C8.3	F46C8.3	1.46914	0
	A_12_P117775	WBGene00017149	EGAP4.1	EGAP4.1	1.46606	0
	A_12_P105380	WBGene00001000	C18A11.7	dim-1	1.46231	0
	A_12_P119920	WBGene00004159	Y105C5A.5	pqn-78	1.45743	0
	A_12_P117967	WBGene00009422	F35E8.9	F35E8.9	1.45713	0
	A_12_P104496	WBGene00020264	T05H4.1	acl-8	1.45568	0
	A_12_P102578	WBGene00009353	F33A8.5	sdhd-1	1.45309	0
	A_12_P119495	WBGene00018579	F47G6.2	F47G6.2	1.45013	0
	A_12_P119211	WBGene00000739	T07H6.3	col-166	1.44999	0
	A_12_P114049	WBGene00001645	C03E10.4	gly-20	1.44573	0
	A_12_P103960	WBGene00005186	T09D3.6	srg-29	1.44476	0
	A_12_P114933	WBGene00015617	C08G5.5	C08G5.5	1.44351	0
	A_12_P105661	WBGene00001263	K04H4.1	emb-9	1.43988	0
	A_12_P109928	WBGene00004310	C44C11.1	ras-1	1.43472	0
	A_12_P110773	WBGene00016210	C29F5.1	C29F5.1	1.43295	0
	A_12_P117451	WBGene00011171	R09E10.1	R09E10.1	1.43104	0
	A_12_P103417	WBGene00019727	M02D8.1	M02D8.1	1.42925	0
	A_12_P108002	WBGene00000603	C46A5.3	col-14	1.4274	0
	A_12_P108002	WBGene00016700	C46A5.4	C46A5.4	1.4274	0
	A_12_P118645	WBGene00020777	T24E12.10	T24E12.10	1.42615	0
	A_12_P107091	WBGene00002262	F13D12.2	ldh-1	1.42548	0
	A_12_P101715	WBGene00020899	T28D9.11	T28D9.11	1.42437	0
	A_12_P101715	WBGene00004702	T28D9.2	rsp-5	1.42437	0
	A_12_P113448	WBGene00001132	T11B7.4	alp-1	1.42256	0
	A_12_P110233	WBGene00012738	Y40B1B.5	eif-3.J	1.42218	0
	A_12_P108834	WBGene00007682	C18D11.6	C18D11.6	1.42036	0
	A_12_P117288	WBGene00019381	K04C2.3	K04C2.3	1.41904	0
	A_12_P108813	WBGene00006584	F42E11.4	tni-1	1.41781	0
	A_12_P101516	WBGene00012829	Y43F8C.7	Y43F8C.7	1.41757	0
	A_12_P108631	WBGene00022077	Y69A2AR.6	Y69A2AR.6	1.41692	0
	A_12_P103080	WBGene00020886	T28B4.3	ttr-6	1.41643	0
	A_12_P110251	WBGene00020895	T28D9.3	T28D9.3	1.41617	0
	A_12_P107815	WBGene00044070	T22A3.4	set-18	1.41098	0
	A_12_P101722	WBGene00020950	W02F12.5	W02F12.5	1.41086	0
	A_12_P117168	WBGene00002265	F52H3.7	lec-2	1.41083	0
	A_12_P100591	WBGene00001067	F27C1.8	dpy-5	1.40834	0
	A_12_P118427	WBGene00004412	Y71F9AL.13	rpl-1	1.40678	0
	A_12_P112398	WBGene00021564	Y45G12B.3	Y45G12B.3	1.40221	0
	A_12_P114472	WBGene00019831	R02F2.1	R02F2.1	1.39233	0
	A_12_P108515	WBGene00000822	F40E10.3	csq-1	1.39182	0
	A_12_P118362	WBGene00022122	Y71F9AM.6	trap-1	1.38905	0
	A_12_P103290	WBGene00004409	Y37E3.7	rla-1	1.38809	0
	A_12_P109785	WBGene00017428	F13D11.3	F13D11.3	1.38465	0
	A_12_P113360	WBGene00003825	B0286.4	ntl-2	1.38453	0
	A_12_P111910	WBGene00016630	C44B7.10	C44B7.10	1.37965	0
	A_12_P118066	WBGene00001233	T16G1.11	eif-3.K	1.37957	0
	A_12_P117782	WBGene00004419	Y24D9A.4	rpl-7A	1.37651	0
	A_12_P100104	WBGene00003766	B0213.3	nlp-28	1.3765	0
	A_12_P115370	WBGene00017179	F02E11.1	wht-4	1.37611	0
	A_12_P100331	WBGene00000197	F28H1.3	ars-2	1.37506	0
	A_12_P107965	WBGene00013832	ZC15.3	ZC15.3	1.37289	0
	A_12_P119283	WBGene00020037	R12E2.12	R12E2.12	1.36787	0
	A_12_P118486	WBGene00003931	C29F9.7	pat-4	1.36766	0
	A_12_P100847	WBGene00012358	W09D6.5	W09D6.5	1.3669	0
	A_12_P100847	WBGene00004846	W09D6.7	sls-2.14	1.3669	0
	A_12_P100847	WBGene00004847	W09D6.8	sls-2.15	1.3669	0
	A_12_P103716	WBGene00009474	F36D3.10	clec-235	1.36612	0
	A_12_P102710	WBGene00006495	F31D5.3	tag-149	1.3637	0
	A_12_P102777	WBGene00007449	C08F8.9	C08F8.9	1.36148	0
	A_12_P112513	WBGene00003952	C02F5.9	pbs-6	1.36132	0
	A_12_P100282	WBGene00009126	F25H5.3	F25H5.3	1.36104	0
	A_12_P107335	WBGene00014248	ZK1307.7	ZK1307.7	1.36089	0
	A_12_P110098	WBGene00016754	C48E7.11	C48E7.11	1.36038	0
	A_12_P120343	WBGene00018407	F44B9.2	F44B9.2	1.36029	0
	A_12_P116174	WBGene00015339	C02E7.6	C02E7.6	1.35863	0
	A_12_P104988	WBGene00007223	C01F6.9	C01F6.9	1.35747	0
	A_12_P103252	WBGene00018818	F54D12.5	F54D12.5	1.35733	0
	A_12_P117651	WBGene00004339	C39E9.13	rfc-3	1.35557	0
	A_12_P101538	WBGene00000112	F56D12.1	alh-6	1.34825	0
	A_12_P106931	WBGene00019770	M04F3.4	M04F3.4	1.3465	0
	A_12_P118671	WBGene00006321	T22B2.4	sup-12	1.34649	0
	A_12_P112054	WBGene00020711	T23B3.3	rmd-5	1.34306	0
	A_12_P119672	WBGene00010484	K01H12.1	K01H12.1	1.3418	0
	A_12_P102484	WBGene00016358	C33F10.12	C33F10.12	1.33757	0
	A_12_P108975	WBGene00021589	Y46D2A.1	Y46D2A.1	1.33633	0
	A_12_P110034	WBGene00016493	C37A2.7	C37A2.7	1.33615	0
	A_12_P102437	WBGene00000112	F56D12.1	alh-6	1.33416	0
	A_12_P107845	WBGene00011331	T01E8.1	T01E8.1	1.3275	0
	A_12_P105984	WBGene00004448	C42C1.14	rpl-34	1.32584	0
	A_12_P115326	WBGene00003578	T26E3.2	ndx-1	1.32494	0
	A_12_P117188	WBGene00016722	C46G7.2	C46G7.2	1.3233	0
	A_12_P117188	WBGene00047689	C46G7.22	21ur-5104	1.3233	0
	A_12_P112233	WBGene00010627	K07C5.4	K07C5.4	1.32073	0
	A_12_P110523	WBGene00017909	F28H1.4	F28H1.4	1.31727	0
	A_12_P119209	WBGene00006529	C47B2.3	tba-2	1.31301	0
	A_12_P105083	WBGene00020033	R12E2.7	R12E2.7	1.31093	0
	A_12_P101161	WBGene00019657	K11G12.6	K11G12.6	1.31	0
	A_12_P111254	WBGene00006819	F08B6.4	unc-87	1.30639	0
	A_12_P108137	WBGene00000228	W04D2.1	atn-1	1.30595	0
	A_12_P118049	WBGene00001503	H14A12.2	fum-1	1.30447	0
	A_12_P109080	WBGene00022185	Y71H2AM.20	Y71H2AM.20	1.3017	0
	A_12_P108572	WBGene00017128	E04F6.9	E04F6.9	1.3015	0
	A_12_P100409	WBGene00012216	W02D9.10	W02D9.10	1.30124	0
	A_12_P100254	WBGene00020679	T22B11.5	T22B11.5	1.29972	0
	A_12_P115825	WBGene00008254	C51E3.9	C51E3.9	1.29722	0
	A_12_P112415	WBGene00001038	T15H9.7	dnj-20	1.29714	0
	A_12_P105904	WBGene00000682	Y41D4A.2	col-108	1.29578	0
	A_12_P104607	WBGene00004431	C09D4.5	rpl-19	1.29569	0
	A_12_P106929	WBGene00017088	E01A2.6	E01A2.6	1.29087	0
	A_12_P119046	WBGene00004497	Y41D4B.5	rps-28	1.28444	0
	A_12_P100894	WBGene00021048	W05H9.1	W05H9.1	1.28427	0
	A_12_P112351	WBGene00001115	F47G6.1	dyb-1	1.28409	0
	A_12_P111612	WBGene00016680	C45G9.9	C45G9.9	1.28297	0
	A_12_P109619	WBGene00013477	Y69E1A.5	Y69E1A.5	1.28138	0
	A_12_P114113	WBGene00001920	B0035.9	his-46	1.27978	0
	A_12_P108982	WBGene00001427	Y18D10A.19	fkb-2	1.2795	0
	A_12_P105872	WBGene00012091	T27E7.6	T27E7.6	1.27888	0
	A_12_P101316	WBGene00004891	Y71D11A.2	smr-1	1.2788	0
	A_12_P105441	WBGene00018963	F56D2.1	ucr-1	1.27647	0
	A_12_P112856	WBGene00004266	C39F7.4	rab-1	1.27622	0
	A_12_P115493	WBGene00001066	Y41E3.2	dpy-4	1.27469	0
	A_12_P115493	WBGene00012763	Y41E3.3	Y41E3.3	1.27469	0
	A_12_P108355	WBGene00020808	T25F10.6	T25F10.6	1.27033	0
	A_12_P120168	WBGene00017030	D1044.5	D1044.5	1.26713	0
	A_12_P100376	WBGene00004498	B0412.4	rps-29	1.26667	0
	A_12_P105109	WBGene00019656	K11G12.5	K11G12.5	1.26665	0
	A_12_P104034	WBGene00020246	T05B11.3	clic-1	1.26015	0
	A_12_P101878	WBGene00021959	Y57E12AL.6	Y57E12AL.6	1.25966	0
	A_12_P105686	WBGene00007488	C09G5.2	C09G5.2	1.25551	0
	A_12_P105686	WBGene00000616	C09G5.4	col-39	1.25551	0
	A_12_P113731	WBGene00009848	F48F5.6	F48F5.6	1.2547	0
	A_12_P102542	WBGene00011524	T06D8.3	T06D8.3	1.25446	0
	A_12_P104185	WBGene00004129	F53G2.4	pqn-42	1.25435	0
	A_12_P103852	WBGene00019359	K03C7.3	K03C7.3	1.25388	0
	A_12_P101758	WBGene00020568	T19D2.3	T19D2.3	1.25301	0
	A_12_P112926	WBGene00017734	F23C8.5	F23C8.5	1.25289	0
	A_12_P111233	WBGene00021015	W03G9.3	W03G9.3	1.25049	0
	A_12_P119928	WBGene00000625	Y54E10BL.2	col-48	1.24985	0
	A_12_P119928	WBGene00003186	Y54E10BL.6	mek-2	1.24985	0
	A_12_P107538	WBGene00001880	F45F2.13	his-6	1.24915	0
	A_12_P104712	WBGene00020422	T10F2.2	T10F2.2	1.24896	0
	A_12_P119513	WBGene00006730	F39B2.2	uev-1	1.2481	0
	A_12_P115656	WBGene00020181	T02H6.11	T02H6.11	1.24717	0
	A_12_P103469	WBGene00021420	Y38F2AR.2	trap-3	1.2471	0
	A_12_P111104	WBGene00021648	Y47G6A.24	mis-12	1.24703	0
	A_12_P108061	WBGene00018701	F52E4.1	pccb-1	1.24683	0
	A_12_P115127	WBGene00000066	M03F4.2	act-4	1.24636	0
	A_12_P115127	WBGene00019759	M03F4.6	M03F4.6	1.24636	0
	A_12_P104571	WBGene00021072	W07B8.4	W07B8.4	1.24604	0
	A_12_P111122	WBGene00019719	M01H9.3	M01H9.3	1.24373	0
	A_12_P113681	WBGene00021452	Y39F10A.1	Y39F10A.1	1.24294	0
	A_12_P112176	WBGene00006729	K07B1.3	ucp-4	1.24135	0
	A_12_P118075	WBGene00000788	F32B5.8	cpz-1	1.23832	0
	A_12_P109141	WBGene00020089	R119.3	R119.3	1.23821	0
	A_12_P105682	WBGene00020025	R12C12.5	R12C12.5	1.23679	0
	A_12_P102831	WBGene00011493	T05F1.8	T05F1.8	1.23638	0
	A_12_P109978	WBGene00020200	T04A6.1	T04A6.1	1.23443	0
	A_12_P117987	WBGene00007036	ZK430.3	sod-5	1.23361	0
	A_12_P105397	WBGene00009739	F45H10.2	F45H10.2	1.231	0
	A_12_P115620	WBGene00000204	C35D10.16	arx-6	1.23087	0
	A_12_P108615	WBGene00021697	Y48G9A.3	Y48G9A.3	1.22818	0
	A_12_P112488	WBGene00022761	ZK546.4	ZK546.4	1.22817	0
	A_12_P113933	WBGene00006784	T21C12.1	unc-49	1.225	0
	A_12_P115275	WBGene00003100	Y53C12B.5	mab-3	1.22146	0
	A_12_P103105	WBGene00004113	D1007.14	pqn-24	1.22037	0
	A_12_P104575	WBGene00001113	F25H8.5	dur-1	1.21516	0
	A_12_P108247	WBGene00020185	T03F1.3	pgk-1	1.2141	0
	A_12_P103541	WBGene00000066	M03F4.2	act-4	1.21378	0
	A_12_P108260	WBGene00005572	Y47G7B.3	sri-60	1.21292	0
	A_12_P105137	WBGene00003162	F20H11.3	mdh-1	1.21282	0
	A_12_P120214	WBGene00004463	F49C12.8	rpn-7	1.21249	0
	A_12_P101594	WBGene00007282	C03E10.5	clec-223	1.21053	0
	A_12_P114467	WBGene00012197	W02B8.1	W02B8.1	1.20956	0
	A_12_P120222	WBGene00020297	T07A9.9	T07A9.9	1.2094	0
	A_12_P101748	WBGene00018806	F54D10.5	F54D10.5	1.20916	0
	A_12_P115258	WBGene00021930	Y55F3AM.13	Y55F3AM.13	1.2089	0
	A_12_P112979	WBGene00016211	C29F5.2	sdz-3	1.20492	0
	A_12_P101727	WBGene00022537	ZC190.2	ZC190.2	1.20484	0
	A_12_P117182	WBGene00020836	T27A1.4	lgc-34	1.20452	0
	A_12_P110160	WBGene00002076	R06A4.4	imb-2	1.20302	0
	A_12_P115458	WBGene00007639	C17D12.5	C17D12.5	1.20234	0
	A_12_P105545	WBGene00022168	Y71H2AM.3	Y71H2AM.3	1.20049	0
	A_12_P103629	WBGene00020732	T23E7.2	T23E7.2	1.19958	0
	A_12_P104206	WBGene00003914	F49E8.3	pam-1	1.19812	0
	A_12_P119615	WBGene00011611	T08D2.6	T08D2.6	1.19716	0
	A_12_P113460	WBGene00000667	W05B2.6	col-92	1.19711	0
	A_12_P101649	WBGene00013375	Y62E10A.4	srsx-25	1.19672	0
	A_12_P113255	WBGene00011409	T04A8.7	T04A8.7	1.1963	0
	A_12_P113255	WBGene00001036	T04A8.9	dnj-18	1.1963	0
	A_12_P105705	WBGene00001483	C03C11.2	fog-3	1.19541	0
	A_12_P114452	WBGene00003516	C43E11.6	nab-1	1.19383	0
	A_12_P104741	WBGene00008915	F17C11.4	F17C11.4	1.19373	0
	A_12_P105501	WBGene00000715	T15B7.4	col-142	1.19322	0
	A_12_P105590	WBGene00017784	F25E5.3	F25E5.3	1.19303	0
	A_12_P117341	WBGene00021595	Y46E12BL.2	Y46E12BL.2	1.19195	0
	A_12_P115624	WBGene00019175	H09I01.1	H09I01.1	1.1919	0
	A_12_P105722	WBGene00008706	F11E6.1	F11E6.1	1.19088	0
	A_12_P112406	WBGene00008721	F12F6.2	F12F6.2	1.18985	0
	A_12_P112406	WBGene00004360	F12F6.3	rib-1	1.18985	0
	A_12_P116612	WBGene00015817	C16A11.4	C16A11.4	1.18945	0
	A_12_P110853	WBGene00001073	F46E10.9	dpy-11	1.18896	0
	A_12_P104821	WBGene00003860	Y38F1A.9	oig-2	1.18791	0
	A_12_P117978	WBGene00009621	F41E7.5	fipr-21	1.18787	0
	A_12_P102474	WBGene00013379	Y62E10A.13	Y62E10A.13	1.18676	0
	A_12_P115729	WBGene00016981	C56G2.7	C56G2.7	1.18342	0
	A_12_P117662	WBGene00001793	Y46G5A.31	gsy-1	1.1833	0
	A_12_P117837	WBGene00016173	C27H5.3	C27H5.3	1.18278	0
	A_12_P117213	WBGene00004178	D2030.6	prg-1	1.18276	0
	A_12_P106331	WBGene00003024	C07H6.7	lin-39	1.18257	0
	A_12_P104058	WBGene00003511	F46G10.6	mxl-3	1.18238	0
	A_12_P113887	WBGene00018257	F41B4.1	F41B4.1	1.18114	0
	A_12_P101479	WBGene00014016	ZK632.9	ZK632.9	1.18094	0
	A_12_P105481	WBGene00013255	Y57A10A.10	Y57A10A.10	1.17879	0
	A_12_P105634	WBGene00044218	F23H12.10	F23H12.10	1.17733	0
	A_12_P107974	WBGene00012854	Y44A6D.3	Y44A6D.3	1.17646	0
	A_12_P110035	WBGene00000630	M01A12.1	col-53	1.17611	0
	A_12_P106616	WBGene00001385	F02A9.2	far-1	1.17303	0
	A_12_P109301	WBGene00000703	M18.1	col-129	1.17207	0
	A_12_P107619	WBGene00008138	C47D12.4	C47D12.4	1.17057	0
	A_12_P117601	WBGene00018431	F44E7.9	F44E7.9	1.17012	0
	A_12_P102741	WBGene00010271	F58G1.9	F58G1.9	1.16978	0
	A_12_P112106	WBGene00020899	T28D9.11	T28D9.11	1.16761	0
	A_12_P112106	WBGene00004702	T28D9.2	rsp-5	1.16761	0
	A_12_P103418	WBGene00001160	F42A10.4	efk-1	1.16707	0
	A_12_P103418	WBGene00023489	F42A10.9	F42A10.9	1.16707	0
	A_12_P100653	WBGene00018046	F35D11.5	F35D11.5	1.16505	0
	A_12_P116248	WBGene00001498	F22B5.9	frs-2	1.16307	0
	A_12_P117246	WBGene00003893	C44B12.2	ost-1	1.1627	0
	A_12_P118220	WBGene00022820	ZK813.1	ZK813.1	1.16157	0
	A_12_P111893	WBGene00022100	Y69A2AR.31	Y69A2AR.31	1.15976	0
	A_12_P114541	WBGene00022048	Y66H1B.2	Y66H1B.2	1.15966	0
	A_12_P120143	WBGene00009092	F23H12.2	F23H12.2	1.15948	0
	A_12_P109327	WBGene00019624	K10C9.3	K10C9.3	1.15942	0
	A_12_P107794	WBGene00011490	T05F1.4	T05F1.4	1.15876	0
	A_12_P108359	WBGene00020351	T08B6.1	T08B6.1	1.15645	0
	A_12_P108359	WBGene00047482	T08B6.13	21ur-4152	1.15645	0
	A_12_P108359	WBGene00006211	T08B6.6	str-166	1.15645	0
	A_12_P108601	WBGene00077636	Y46G5A.43	Y46G5A.43	1.15627	0
	A_12_P104995	WBGene00000686	Y73B6BL.34	col-112	1.15258	0
	A_12_P119293	WBGene00018450	F45D11.3	F45D11.3	1.15246	0
	A_12_P104337	WBGene00013577	Y76A2B.5	Y76A2B.5	1.15148	0
	A_12_P107807	WBGene00017923	F29B9.8	F29B9.8	1.15062	0
	A_12_P110688	WBGene00012559	Y37D8A.22	Y37D8A.22	1.15007	0
	A_12_P103864	WBGene00019716	M01G5.3	M01G5.3	1.14926	0
	A_12_P108666	WBGene00006572	C06G3.11	tin-9.1	1.14701	0
	A_12_P110194	WBGene00022376	Y94H6A.3	Y94H6A.3	1.147	0
	A_12_P105161	WBGene00005049	T06G6.1	sra-23	1.1433	0
	A_12_P109808	WBGene00010593	K06A4.3	gsnl-1	1.14142	0
	A_12_P105752	WBGene00002978	Y105E8B.1	lev-11	1.14022	0
	A_12_P119711	WBGene00019249	H28G03.1	H28G03.1	1.13895	0
	A_12_P112771	WBGene00015810	C16A3.5	C16A3.5	1.13889	0
	A_12_P102678	WBGene00010584	K05C4.8	K05C4.8	1.13828	0
	A_12_P114960	WBGene00019381	K04C2.3	K04C2.3	1.13755	0
	A_12_P117642	WBGene00011859	T20D3.6	T20D3.6	1.13585	0
	A_12_P100913	WBGene00009078	F23B2.13	rpb-12	1.13567	0
	A_12_P103782	WBGene00021282	Y24D9A.2	set-21	1.13553	0
	A_12_P101509	WBGene00006826	F14D12.2	unc-97	1.13551	0
	A_12_P115839	WBGene00010303	F59A2.3	cri-3	1.13496	0.0018
	A_12_P103298	WBGene00019987	R09F10.3	R09F10.3	1.13403	0
	A_12_P109902	WBGene00006587	F53A9.10	tnt-2	1.13183	0
	A_12_P105418	WBGene00006178	F58G4.5	str-129	1.13048	0
	A_12_P120356	WBGene00010942	M176.3	M176.3	1.13046	0
	A_12_P116215	WBGene00002023	C09B8.6	hsp-25	1.13033	0
	A_12_P117667	WBGene00016961	C56C10.3	vps-32.1	1.12956	0
	A_12_P102389	WBGene00007353	C06A1.2	C06A1.2	1.12684	0
	A_12_P117452	WBGene00007923	C34C12.4	C34C12.4	1.12667	0
	A_12_P111907	WBGene00004202	C37A5.9	pry-1	1.12388	0
	A_12_P114832	WBGene00009556	F39B2.5	F39B2.5	1.12338	0
	A_12_P106029	WBGene00014886	Y41E3.5	Y41E3.5	1.12189	0
	A_12_P116114	WBGene00003901	F48E8.5	paa-1	1.1202	0
	A_12_P103555	WBGene00022181	Y71H2AM.16	Y71H2AM.16	1.12003	0
	A_12_P102093	WBGene00044412	F40H6.6	F40H6.6	1.11993	0
	A_12_P115361	WBGene00019407	K05F1.5	K05F1.5	1.1165	0
	A_12_P108578	WBGene00021893	Y54G2A.29	Y54G2A.29	1.11546	0
	A_12_P108310	WBGene00002266	ZK892.1	lec-3	1.11443	0
	A_12_P101755	WBGene00044094	ZK265.9	ZK265.9	1.11247	0
	A_12_P118708	WBGene00019983	R09E12.3	R09E12.3	1.11191	0
	A_12_P108990	WBGene00020681	T22D1.2	T22D1.2	1.11182	0
	A_12_P104136	WBGene00002196	T01G9.6	kin-10	1.1094	0
	A_12_P108877	WBGene00012192	W02A11.1	W02A11.1	1.10895	0
	A_12_P114046	WBGene00015391	C03G5.1	sdha-1	1.1074	0
	A_12_P100783	WBGene00012365	W09G3.1	W09G3.1	1.10706	0
	A_12_P109433	WBGene00012178	W01C9.5	glb-27	1.10669	0
	A_12_P117350	WBGene00003130	Y116A8A.9	map-2	1.10608	0
	A_12_P105638	WBGene00007702	C24H11.5	C24H11.5	1.10596	0
	A_12_P102651	WBGene00006433	F42A8.2	sdhb-1	1.10589	0
	A_12_P106288	WBGene00007826	C30H6.9	C30H6.9	1.10149	0
	A_12_P110520	WBGene00021837	Y54E10BL.1	Y54E10BL.1	1.10077	0
	A_12_P110520	WBGene00003186	Y54E10BL.6	mek-2	1.10077	0
	A_12_P109616	WBGene00021248	Y22D7AL.10	Y22D7AL.10	1.10027	0
	A_12_P111456	WBGene00021219	Y19D10A.4	Y19D10A.4	1.10001	0
	A_12_P107039	WBGene00002202	C03C10.1	kin-19	1.09868	0
	A_12_P106286	WBGene00008741	F13D12.6	F13D12.6	1.09858	0
	A_12_P106086	WBGene00020331	T07H6.4	T07H6.4	1.09835	0
	A_12_P108983	WBGene00011644	T09B9.3	T09B9.3	1.09775	0
	A_12_P103969	WBGene00004700	Y111B2A.18	rsp-3	1.09752	0
	A_12_P118939	WBGene00004774	C14F5.5	sem-5	1.09547	0
	A_12_P115951	WBGene00044924	M106.7	M106.7	1.09468	0
	A_12_P117373	WBGene00007201	B0564.1	exos-4.1	1.09466	0
	A_12_P117373	WBGene00044083	B0564.1	tin-9.2	1.09466	0
	A_12_P118885	WBGene00001404	K07A3.1	fbp-1	1.09455	0
	A_12_P100904	WBGene00000454	C10G8.7	ceh-33	1.09326	0
	A_12_P107025	WBGene00007251	C01G12.11	nspb-9	1.09254	0
	A_12_P115336	WBGene00009757	F46B3.2	F46B3.2	1.09244	0
	A_12_P113035	WBGene00012821	Y43F8B.11	Y43F8B.11	1.09151	0
	A_12_P117160	WBGene00020169	T02G5.13	mmaa-1	1.08962	0
	A_12_P114466	WBGene00021925	Y55F3AM.8	immp-2	1.08871	0
	A_12_P110992	WBGene00004032	F57F5.5	pkc-1	1.08699	0
	A_12_P118983	WBGene00021024	W04C9.2	W04C9.2	1.08678	0
	A_12_P112025	WBGene00000950	C47C12.6	deg-1	1.08676	0
	A_12_P107073	WBGene00016924	C54F6.6	C54F6.6	1.08662	0
	A_12_P119665	WBGene00001056	K02F2.1	dpf-3	1.08598	0
	A_12_P118521	WBGene00003630	T03G6.2	nhr-40	1.08589	0
	A_12_P105862	WBGene00000660	T21B4.2	col-85	1.08568	0
	A_12_P116050	WBGene00006924	F56D12.5	vig-1	1.08559	0
	A_12_P110673	WBGene00006489	ZK856.9	tag-143	1.08523	0
	A_12_P116741	WBGene00004157	W03D2.1	pqn-75	1.08517	0
	A_12_P109783	WBGene00000110	T05H4.13	alh-4	1.08159	0
	A_12_P108098	WBGene00020549	T17E9.2	nmt-1	1.08084	0.0004
	A_12_P109699	WBGene00007718	C25D7.8	otub-1	1.07816	0
	A_12_P119366	WBGene00006699	C47E12.5	uba-1	1.07748	0
	A_12_P119746	WBGene00011573	T07C12.9	T07C12.9	1.07664	0
	A_12_P112713	WBGene00003025	T27C4.4	lin-40	1.07534	0
	A_12_P102229	WBGene00002001	T11G6.1	hrs-1	1.07531	0
	A_12_P106109	WBGene00020471	T13B5.3	T13B5.3	1.07193	0
	A_12_P103300	WBGene00001169	R03G5.1	eft-4	1.07162	0
	A_12_P109556	WBGene00012762	Y41E3.1	Y41E3.1	1.0709	0
	A_12_P115699	WBGene00017342	F10D7.5	F10D7.5	1.06774	0
	A_12_P120089	WBGene00006449	ZK757.3	tag-76	1.06581	0
	A_12_P113279	WBGene00013406	Y63D3A.7	Y63D3A.7	1.06497	0
	A_12_P117951	WBGene00008603	F09B9.4	F09B9.4	1.06247	0
	A_12_P101552	WBGene00010810	M01F1.4	M01F1.4	1.06184	0
	A_12_P111615	WBGene00011692	T10G3.1	T10G3.1	1.06036	0
	A_12_P112347	WBGene00012544	Y37D8A.2	Y37D8A.2	1.06021	0
	A_12_P113113	WBGene00020391	T10B5.5	cct-7	1.05902	0
	A_12_P103633	WBGene00021370	Y37E11AR.3	Y37E11AR.3	1.05877	0
	A_12_P117018	WBGene00022231	Y73B6BL.1	Y73B6BL.1	1.05813	0
	A_12_P117018	WBGene00022249	Y73B6BL.28	Y73B6BL.28	1.05813	0
	A_12_P109250	WBGene00021359	Y37E11AL.3	Y37E11AL.3	1.058	0
	A_12_P111023	WBGene00012470	Y17G7B.19	Y17G7B.19	1.0578	0
	A_12_P113416	WBGene00000681	C34H4.4	col-107	1.05748	0
	A_12_P113416	WBGene00016427	C34H4.5	C34H4.5	1.05748	0
	A_12_P102375	WBGene00009381	F34H10.4	F34H10.4	1.05671	0
	A_12_P114183	WBGene00022195	Y71H2B.5	Y71H2B.5	1.05629	0
	A_12_P116861	WBGene00012903	Y46G5A.12	Y46G5A.12	1.0562	0
	A_12_P102306	WBGene00016146	C26F1.1	C26F1.1	1.05508	0
	A_12_P106355	WBGene00022380	Y94H6A.8	Y94H6A.8	1.05438	0
	A_12_P102870	WBGene00017374	F10G7.11	ttr-41	1.0541	0
	A_12_P111130	WBGene00013094	Y51H1A.3	Y51H1A.3	1.05287	0
	A_12_P107215	WBGene00020682	T22D1.3	T22D1.3	1.05125	0.0018
	A_12_P106195	WBGene00019866	R04B3.1	R04B3.1	1.04981	0
	A_12_P117963	WBGene00001772	F37B1.1	gst-24	1.0459	0
	A_12_P119591	WBGene00000728	F55C10.3	col-155	1.04553	0.012
	A_12_P116501	WBGene00006617	C47D12.6	trs-1	1.04548	0
	A_12_P116501	WBGene00002184	C47D12.7	kel-1	1.04548	0
	A_12_P104600	WBGene00001948	B0304.1	hlh-1	1.04524	0
	A_12_P101673	WBGene00013254	Y57A10A.9	tag-276	1.04461	0
	A_12_P105266	WBGene00045487	C08E8.7	C08E8.7	1.04306	0
	A_12_P104502	WBGene00020200	T04A6.1	T04A6.1	1.0427	0
	A_12_P120223	WBGene00000294	F41G4.2	cas-1	1.04243	0
	A_12_P106584	WBGene00001390	W02A2.2	far-6	1.04188	0
	A_12_P107915	WBGene00009717	F44G4.8	dep-1	1.04093	0
	A_12_P119808	WBGene00006863	F56B6.4	uvt-5	1.04046	0
	A_12_P119354	WBGene00015741	C13F10.1	C13F10.1	1.03927	0
	A_12_P104137	WBGene00006999	F42G4.3	zyx-1	1.03838	0
	A_12_P117023	WBGene00014143	ZK899.5	ZK899.5	1.03536	0
	A_12_P119855	WBGene00004485	T01C3.6	rps-16	1.03503	0
	A_12_P103764	WBGene00000668	W05B2.5	col-93	1.03503	0
	A_12_P100345	WBGene00010337	F59F4.2	F59F4.2	1.03456	0
	A_12_P114557	WBGene00010844	M03C11.7	M03C11.7	1.03379	0
	A_12_P108168	WBGene00000369	Y56A3A.20	ccf-1	1.03345	0
	A_12_P110452	WBGene00001454	K02G10.4	flp-11	1.03341	0
	A_12_P108048	WBGene00006452	R148.6	heh-1	1.03224	0
	A_12_P104357	WBGene00019772	M04G7.1	M04G7.1	1.03206	0
	A_12_P100117	WBGene00006984	F54D7.4	zig-7	1.02995	0
	A_12_P112823	WBGene00019584	K09F5.5	set-12	1.02994	0
	A_12_P110472	WBGene00012546	Y37D8A.4	Y37D8A.4	1.02979	0
	A_12_P118949	WBGene00003604	Y73F8A.21	nhr-5	1.02921	0
	A_12_P110619	WBGene00004076	W09B6.1	pod-2	1.02903	0.0004
	A_12_P112951	WBGene00000175	M02F4.8	aqp-7	1.029	0
	A_12_P113030	WBGene00006672	C24A3.6	twk-18	1.02857	0
	A_12_P108390	WBGene00001320	ZK809.4	ent-1	1.0273	0
	A_12_P102720	WBGene00013275	Y57A10B.3	btb-14	1.02667	0
	A_12_P117385	WBGene00007701	C24H11.4	srd-74	1.02638	0
	A_12_P111250	WBGene00016716	C46F4.2	acs-17	1.02395	0
	A_12_P116875	WBGene00021366	Y37E11AM.2	Y37E11AM.2	1.02323	0
	A_12_P101579	WBGene00017396	F12A10.7	F12A10.7	1.02116	0
	A_12_P111272	WBGene00021803	Y53G8AM.2	Y53G8AM.2	1.02009	0
	A_12_P111272	WBGene00021808	Y53G8AM.8	Y53G8AM.8	1.02009	0
	A_12_P111392	WBGene00006565	Y63D3A.5	tfg-1	1.01752	0
	A_12_P114583	WBGene00015356	C02F12.7	tag-278	1.01498	0
	A_12_P109134	WBGene00000178	ZK1321.3	aqp-10	1.01469	0
	A_12_P112259	WBGene00022126	Y71F9B.2	Y71F9B.2	1.01457	0
	A_12_P115992	WBGene00008170	C48B4.7	C48B4.7	1.01437	0
	A_12_P108592	WBGene00003371	F09F7.2	mlc-3	1.01423	0
	A_12_P115194	WBGene00011264	R13H4.6	R13H4.6	1.01405	0
	A_12_P109221	WBGene00019211	H18N23.2	H18N23.2	1.01355	0
	A_12_P113324	WBGene00019437	K06A9.3	K06A9.3	1.01335	0
	A_12_P105926	WBGene00008555	F07C6.4	F07C6.4	1.01132	0
	A_12_P103757	WBGene00003241	T05C12.6	mig-5	1.01129	0
	A_12_P107193	WBGene00004179	C01G5.2	prg-2	1.01059	0
	A_12_P107986	WBGene00000070	C44F1.5	acy-3	1.00894	0
	A_12_P119730	WBGene00000885	T27D1.1	cyn-9	1.00887	0
	A_12_P104986	WBGene00002989	C04F1.3	lim-7	1.00816	0
	A_12_P101944	WBGene00003750	M01D7.5	nlp-12	1.0081	0
	A_12_P102667	WBGene00003947	K08D12.1	pbs-1	1.00725	0
	A_12_P106623	WBGene00007727	C25F9.8	C25F9.8	1.00709	0
	A_12_P105327	WBGene00004203	Y113G7B.23	psa-1	1.00653	0
	A_12_P113624	WBGene00000065	T04C12.4	act-3	1.00455	0
	A_12_P108084	WBGene00006572	C06G3.11	tin-9.1	1.0019	0
	A_12_P105073	WBGene00021984	Y59C2A.1	Y59C2A.1	1.00109	0
	A_12_P114686	WBGene00015151	B0348.1	B0348.1	1.00098	0
	A_12_P100362	WBGene00008848	F15B9.4	inft-2	1.00045	0
	A_12_P108104	WBGene00020375	T09B4.1	T09B4.1	1.00025	0

## Sheet: GO term analysis
	GO term analysis of genes enriched in muscle
	OVERREPRESENTED ATTRIBUTES
	N	X	LOD	P	P_adj	attrib ID	attrib name
	3	3	2.25802	5.18833e-05	0.033	GO:0005865	striated muscle thin filament
	6	13	1.35276	3.63492e-06	0.001	GO:0006099	tricarboxylic acid cycle
	6	13	1.35276	3.63492e-06	0.001	GO:0046356	acetyl-CoA catabolic process
	6	15	1.25004	9.9429e-06	0.004	GO:0009109	coenzyme catabolic process
	6	15	1.25004	9.9429e-06	0.004	GO:0051187	cofactor catabolic process
	7	15	1.36125	4.85879e-07	0.001	GO:0006084	acetyl-CoA metabolic process
	8	16	1.41634	3.57554e-08	<0,001	GO:0006096	glycolysis
	7	21	1.12913	7.21541e-06	0.001	GO:0007517	muscle organ development
	8	22	1.18422	7.27878e-07	0.001	GO:0006007	glucose catabolic process
	8	22	1.18422	7.27878e-07	0.001	GO:0019320	hexose catabolic process
	8	22	1.18422	7.27878e-07	0.001	GO:0046365	monosaccharide catabolic process
	8	25	1.10246	2.22876e-06	0.001	GO:0044275	cellular carbohydrate catabolic process
	8	26	1.0783	3.11434e-06	0.001	GO:0046164	alcohol catabolic process
	7	29	0.938091	7.46487e-05	0.038	GO:0006605	protein targeting
	13	29	1.33264	9.50419e-12	<0,001	GO:0044449	contractile fiber part
	10	31	1.10619	1.07112e-07	<0,001	GO:0006006	glucose metabolic process
	8	35	0.905889	3.48577e-05	0.021	GO:0005743	mitochondrial inner membrane
	8	35	0.905889	3.48577e-05	0.021	GO:0019866	organelle inner membrane
	13	41	1.09494	1.63202e-09	<0,001	GO:0006091	generation of precursor metabolites and energy
	10	46	0.875912	5.9352e-06	0.001	GO:0019318	hexose metabolic process
	11	46	0.928248	7.31826e-07	0.001	GO:0031966	mitochondrial membrane
	13	48	0.999358	1.40442e-08	<0,001	GO:0030036	actin cytoskeleton organization
	10	50	0.830638	1.30721e-05	0.008	GO:0005996	monosaccharide metabolic process
	14	51	1.00727	3.19703e-09	<0,001	GO:0030029	actin filament-based process
	14	78	0.770983	9.98201e-07	0.001	GO:0008092	cytoskeletal protein binding
	18	85	0.859926	1.82215e-09	<0,001	GO:0044429	mitochondrial part
	19	136	0.641389	7.23945e-07	0.001	GO:0005840	ribosome
	19	142	0.61959	1.41455e-06	0.001	GO:0003735	structural constituent of ribosome
	34	151	0.900503	1.42104e-17	<0,001	GO:0042302	structural constituent of cuticle
	22	177	0.583012	7.67564e-07	0.001	GO:0030529	ribonucleoprotein complex
	21	200	0.499504	1.96993e-05	0.013	GO:0007010	cytoskeleton organization
	24	209	0.544033	1.04675e-06	0.001	GO:0006412	translation
	29	307	0.449336	4.60418e-06	0.001	GO:0034645	cellular macromolecule biosynthetic process
	29	310	0.444597	5.57024e-06	0.001	GO:0009059	macromolecule biosynthetic process
	27	320	0.394121	7.17156e-05	0.037	GO:0043228	non-membrane-bounded organelle
	27	320	0.394121	7.17156e-05	0.037	GO:0043232	intracellular non-membrane-bounded organelle
	61	500	0.590614	2.33424e-16	<0,001	GO:0005198	structural molecule activity
	55	761	0.327309	2.06502e-06	0.001	GO:0032991	macromolecular complex
	54	776	0.308423	7.78031e-06	0.001	GO:0006898	receptor-mediated endocytosis
	72	780	0.455792	8.84658e-13	<0,001	GO:0044444	cytoplasmic part
	68	786	0.421495	7.45273e-11	<0,001	GO:0010171	body morphogenesis
	54	799	0.294136	1.77639e-05	0.013	GO:0006897	endocytosis
	54	807	0.289265	2.34048e-05	0.016	GO:0010324	membrane invagination
	56	832	0.292769	1.38903e-05	0.008	GO:0016044	membrane organization
	56	865	0.273719	4.14643e-05	0.024	GO:0016192	vesicle-mediated transport
	87	1256	0.31852	1.17881e-08	<0,001	GO:0009653	anatomical structure morphogenesis
	83	1324	0.266699	1.80692e-06	0.001	GO:0016043	cellular component organization
	112	1817	0.268876	4.71403e-08	<0,001	GO:0040011	locomotion
	115	2129	0.200812	2.18018e-05	0.014	GO:0040010	positive regulation of growth rate
	115	2130	0.200565	2.22633e-05	0.014	GO:0040009	regulation of growth rate
	118	2133	0.214387	5.39512e-06	0.001	GO:0040007	growth
	125	2322	0.202193	1.01782e-05	0.004	GO:0044424	intracellular part
	124	2404	0.178987	8.03985e-05	0.04	GO:0045927	positive regulation of growth
	129	2467	0.18784	2.91455e-05	0.019	GO:0040008	regulation of growth
	132	2540	0.185425	3.0793e-05	0.02	GO:0000003	reproduction
	131	2575	0.17357	8.9969e-05	0.043	GO:0048518	positive regulation of biological process
	132	2581	0.17673	6.57046e-05	0.037	GO:0002119	nematode larval development
	132	2581	0.17673	6.57046e-05	0.037	GO:0002164	larval development
	132	2591	0.174628	7.85818e-05	0.039	GO:0009791	post-embryonic development
	173	3555	0.161094	5.51369e-05	0.033	GO:0009792	embryonic development ending in birth or egg hatching
	176	3594	0.165699	3.18107e-05	0.02	GO:0009790	embryonic development
	229	4794	0.16849	5.43097e-06	0.001	GO:0032502	developmental process
