# Supplementary material for: Caenorhabditis elegans Cyclin D/CDK4 and Cyclin E/CDK2 Induce Distinct Cell Cycle Re-Entry Programs in Differentiated Muscle Cells
Source: PLoS Genet. 2011 Nov 10;7(11):e1002362. doi: 10.1371/journal.pgen.1002362 (PMC3213155; doi:10.1371/journal.pgen.1002362)
Supplement: Table S2 — Lists of genes enriched ≥2-fold in CYD-1/CDK-4, CYE-1/CDK-2AF, both, or exclusively in one of the strains, including GO-term analysis and functional classification. This file also includes fold-change values for all significantly changed genes. (XLSX) [file pgen.1002362.s007.xlsx]

## Sheet: CYD enriched
	Genes enriched by CYD-1/CDK-4 expession						Selection:		CYD-1/CDK-4 p-value < 0.05								Selection:	CYD-1/CDK-4 p-value < 0.05
									CYD-1/CDK-4 enrichment ≥ 2-fold									CYD-1/CDK-4 enrichment ≥ 2-fold
	WB_ID	Gene	Public	Functional category	log2 fold change*
	WBGene00006795	Y50E8A.4	unc-61	cytokinesis	1.83938		* Fold increase of PAB-1 IP from SV985 (CYD-1/CDK-4) vs. PAB-1 IP from SV912 (control)
	WBGene00000064	T04C12.5	act-2	cytokinesis	1.50783		When multiple probes match the same gene, highest fold increase is reported
	WBGene00006793	W09C5.2	unc-59	cytokinesis	1.23106
	WBGene00003422	Y47G6A.11	msh-6	DNA damage	3.06935		OVERREPRESENTED ATTRIBUTES
	WBGene00008641	F10B5.5	pch-2	DNA damage	2.73398		N	X	LOD	P	P_adj	attrib ID	attrib name
	WBGene00000498	Y39H10A.7	chk-1	DNA damage	2.39892		3	3	2.41809	1.7846e-05	0.007	GO:0000777	condensed chromosome kinetochore
	WBGene00004737	F10G7.4	scc-1	DNA damage	2.21361		3	4	1.94094	6.99919e-05	0.037	GO:0000779	condensed chromosome, centromeric region
	WBGene00004721	ZC328.4	san-1	DNA damage	2.191		3	4	1.94094	6.99919e-05	0.037	GO:0040038	polar body extrusion after meiotic divisions
	WBGene00001016	F43G6.1	dna-2	DNA damage	1.93622		4	4	2.52834	4.64055e-07	0.001	GO:0051382	kinetochore assembly
	WBGene00004051	F20C5.1	pme-3	DNA damage	1.78871		4	5	2.05119	2.27213e-06	0.001	GO:0033206	cytokinesis after meiosis
	WBGene00000265	K04C2.4	brd-1	DNA damage	1.75393		5	5	2.6166	1.2037e-08	<0,001	GO:0051383	kinetochore organization
	WBGene00001372	R09B3.1	exo-3	DNA damage	1.74698		4	7	1.68315	1.52503e-05	0.007	GO:0000281	cytokinesis after mitosis
	WBGene00003499	K04F10.6	mut-2	DNA damage	1.65009		4	7	1.68315	1.52503e-05	0.007	GO:0006298	mismatch repair
	WBGene00000520	R07E5.8	cku-80	DNA damage	1.63765		4	7	1.68315	1.52503e-05	0.007	GO:0030983	mismatched DNA binding
	WBGene00009731	F45G2.3	F45G2.3	DNA damage	1.60531		4	7	1.68315	1.52503e-05	0.007	GO:0045005	maintenance of fidelity during DNA-dependent DNA replication
	WBGene00000519	Y47D3A.4	cku-70	DNA damage	1.53163		4	8	1.57398	2.98652e-05	0.009	GO:0032506	cytokinetic process
	WBGene00000467	F52B5.5	cep-1	DNA damage	1.51858		6	8	1.99124	8.33879e-09	<0,001	GO:0006270	DNA replication initiation
	WBGene00002985	C29A12.3	lig-1	DNA damage	1.49527		5	9	1.66224	1.38985e-06	0.001	GO:0000070	mitotic sister chromatid segregation
	WBGene00017696	F22B7.6	polk-1	DNA damage	1.45784		5	9	1.66224	1.38985e-06	0.001	GO:0000775	chromosome, centromeric region
	WBGene00018721	F53A3.2	polh-1	DNA damage	1.44612		5	9	1.66224	1.38985e-06	0.001	GO:0000819	sister chromatid segregation
	WBGene00004296	T04H1.4	rad-50	DNA damage	1.39702		5	9	1.66224	1.38985e-06	0.001	GO:0051233	spindle midzone
	WBGene00003418	H26D21.2	msh-2	DNA damage	1.25624		5	10	1.57506	2.71955e-06	0.001	GO:0042770	DNA damage response, signal transduction
	WBGene00009564	F39H2.5	F39H2.5	DNA damage	1.25093		6	10	1.7359	5.97999e-08	<0,001	GO:0033205	cytokinesis during cell cycle
	WBGene00001997	Y39A1A.23	hpr-9	DNA damage	1.23897		8	15	1.63271	1.13305e-09	<0,001	GO:0000776	kinetochore
	WBGene00003373	T28A8.7	mlh-1	DNA damage	1.19501		5	16	1.25455	4.13953e-05	0.016	GO:0044454	nuclear chromosome part
	WBGene00018908	F56A3.1	fncm-1	DNA damage	1.14029		7	16	1.47451	7.4927e-08	0.001	GO:0005819	spindle
	WBGene00012767	Y41E3.9	fcd-2	DNA damage	1.10814		7	20	1.32178	4.63623e-07	0.001	GO:0006997	nucleus organization
	WBGene00018327	F42A6.5	F42A6.5	DNA damage	1.02771		7	27	1.14015	4.53122e-06	0.002	GO:0000793	condensed chromosome
	WBGene00002042	H26D21.1	hus-1	DNA damage	1.02662		7	28	1.11944	5.90624e-06	0.003	GO:0005813	centrosome
	WBGene00003158	ZK632.1	mcm-6	DNA repl.	2.88023		14	29	1.55593	3.0975e-15	<0,001	GO:0006260	DNA replication
	WBGene00013150	Y53F4B.3	Y53F4B.3	DNA repl.	2.76287		9	33	1.16753	1.17223e-07	0.001	GO:0007126	meiosis
	WBGene00003955	W03D2.4	pcn-1	DNA repl.	2.71839		7	36	0.981819	3.47585e-05	0.012	GO:0043623	cellular protein complex assembly
	WBGene00017132	EEED8.1	mel-47	DNA repl.	2.45741		8	38	1.02279	5.0746e-06	0.003	GO:0005815	microtubule organizing center
	WBGene00004180	F58A4.4	pri-1	DNA repl.	2.40589		11	54	1.00287	1.20772e-07	0.001	GO:0022403	cell cycle phase
	WBGene00004181	W02D9.1	pri-2	DNA repl.	2.34156		12	55	1.04021	1.40357e-08	<0,001	GO:0005694	chromosome
	WBGene00011318	T01C3.1	T01C3.1	DNA repl.	2.25266		18	60	1.22745	7.77262e-15	<0,001	GO:0007052	mitotic spindle organization
	WBGene00011275	R53.6	R53.6	DNA repl.	2.12407		10	65	0.856072	6.72526e-06	0.003	GO:0008104	protein localization
	WBGene00003155	C25D7.6	mcm-3	DNA repl.	2.1165		18	66	1.16992	4.98397e-14	<0,001	GO:0007051	spindle organization
	WBGene00004339	C39E9.13	rfc-3	DNA repl.	2.11587		17	70	1.10188	2.02783e-12	<0,001	GO:0006281	DNA repair
	WBGene00004340	F31E3.3	rfc-4	DNA repl.	2.1033		10	73	0.797353	1.93782e-05	0.008	GO:0051726	regulation of cell cycle
	WBGene00000794	Y47G6A.8	crn-1	DNA repl.	2.07748		21	77	1.17211	3.7352e-16	<0,001	GO:0034984	cellular response to DNA damage stimulus
	WBGene00009287	F31C3.5	F31C3.5	DNA repl.	1.99433		21	81	1.14228	1.1577e-15	<0,001	GO:0006974	response to DNA damage stimulus
	WBGene00012650	Y39A1A.12	Y39A1A.12	DNA repl.	1.97922		10	82	0.739522	5.4126e-05	0.023	GO:0033036	macromolecule localization
	WBGene00011915	T22C1.4	T22C1.4	DNA repl.	1.90254		21	93	1.06334	2.35326e-14	<0,001	GO:0033554	cellular response to stress
	WBGene00003154	Y17G7B.5	mcm-2	DNA repl.	1.86427		21	93	1.06334	2.35326e-14	<0,001	GO:0051716	cellular response to stimulus
	WBGene00004338	F58F6.4	rfc-2	DNA repl.	1.85378		21	96	1.04565	4.63329e-14	<0,001	GO:0000226	microtubule cytoskeleton organization
	WBGene00022043	Y65B4BR.8	Y65B4BR.8	DNA repl.	1.82361		18	101	0.932936	1.17275e-10	<0,001	GO:0045132	meiotic chromosome segregation
	WBGene00003156	Y39G10AR.14	mcm-4	DNA repl.	1.68984		20	111	0.939853	8.67733e-12	<0,001	GO:0007059	chromosome segregation
	WBGene00003157	R10E4.4	mcm-5	DNA repl.	1.57319		33	130	1.14068	1.29346e-23	<0,001	GO:0000910	cytokinesis
	WBGene00013857	ZC168.3	ZC168.3	DNA repl.	1.44743		35	139	1.13795	7.44793e-25	<0,001	GO:0006259	DNA metabolic process
	WBGene00012935	Y47D3A.28	Y47D3A.28	DNA repl.	1.33274		14	150	0.607529	4.0274e-05	0.015	GO:0034622	cellular macromolecular complex assembly
	WBGene00004391	T23G5.1	rnr-1	DNA repl.	1.31588		25	150	0.902225	1.31543e-13	<0,001	GO:0007017	microtubule-based process
	WBGene00016421	C34G6.5	C34G6.5	DNA repl.	1.30675		24	152	0.873331	1.38794e-12	<0,001	GO:0044427	chromosomal part
	WBGene00004337	C54G10.2	rfc-1	DNA repl.	1.24901		24	154	0.866564	1.85865e-12	<0,001	GO:0007010	cytoskeleton organization
	WBGene00018909	F56A3.2	F56A3.2	DNA repl.	1.15481		23	155	0.840633	1.53922e-11	<0,001	GO:0044430	cytoskeletal part
	WBGene00007500	C09H10.6	nasp-1	DNA repl.	1.1197		15	157	0.618771	1.62533e-05	0.007	GO:0034621	cellular macromolecular complex subunit organization
	WBGene00003159	F32D1.10	mcm-7	DNA repl.	1.1169		37	160	1.09105	8.56434e-25	<0,001	GO:0051301	cell division
	WBGene00012936	Y47D3A.29	Y47D3A.29	DNA repl.	1.08955		23	162	0.818066	3.88497e-11	<0,001	GO:0044428	nuclear part
	WBGene00008722	F12F6.7	F12F6.7	DNA repl.	1.06595		23	165	0.808736	5.68822e-11	<0,001	GO:0051276	chromosome organization
	WBGene00018613	F48E8.7	skpt-1	G1/S	2.17068		16	174	0.600374	1.38386e-05	0.005	GO:0043933	macromolecular complex subunit organization
	WBGene00001061	T23G7.1	dpl-1	G1/S	1.85962		42	197	1.05049	1.63795e-26	<0,001	GO:0022402	cell cycle process
	WBGene00000517	T05A6.2	cki-2	G1/S	1.35359		23	272	0.562273	8.21618e-07	0.001	GO:0006950	response to stress
	WBGene00000516	T05A6.1	cki-1	G1/S	1.19862		24	273	0.581538	2.31404e-07	0.001	GO:0034645	cellular macromolecule biosynthetic process
	WBGene00004808	F46A9.4	skr-2	G1/S	1.08134		24	273	0.581538	2.31404e-07	0.001	GO:0034961	cellular biopolymer biosynthetic process
	WBGene00009221	F28F8.2	acs-2	metabolism	3.78579		24	273	0.581538	2.31404e-07	0.001	GO:0043284	biopolymer biosynthetic process
	WBGene00000801	Y23H5A.1	crs-2	metabolism	3.14626		24	275	0.578011	2.64834e-07	0.001	GO:0009059	macromolecule biosynthetic process
	WBGene00011038	R05H5.3	R05H5.3	metabolism	3.08246		41	315	0.788538	1.49969e-17	<0,001	GO:0043228	non-membrane-bounded organelle
	WBGene00007203	B0564.3	B0564.3	metabolism	2.64412		41	315	0.788538	1.49969e-17	<0,001	GO:0043232	intracellular non-membrane-bounded organelle
	WBGene00016380	C33H5.14	ntp-1	metabolism	2.16507		29	346	0.561355	3.57985e-08	<0,001	GO:0002009	morphogenesis of an epithelium
	WBGene00010609	K07A1.2	dut-1	metabolism	2.15085		29	348	0.558568	4.06163e-08	<0,001	GO:0048729	tissue morphogenesis
	WBGene00001607	C28D4.3	gln-6	metabolism	1.91747		47	374	0.776328	2.32673e-19	<0,001	GO:0006996	organelle organization
	WBGene00001854	F22F1.1	hil-3	metabolism	1.90886		26	400	0.437804	2.04163e-05	0.008	GO:0017111	nucleoside-triphosphatase activity
	WBGene00001764	F37B1.5	gst-16	metabolism	1.79196		27	416	0.437557	1.45214e-05	0.005	GO:0016462	pyrophosphatase activity
	WBGene00009512	F37H8.3	F37H8.3	metabolism	1.71551		27	417	0.436413	1.5158e-05	0.005	GO:0016818	hydrolase activity, acting on acid anhydrides, in phosphorus-containing anhydrides
	WBGene00001856	B0414.3	hil-5	metabolism	1.65175		27	426	0.426243	2.21385e-05	0.008	GO:0016817	hydrolase activity, acting on acid anhydrides
	WBGene00017797	F25G6.2	F25G6.2	metabolism	1.59447		33	429	0.52245	3.22397e-08	<0,001	GO:0043234	protein complex
	WBGene00019730	M02D8.4	M02D8.4	metabolism	1.58048		31	468	0.449343	2.19235e-06	0.001	GO:0044249	cellular biosynthetic process
	WBGene00014034	ZK643.2	ZK643.2	metabolism	1.55965		31	526	0.393506	2.2805e-05	0.008	GO:0009058	biosynthetic process
	WBGene00007548	C13C4.4	C13C4.4	metabolism	1.55078		46	552	0.571026	3.28432e-12	<0,001	GO:0006139	nucleobase, nucleoside, nucleotide and nucleic acid metabolic process
	WBGene00010077	F55A11.4	F55A11.4	metabolism	1.54483		56	583	0.649942	2.07561e-17	<0,001	GO:0016043	cellular component organization
	WBGene00010436	JC8.4	JC8.4	metabolism	1.41504		65	636	0.689658	1.37578e-21	<0,001	GO:0044446	intracellular organelle part
	WBGene00007303	C04F12.9	rnh-1.3	metabolism	1.41048		65	643	0.684155	2.4845e-21	<0,001	GO:0044422	organelle part
	WBGene00015660	C09H5.2	C09H5.2	metabolism	1.3943		47	691	0.47262	1.87977e-09	<0,001	GO:0032991	macromolecular complex
	WBGene00005021	R10E11.4	sqv-3	metabolism	1.38947		65	739	0.614511	3.7192e-18	<0,001	GO:0040035	hermaphrodite genitalia development
	WBGene00003074	ZK524.3	lrs-2	metabolism	1.37791		65	742	0.61249	4.57466e-18	<0,001	GO:0048806	genitalia development
	WBGene00011064	R06C7.5	R06C7.5	metabolism	1.36067		68	845	0.572997	5.9306e-17	<0,001	GO:0048513	organ development
	WBGene00000972	K10H10.3	dhs-8	metabolism	1.35845		46	893	0.336892	8.53417e-06	0.004	GO:0005524	ATP binding
	WBGene00013447	Y66D12A.23	Y66D12A.23	metabolism	1.34242		46	894	0.336349	8.78433e-06	0.004	GO:0032559	adenyl ribonucleotide binding
	WBGene00017984	F32D1.5	F32D1.5	metabolism	1.31169		68	931	0.524741	7.89069e-15	<0,001	GO:0048856	anatomical structure development
	WBGene00009271	F30F8.2	F30F8.2	metabolism	1.30871		47	954	0.315783	2.13892e-05	0.008	GO:0030554	adenyl nucleotide binding
	WBGene00003844	K11C4.4	odc-1	metabolism	1.26701		59	1014	0.404924	5.28942e-09	<0,001	GO:0009653	anatomical structure morphogenesis
	WBGene00004484	F36A2.6	rps-15	metabolism	1.25688		54	1063	0.334811	1.96461e-06	0.001	GO:0005634	nucleus
	WBGene00010148	F56D5.3	F56D5.3	metabolism	1.25156		58	1241	0.296064	1.0429e-05	0.005	GO:0043231	intracellular membrane-bounded organelle
	WBGene00009128	F25H5.6	F25H5.6	metabolism	1.25034		58	1244	0.294868	1.12071e-05	0.005	GO:0043227	membrane-bounded organelle
	WBGene00016524	C39B5.6	C39B5.6	metabolism	1.22207		59	1267	0.29483	9.66247e-06	0.004	GO:0000166	nucleotide binding
	WBGene00001057	F01F1.5	dpf-4	metabolism	1.19541		64	1376	0.297157	3.95438e-06	0.002	GO:0003676	nucleic acid binding
	WBGene00007731	C25G4.3	C25G4.3	metabolism	1.1809		93	1527	0.455585	3.47738e-15	<0,001	GO:0043229	intracellular organelle
	WBGene00020993	W03F8.3	W03F8.3	metabolism	1.1784		93	1530	0.45458	3.92797e-15	<0,001	GO:0043226	organelle
	WBGene00000111	T08B1.3	alh-5	metabolism	1.17413		89	1552	0.421248	5.35595e-13	<0,001	GO:0000003	reproduction
	WBGene00000975	K08F4.9	dhs-12	metabolism	1.17111		119	2259	0.403576	7.23964e-15	<0,001	GO:0044424	intracellular part
	WBGene00022455	Y110A7A.4	Y110A7A.4	metabolism	1.14638		160	2986	0.456228	8.51643e-22	<0,001	GO:0009792	embryonic development ending in birth or egg hatching
	WBGene00002065	F54C9.1	iff-2	metabolism	1.14566		161	3028	0.453015	1.31792e-21	<0,001	GO:0009790	embryonic development
	WBGene00010896	M28.5	M28.5	metabolism	1.1398		156	3972	0.269673	5.24831e-09	<0,001	GO:0009987	cellular process
	WBGene00008134	C47B2.9	C47B2.9	metabolism	1.13537		179	4023	0.368776	5.90377e-16	<0,001	GO:0032502	developmental process
	WBGene00008132	C47B2.6	gale-1	metabolism	1.13023
	WBGene00010061	F54E12.2	F54E12.2	metabolism	1.107		N		Number of genes in the input set that have the attribute
	WBGene00012645	Y39A1A.6	Y39A1A.6	metabolism	1.10474		X		Number of genes in the C. elegans genome that have the attribute
	WBGene00001480	H24K24.5	fmo-5	metabolism	1.10156		LOD		Logarithm (base 10) of the odds ratio
	WBGene00001942	T23D8.6	his-68	metabolism	1.09921		P		Single hypothesis one-sided P-value of the association between attribute and query (based on Fisher's Exact Test)
	WBGene00022171	Y71H2AM.6	Y71H2AM.6	metabolism	1.09615		P_adj		Adjusted P-value: fraction (as a %) of 1000 null-hypothesis simulations having attributes with this single-hypothesis P value or smaller
	WBGene00001040	T23B12.7	dnj-22	metabolism	1.09159
	WBGene00004706	F28D9.1	rsr-1	metabolism	1.08347
	WBGene00014011	ZK632.2	ZK632.2	metabolism	1.07545
	WBGene00009177	F26H9.5	F26H9.5	metabolism	1.07495
	WBGene00001857	F59A7.4	hil-6	metabolism	1.06199
	WBGene00012998	Y48C3A.20	Y48C3A.20	metabolism	1.05581
	WBGene00011730	T12D8.2	drr-2	metabolism	1.05484
	WBGene00004454	C09H10.2	rpl-41	metabolism	1.05463
	WBGene00009204	F28C6.4	F28C6.4	metabolism	1.05389
	WBGene00000877	Y49A3A.5	cyn-1	metabolism	1.05091
	WBGene00001919	B0035.10	his-45	metabolism	1.04835
	WBGene00018955	F56C11.3	F56C11.3	metabolism	1.03002
	WBGene00015461	C05C8.2	C05C8.2	metabolism	1.02616
	WBGene00006668	R04F11.4	twk-13	metabolism	1.02047
	WBGene00000206	F35G12.10	asb-1	metabolism	1.01816
	WBGene00004442	R11D1.8	rpl-28	metabolism	1.01185
	WBGene00008409	D2023.5	D2023.5	metabolism	1.01135
	WBGene00017054	D2024.7	gstk-2	metabolism	1.01092
	WBGene00010889	M18.3	M18.3	metabolism	1.00991
	WBGene00003129	Y37E11AL.7	map-1	metabolism	1.00918
	WBGene00001783	Y1H11.2	gst-35	metabolism	1.00305
	WBGene00002036	F36D4.3	hum-2	metabolism	1.00185
	WBGene00006510	C01G6.6	tag-165	metabolism	1.00172
	WBGene00004429	Y48G8AL.8	rpl-17	metabolism	1.00072
	WBGene00000099	B0207.4	air-2	mitosis	4.10111
	WBGene00000868	T06E6.2	cyb-3	mitosis	3.90929
	WBGene00000405	T05G5.3	cdk-1	mitosis	3.7253
	WBGene00015515	C06A8.5	spdl-1	mitosis	3.40864
	WBGene00000257	F23B12.8	bmk-1	mitosis	3.34459
	WBGene00000098	K07C11.2	air-1	mitosis	3.30839
	WBGene00006974	M03D4.1	zen-4	mitosis	3.25752
	WBGene00022357	Y92C3B.1	kbp-4	mitosis	3.25515
	WBGene00000804	Y48E1B.12	csc-1	mitosis	3.00822
	WBGene00001511	ZK177.6	fzy-1	mitosis	2.8991
	WBGene00000865	ZC168.4	cyb-1	mitosis	2.88943
	WBGene00003576	W01B6.9	ndc-80	mitosis	2.79787
	WBGene00000275	R06C7.8	bub-1	mitosis	2.78317
	WBGene00004042	C14B9.4	plk-1	mitosis	2.7401
	WBGene00004955	F56A3.4	spd-5	mitosis	2.59429
	WBGene00017738	F23C8.9	F23C8.9	mitosis	2.58742
	WBGene00017832	F26F4.13	kbp-2	mitosis	2.5433
	WBGene00001832	T03F1.9	hcp-4	mitosis	2.4982
	WBGene00001689	C38C10.4	gpr-2	mitosis	2.47036
	WBGene00001831	F58A4.3	hcp-3	mitosis	2.46415
	WBGene00001688	F22B7.13	gpr-1	mitosis	2.32046
	WBGene00008107	C45G3.1	aspm-1	mitosis	2.28355
	WBGene00020392	T10B5.6	knl-3	mitosis	2.21102
	WBGene00002073	F26B1.3	ima-2	mitosis	2.15554
	WBGene00012972	Y48A6B.11	rsa-2	mitosis	2.13009
	WBGene00019432	K06A5.4	knl-2	mitosis	1.97308
	WBGene00001833	Y110A7A.1	hcp-6	mitosis	1.91954
	WBGene00012236	W04A8.1	W04A8.1	mitosis	1.90465
	WBGene00012888	Y45F10D.9	sas-6	mitosis	1.89186
	WBGene00016381	C33H5.15	sgo-1	mitosis	1.87201
	WBGene00016387	C34B2.2	kbp-5	mitosis	1.81719
	WBGene00007258	C01H6.9	C01H6.9	mitosis	1.78327
	WBGene00013847	ZC84.3	ZC84.3	mitosis	1.7471
	WBGene00001869	R12B2.4	him-10	mitosis	1.73445
	WBGene00006571	Y75B8A.22	tim-1	mitosis	1.69642
	WBGene00016151	C27A2.1	C27A2.1	mitosis	1.6754
	WBGene00011469	T05C12.5	dylt-3	mitosis	1.67052
	WBGene00010093	F55C5.4	F55C5.4	mitosis	1.66521
	WBGene00009179	F26H11.1	kbp-3	mitosis	1.6331
	WBGene00001830	T06E4.1	hcp-2	mitosis	1.6219
	WBGene00015691	C10H11.1	viln-1	mitosis	1.61858
	WBGene00001829	ZK1055.1	hcp-1	mitosis	1.5568
	WBGene00003917	F58B6.3	par-2	mitosis	1.40173
	WBGene00003864	C09G9.6	oma-1	mitosis	1.3923
	WBGene00000875	K08E3.6	cyk-4	mitosis	1.37472
	WBGene00004064	H12C20.2	pms-2	mitosis	1.36629
	WBGene00002225	M01E11.6	klp-15	mitosis	1.35604
	WBGene00021012	W03G1.6	pig-1	mitosis	1.34832
	WBGene00002231	C02F5.1	knl-1	mitosis	1.32966
	WBGene00002994	T09A5.10	lin-5	mitosis	1.29045
	WBGene00003372	C56G7.1	mlc-4	mitosis	1.2837
	WBGene00020064	R13F6.1	kbp-1	mitosis	1.27675
	WBGene00018900	F55G1.4	rod-1	mitosis	1.26396
	WBGene00021648	Y47G6A.24	mis-12	mitosis	1.19312
	WBGene00001865	T04A11.6	him-6	mitosis	1.16595
	WBGene00003989	Y18D10A.20	pfn-1	mitosis	1.16129
	WBGene00010685	K08F9.2	tag-216	mitosis	1.13833
	WBGene00004775	Y47G6A.12	sep-1	mitosis	1.13733
	WBGene00010726	K09E9.3	K09E9.3	mitosis	1.05588
	WBGene00003133	W10C6.1	mat-2	mitosis	1.04251
	WBGene00018831	F54E7.9	F54E7.9	mitosis	1.04002
	WBGene00002229	Y43F4B.6	klp-19	mitosis	1.03108
	WBGene00000145	F35G12.9	apc-11	mitosis	1.02572
	WBGene00003150	F49E11.1	mbk-2	mitosis	1.02203
	WBGene00003142	Y62E10A.8	mau-8	mitosis	1.0196
	WBGene00012676	Y39B6A.14	pro-3	mitosis	1.015
	WBGene00016017	C23G10.11	C23G10.11	novel	3.9486
	WBGene00020379	T09B4.5	T09B4.5	novel	3.5153
	WBGene00022488	Y119D3B.11	Y119D3B.11	novel	2.85316
	WBGene00008921	F17C11.10	F17C11.10	novel	2.77953
	WBGene00009778	F46C5.1	F46C5.1	novel	2.71533
	WBGene00015291	C01B12.8	C01B12.8	novel	2.60833
	WBGene00005011	F26F4.8	F26F4.8	novel	2.55032
	WBGene00012588	Y38E10A.10	lips-16	novel	2.53581
	WBGene00017358	F10E9.7	F10E9.7	novel	2.28154
	WBGene00022099	Y69A2AR.28	Y69A2AR.28	novel	2.27145
	WBGene00011841	T19C9.5	scl-25	novel	2.24568
	WBGene00008575	F08E10.7	scl-24	novel	2.20201
	WBGene00008447	E01G4.5	E01G4.5	novel	2.14828
	WBGene00015529	C06E2.5	C06E2.5	novel	2.13914
	WBGene00045012	K08F4.13	K08F4.13	novel	2.13485
	WBGene00001413	C01F6.4	fem-3	novel	2.08528
	WBGene00008794	F14D7.7	F14D7.7	novel	2.07696
	WBGene00013553	Y75B8A.18	Y75B8A.18	novel	2.06249
	WBGene00016449	C35D10.13	C35D10.13	novel	2.0534
	WBGene00008035	C39E9.12	C39E9.12	novel	2.04873
	WBGene00014206	ZK1058.6	nit-1	novel	1.99192
	WBGene00002241	F10C2.2	kup-1	novel	1.98473
	WBGene00013863	ZC302.3	ZC302.3	novel	1.96933
	WBGene00018375	F43C9.1	F43C9.1	novel	1.96339
	WBGene00019595	K09H9.2	K09H9.2	novel	1.94725
	WBGene00018045	F35D11.4	F35D11.4	novel	1.91888
	WBGene00015191	B0432.10	B0432.10	novel	1.86974
	WBGene00021359	Y37E11AL.3	Y37E11AL.3	novel	1.80248
	WBGene00008032	C39E9.8	C39E9.8	novel	1.73845
	WBGene00017644	F20D12.5	exc-9	novel	1.7139
	WBGene00008403	D2013.3	D2013.3	novel	1.68489
	WBGene00015037	B0212.3	B0212.3	novel	1.68165
	WBGene00007136	B0285.3	B0285.3	novel	1.6584
	WBGene00010619	K07A1.15	K07A1.15	novel	1.62013
	WBGene00019777	M57.1	M57.1	novel	1.61755
	WBGene00022258	Y73C8B.1	Y73C8B.1	novel	1.60312
	WBGene00021559	Y45G5AM.7	Y45G5AM.7	novel	1.60279
	WBGene00019525	K08D9.4	K08D9.4	novel	1.58737
	WBGene00011450	T04H1.3	ttr-22	novel	1.55982
	WBGene00010678	K08F4.3	K08F4.3	novel	1.55339
	WBGene00019947	R08C7.3	htz-1	novel	1.52594
	WBGene00020588	T19H12.2	T19H12.2	novel	1.51146
	WBGene00009469	F36D3.1	F36D3.1	novel	1.50897
	WBGene00021533	Y42G9A.3	Y42G9A.3	novel	1.50129
	WBGene00020219	T05A7.1	T05A7.1	novel	1.48201
	WBGene00010887	M7.12	M7.12	novel	1.47259
	WBGene00020466	T12F5.1	T12F5.1	novel	1.44665
	WBGene00021269	Y23H5A.2	Y23H5A.2	novel	1.44169
	WBGene00021535	Y42G9A.6	wht-7	novel	1.43551
	WBGene00009182	F26H11.4	F26H11.4	novel	1.43416
	WBGene00010877	M05D6.4	lact-4	novel	1.43278
	WBGene00019202	H14N18.2	H14N18.2	novel	1.42666
	WBGene00011513	T06C12.4	fbxa-197	novel	1.40721
	WBGene00020412	T10E9.2	T10E9.2	novel	1.38372
	WBGene00045486	K05F6.12	K05F6.12	novel	1.37449
	WBGene00015582	C07H6.9	C07H6.9	novel	1.37368
	WBGene00013210	Y54G9A.7	Y54G9A.7	novel	1.37347
	WBGene00043987	AC8.9	AC8.9	novel	1.37194
	WBGene00010479	K01G5.8	K01G5.8	novel	1.37062
	WBGene00006630	F53B2.2	tsp-4	novel	1.33735
	WBGene00006631	Y45F10B.1	tsp-5	novel	1.33543
	WBGene00017593	F19C7.3	F19C7.3	novel	1.3321
	WBGene00007384	C06G8.1	C06G8.1	novel	1.32738
	WBGene00018954	F56C9.11	F56C9.11	novel	1.27355
	WBGene00021365	Y37E11AM.1	smgl-2	novel	1.2707
	WBGene00000673	F14F7.1	col-98	novel	1.26386
	WBGene00008446	E01G4.3	E01G4.3	novel	1.26003
	WBGene00017413	F13A2.4	F13A2.4	novel	1.25738
	WBGene00009145	F26A3.7	F26A3.7	novel	1.25622
	WBGene00007978	C36B1.11	C36B1.11	novel	1.25442
	WBGene00013079	Y51A2D.11	ttr-26	novel	1.25288
	WBGene00011562	T07C4.10	T07C4.10	novel	1.24623
	WBGene00008922	F17C11.11	F17C11.11	novel	1.2461
	WBGene00012420	Y7A9D.1	Y7A9D.1	novel	1.24229
	WBGene00012647	Y39A1A.8	Y39A1A.8	novel	1.23897
	WBGene00016495	C37C3.1	C37C3.1	novel	1.22844
	WBGene00018677	F52C9.7	F52C9.7	novel	1.22313
	WBGene00019266	H35N09.2	H35N09.2	novel	1.22139
	WBGene00013726	Y106G6H.16	Y106G6H.16	novel	1.21731
	WBGene00017990	F32E10.2	F32E10.2	novel	1.2071
	WBGene00013327	Y57G11C.38	Y57G11C.38	novel	1.20202
	WBGene00012651	Y39A1A.13	Y39A1A.13	novel	1.20131
	WBGene00008710	F11E6.7	F11E6.7	novel	1.19465
	WBGene00011489	T05F1.2	T05F1.2	novel	1.19317
	WBGene00015097	B0273.1	B0273.1	novel	1.19247
	WBGene00007195	B0513.2	B0513.2	novel	1.1886
	WBGene00007168	B0393.3	B0393.3	novel	1.18693
	WBGene00016965	C56C10.9	C56C10.9	novel	1.18668
	WBGene00017621	F20A1.10	F20A1.10	novel	1.18637
	WBGene00016444	C35D10.7	C35D10.7	novel	1.18625
	WBGene00021735	Y50D4A.1	Y50D4A.1	novel	1.17659
	WBGene00019118	F59E12.1	F59E12.1	novel	1.16088
	WBGene00022182	Y71H2AM.17	Y71H2AM.17	novel	1.15234
	WBGene00021109	W09C3.1	W09C3.1	novel	1.14841
	WBGene00000547	Y77E11A.11	clp-7	novel	1.14213
	WBGene00008023	C39B10.3	C39B10.3	novel	1.14
	WBGene00012235	W04A4.6	W04A4.6	novel	1.13481
	WBGene00021531	Y42G9A.1	Y42G9A.1	novel	1.12763
	WBGene00009724	F45D3.4	F45D3.4	novel	1.12508
	WBGene00018964	F56D2.2	F56D2.2	novel	1.11296
	WBGene00014223	ZK1098.6	ZK1098.6	novel	1.10867
	WBGene00015349	C02F5.6	C02F5.6	novel	1.10781
	WBGene00011411	T04A8.10	sel-13	novel	1.10279
	WBGene00044894	Y71F9AR.4	Y71F9AR.4	novel	1.10164
	WBGene00007682	C18D11.6	C18D11.6	novel	1.09905
	WBGene00018934	F56B3.11	F56B3.11	novel	1.09722
	WBGene00011225	R10H10.7	R10H10.7	novel	1.09539
	WBGene00010476	K01G5.1	rnf-113	novel	1.09057
	WBGene00021475	Y39G10AR.20	Y39G10AR.20	novel	1.09054
	WBGene00012113	T28B8.1	T28B8.1	novel	1.08963
	WBGene00014216	ZK1086.2	ZK1086.2	novel	1.0889
	WBGene00012886	Y45F10D.6	Y45F10D.6	novel	1.08406
	WBGene00018762	F53E10.6	F53E10.6	novel	1.0822
	WBGene00018723	F53A3.7	F53A3.7	novel	1.07818
	WBGene00009444	F35G12.11	F35G12.11	novel	1.07242
	WBGene00018830	F54E7.8	F54E7.8	novel	1.06621
	WBGene00021467	Y39G10AR.9	Y39G10AR.9	novel	1.06457
	WBGene00004125	F44B9.7	pqn-38	novel	1.0605
	WBGene00016209	C29E4.12	C29E4.12	novel	1.05633
	WBGene00015310	C01G5.8	C01G5.8	novel	1.05235
	WBGene00007087	B0001.2	B0001.2	novel	1.05012
	WBGene00022334	Y82E9BR.1	Y82E9BR.1	novel	1.03484
	WBGene00017317	F09G2.9	F09G2.9	novel	1.03043
	WBGene00020604	T20B12.7	T20B12.7	novel	1.02274
	WBGene00011538	T06E6.1	T06E6.1	novel	1.01775
	WBGene00013556	Y75B8A.23	Y75B8A.23	novel	1.01635
	WBGene00007169	B0393.4	B0393.4	novel	1.01624
	WBGene00011941	T23B5.4	T23B5.4	novel	1.01607
	WBGene00010288	F58H1.5	F58H1.5	novel	1.00761
	WBGene00015569	C07D10.5	C07D10.5	novel	1.00586
	WBGene00021442	Y39A3CL.4	Y39A3CL.4	novel	1.00523
	WBGene00011490	T05F1.4	T05F1.4	novel	1.00159
	WBGene00004984	ZC404.8	spn-4	signaling	3.85093
	WBGene00000411	R06F6.1	cdl-1	signaling	3.54974
	WBGene00022141	Y71G12B.1	Y71G12B.1	signaling	2.66249
	WBGene00011155	R09B3.2	R09B3.2	signaling	2.55783
	WBGene00008118	C46F11.3	C46F11.3	signaling	2.50706
	WBGene00011668	T09F5.9	clec-47	signaling	2.43052
	WBGene00003763	Y43F8C.1	nlp-25	signaling	2.42691
	WBGene00007710	C25A1.9	rsa-1	signaling	2.34481
	WBGene00008218	C50B6.2	nasp-2	signaling	2.30962
	WBGene00003769	B0213.6	nlp-31	signaling	2.28469
	WBGene00006612	F45G2.6	trf-1	signaling	2.07125
	WBGene00003229	F53G12.5	mex-3	signaling	1.97797
	WBGene00004978	Y47G6A.10	spg-7	signaling	1.92143
	WBGene00007697	C24F3.2	C24F3.2	signaling	1.8754
	WBGene00012198	W02B8.2	W02B8.2	signaling	1.70897
	WBGene00000557	R09B5.8	cnc-3	signaling	1.69837
	WBGene00016971	C56E6.3	C56E6.3	signaling	1.6433
	WBGene00004326	T20G5.11	rde-4	signaling	1.64218
	WBGene00002070	K07A1.8	ile-1	signaling	1.62013
	WBGene00011451	T04H1.5	T04H1.5	signaling	1.57667
	WBGene00016052	C24B9.9	dod-3	signaling	1.55105
	WBGene00009370	F33H2.7	set-10	signaling	1.52904
	WBGene00000460	T26C11.7	ceh-39	signaling	1.416
	WBGene00021103	W09B6.3	eri-3	signaling	1.41418
	WBGene00015046	B0213.17	nlp-34	signaling	1.413
	WBGene00003511	F46G10.6	mxl-3	signaling	1.36759
	WBGene00000787	C41D11.8	cps-6	signaling	1.35542
	WBGene00003036	K07A1.12	lin-53	signaling	1.33016
	WBGene00006924	F56D12.5	vig-1	signaling	1.32926
	WBGene00022378	Y94H6A.5	Y94H6A.5	signaling	1.32355
	WBGene00010898	M28.7	nph-1	signaling	1.30741
	WBGene00022371	Y92H12BR.6	set-29	signaling	1.29793
	WBGene00006984	F54D7.4	zig-7	signaling	1.28975
	WBGene00017352	F10E7.11	F10E7.11	signaling	1.25872
	WBGene00001824	F13D11.2	hbl-1	signaling	1.22524
	WBGene00008143	C47E8.4	C47E8.4	signaling	1.2167
	WBGene00002998	ZK637.7	lin-9	signaling	1.21608
	WBGene00003768	B0213.5	nlp-30	signaling	1.20783
	WBGene00002064	T05G5.10	iff-1	signaling	1.20696
	WBGene00001733	F11E6.2	grl-24	signaling	1.191
	WBGene00006804	Y37D8A.13	unc-71	signaling	1.18557
	WBGene00016245	C30B5.4	C30B5.4	signaling	1.17704
	WBGene00003620	F21D12.1	nhr-21	signaling	1.15987
	WBGene00013681	Y105E8A.24	Y105E8A.24	signaling	1.15055
	WBGene00011926	T22C8.5	sptf-2	signaling	1.13485
	WBGene00013017	Y48E1C.4	Y48E1C.4	signaling	1.11229
	WBGene00003771	T19C4.7	nlp-33	signaling	1.11219
	WBGene00018478	F45F2.5	otpl-5	signaling	1.1066
	WBGene00000796	C14A4.4	crn-3	signaling	1.10558
	WBGene00012551	Y37D8A.11	Y37D8A.11	signaling	1.09333
	WBGene00005777	K10G4.9	srw-30	signaling	1.07482
	WBGene00000558	R09B5.9	cnc-4	signaling	1.06729
	WBGene00003164	Y57E12AL.5	mdt-6	signaling	1.06664
	WBGene00019219	H20J04.4	H20J04.4	signaling	1.05818
	WBGene00006172	R02C2.5	str-121	signaling	1.05212
	WBGene00003708	F13A2.8	nhr-118	signaling	1.04848
	WBGene00008728	F13A7.13	sre-36	signaling	1.04504
	WBGene00020030	R12E2.1	R12E2.1	signaling	1.03747
	WBGene00006392	K03B4.3	taf-10	signaling	1.02969
	WBGene00006817	F10G7.3	unc-85	signaling	1.02852
	WBGene00003772	F20B10.1	nlr-1	signaling	1.0136
	WBGene00020008	R11F4.2	R11F4.2	signaling	1.00515
	WBGene00003435	C33F10.9	msp-40	signaling	1.00146

## Sheet: CYD not CYE
	Genes enriched by CYD-1/CDK-4 expression,						Selection:		CYD-1/CDK-4 p-value < 0.05
	but not enriched by CYE-1/CDK-2AF expression								CYD-1/CDK-4 enrichment ≥ 2-fold
									CYE-1/CDK-2AF p-value ≥ 0.05
	WB_ID	Gene	Public	Functional category	log2 fold change*
	WBGene00004391	T23G5.1	rnr-1	DNA repl.	1.31588		* Fold increase of PAB-1 IP from SV985 (CYD-1/CDK-4) vs. PAB-1 IP from SV912 (control)
	WBGene00018909	F56A3.2	F56A3.2	DNA repl.	1.15481		When multiple probes match the same gene, highest fold increase is reported
	WBGene00004808	F46A9.4	skr-2	G1/S	1.08134
	WBGene00009221	F28F8.2	acs-2	metabolism	3.78579		OVERREPRESENTED ATTRIBUTES
	WBGene00007203	B0564.3	B0564.3	metabolism	2.64412		N	X	LOD	P	P_adj	attrib ID	attrib name
	WBGene00009512	F37H8.3	F37H8.3	metabolism	1.71551		11	307	0.658648	0.0009883	0.055	GO:0034645	cellular macromolecule biosynthetic process
	WBGene00017797	F25G6.2	F25G6.2	metabolism	1.59447		11	310	0.654192	0.000107707	0.058	GO:0009059	macromolecule biosynthetic process
	WBGene00019730	M02D8.4	M02D8.4	metabolism	1.58048		9	209	0.741748	0.000109466	0.061	GO:0006412	translation
	WBGene00010077	F55A11.4	F55A11.4	metabolism	1.54483		11	320	0.639649	0.000142385	0.067	GO:0043228	non-membrane-bounded organelle
	WBGene00007303	C04F12.9	rnh-1.3	metabolism	1.41048		11	320	0.639649	0.000142385	0.067	GO:0043232	intracellular non-membrane-bounded organelle
	WBGene00015660	C09H5.2	C09H5.2	metabolism	1.3943		7	136	0.824484	0.000219372	0.092	GO:0005840	ribosome
	WBGene00005021	R10E11.4	sqv-3	metabolism	1.38947
	WBGene00003074	ZK524.3	lrs-2	metabolism	1.37791		N		Number of genes in the input set that have the attribute
	WBGene00000972	K10H10.3	dhs-8	metabolism	1.35845		X		Number of genes in the C. elegans genome that have the attribute
	WBGene00017984	F32D1.5	F32D1.5	metabolism	1.31169		LOD		Logarithm (base 10) of the odds ratio
	WBGene00003844	K11C4.4	odc-1	metabolism	1.26701		P		Single hypothesis one-sided P-value of the association between attribute and query (based on Fisher's Exact Test)
	WBGene00004484	F36A2.6	rps-15	metabolism	1.25688		P_adj		Adjusted P-value: fraction (as a %) of 1000 null-hypothesis simulations having attributes with this single-hypothesis P value or smaller
	WBGene00010148	F56D5.3	F56D5.3	metabolism	1.25156
	WBGene00016524	C39B5.6	C39B5.6	metabolism	1.22207
	WBGene00007731	C25G4.3	C25G4.3	metabolism	1.1809
	WBGene00000111	T08B1.3	alh-5	metabolism	1.17413
	WBGene00002065	F54C9.1	iff-2	metabolism	1.14566
	WBGene00010896	M28.5	M28.5	metabolism	1.1398
	WBGene00008134	C47B2.9	C47B2.9	metabolism	1.13537
	WBGene00008132	C47B2.6	gale-1	metabolism	1.13023
	WBGene00012645	Y39A1A.6	Y39A1A.6	metabolism	1.10474
	WBGene00001480	H24K24.5	fmo-5	metabolism	1.10156
	WBGene00001942	T23D8.6	his-68	metabolism	1.09921
	WBGene00022171	Y71H2AM.6	Y71H2AM.6	metabolism	1.09615
	WBGene00001040	T23B12.7	dnj-22	metabolism	1.09159
	WBGene00004706	F28D9.1	rsr-1	metabolism	1.08347
	WBGene00014011	ZK632.2	ZK632.2	metabolism	1.07545
	WBGene00009177	F26H9.5	F26H9.5	metabolism	1.07495
	WBGene00001857	F59A7.4	hil-6	metabolism	1.06199
	WBGene00012998	Y48C3A.20	Y48C3A.20	metabolism	1.05581
	WBGene00011730	T12D8.2	drr-2	metabolism	1.05484
	WBGene00004454	C09H10.2	rpl-41	metabolism	1.05463
	WBGene00000877	Y49A3A.5	cyn-1	metabolism	1.05091
	WBGene00001919	B0035.10	his-45	metabolism	1.04835
	WBGene00018955	F56C11.3	F56C11.3	metabolism	1.03002
	WBGene00015461	C05C8.2	C05C8.2	metabolism	1.02616
	WBGene00006668	R04F11.4	twk-13	metabolism	1.02047
	WBGene00004442	R11D1.8	rpl-28	metabolism	1.01185
	WBGene00008409	D2023.5	D2023.5	metabolism	1.01135
	WBGene00010889	M18.3	M18.3	metabolism	1.00991
	WBGene00001783	Y1H11.2	gst-35	metabolism	1.00305
	WBGene00006510	C01G6.6	tag-165	metabolism	1.00172
	WBGene00004429	Y48G8AL.8	rpl-17	metabolism	1.00072
	WBGene00011469	T05C12.5	dylt-3	mitosis	1.67052
	WBGene00003864	C09G9.6	oma-1	mitosis	1.3923
	WBGene00003989	Y18D10A.20	pfn-1	mitosis	1.16129
	WBGene00003150	F49E11.1	mbk-2	mitosis	1.02203
	WBGene00003142	Y62E10A.8	mau-8	mitosis	1.0196
	WBGene00012676	Y39B6A.14	pro-3	mitosis	1.015
	WBGene00016017	C23G10.11	C23G10.11	novel	3.9486
	WBGene00009778	F46C5.1	F46C5.1	novel	2.71533
	WBGene00011841	T19C9.5	scl-25	novel	2.24568
	WBGene00008575	F08E10.7	scl-24	novel	2.20201
	WBGene00045012	K08F4.13	K08F4.13	novel	2.13485
	WBGene00008794	F14D7.7	F14D7.7	novel	2.07696
	WBGene00014206	ZK1058.6	nit-1	novel	1.99192
	WBGene00013863	ZC302.3	ZC302.3	novel	1.96933
	WBGene00018375	F43C9.1	F43C9.1	novel	1.96339
	WBGene00008032	C39E9.8	C39E9.8	novel	1.73845
	WBGene00022258	Y73C8B.1	Y73C8B.1	novel	1.60312
	WBGene00019525	K08D9.4	K08D9.4	novel	1.58737
	WBGene00020588	T19H12.2	T19H12.2	novel	1.51146
	WBGene00020219	T05A7.1	T05A7.1	novel	1.48201
	WBGene00010887	M7.12	M7.12	novel	1.47259
	WBGene00021535	Y42G9A.6	wht-7	novel	1.43551
	WBGene00010877	M05D6.4	lact-4	novel	1.43278
	WBGene00045486	K05F6.12	K05F6.12	novel	1.37449
	WBGene00013210	Y54G9A.7	Y54G9A.7	novel	1.37347
	WBGene00010479	K01G5.8	K01G5.8	novel	1.37062
	WBGene00006630	F53B2.2	tsp-4	novel	1.33735
	WBGene00006631	Y45F10B.1	tsp-5	novel	1.33543
	WBGene00007384	C06G8.1	C06G8.1	novel	1.32738
	WBGene00000673	F14F7.1	col-98	novel	1.26386
	WBGene00017413	F13A2.4	F13A2.4	novel	1.25738
	WBGene00013079	Y51A2D.11	ttr-26	novel	1.25288
	WBGene00008922	F17C11.11	F17C11.11	novel	1.2461
	WBGene00016495	C37C3.1	C37C3.1	novel	1.22844
	WBGene00018677	F52C9.7	F52C9.7	novel	1.22313
	WBGene00019266	H35N09.2	H35N09.2	novel	1.22139
	WBGene00011489	T05F1.2	T05F1.2	novel	1.19317
	WBGene00015097	B0273.1	B0273.1	novel	1.19247
	WBGene00007195	B0513.2	B0513.2	novel	1.1886
	WBGene00016965	C56C10.9	C56C10.9	novel	1.18668
	WBGene00017621	F20A1.10	F20A1.10	novel	1.18637
	WBGene00016444	C35D10.7	C35D10.7	novel	1.18625
	WBGene00021735	Y50D4A.1	Y50D4A.1	novel	1.17659
	WBGene00008023	C39B10.3	C39B10.3	novel	1.14
	WBGene00012235	W04A4.6	W04A4.6	novel	1.13481
	WBGene00021531	Y42G9A.1	Y42G9A.1	novel	1.12763
	WBGene00009724	F45D3.4	F45D3.4	novel	1.12508
	WBGene00015349	C02F5.6	C02F5.6	novel	1.10781
	WBGene00011411	T04A8.10	sel-13	novel	1.10279
	WBGene00044894	Y71F9AR.4	Y71F9AR.4	novel	1.10164
	WBGene00007682	C18D11.6	C18D11.6	novel	1.09905
	WBGene00011225	R10H10.7	R10H10.7	novel	1.09539
	WBGene00021475	Y39G10AR.20	Y39G10AR.20	novel	1.09054
	WBGene00012113	T28B8.1	T28B8.1	novel	1.08963
	WBGene00014216	ZK1086.2	ZK1086.2	novel	1.0889
	WBGene00012886	Y45F10D.6	Y45F10D.6	novel	1.08406
	WBGene00018762	F53E10.6	F53E10.6	novel	1.0822
	WBGene00018723	F53A3.7	F53A3.7	novel	1.07818
	WBGene00004125	F44B9.7	pqn-38	novel	1.0605
	WBGene00020604	T20B12.7	T20B12.7	novel	1.02274
	WBGene00007169	B0393.4	B0393.4	novel	1.01624
	WBGene00011941	T23B5.4	T23B5.4	novel	1.01607
	WBGene00011490	T05F1.4	T05F1.4	novel	1.00159
	WBGene00011668	T09F5.9	clec-47	signaling	2.43052
	WBGene00003763	Y43F8C.1	nlp-25	signaling	2.42691
	WBGene00003769	B0213.6	nlp-31	signaling	2.28469
	WBGene00000557	R09B5.8	cnc-3	signaling	1.69837
	WBGene00016052	C24B9.9	dod-3	signaling	1.55105
	WBGene00015046	B0213.17	nlp-34	signaling	1.413
	WBGene00003511	F46G10.6	mxl-3	signaling	1.36759
	WBGene00006924	F56D12.5	vig-1	signaling	1.32926
	WBGene00022371	Y92H12BR.6	set-29	signaling	1.29793
	WBGene00006984	F54D7.4	zig-7	signaling	1.28975
	WBGene00017352	F10E7.11	F10E7.11	signaling	1.25872
	WBGene00001824	F13D11.2	hbl-1	signaling	1.22524
	WBGene00008143	C47E8.4	C47E8.4	signaling	1.2167
	WBGene00003768	B0213.5	nlp-30	signaling	1.20783
	WBGene00016245	C30B5.4	C30B5.4	signaling	1.17704
	WBGene00003620	F21D12.1	nhr-21	signaling	1.15987
	WBGene00013681	Y105E8A.24	Y105E8A.24	signaling	1.15055
	WBGene00011926	T22C8.5	sptf-2	signaling	1.13485
	WBGene00013017	Y48E1C.4	Y48E1C.4	signaling	1.11229
	WBGene00003771	T19C4.7	nlp-33	signaling	1.11219
	WBGene00000796	C14A4.4	crn-3	signaling	1.10558
	WBGene00012551	Y37D8A.11	Y37D8A.11	signaling	1.09333
	WBGene00005777	K10G4.9	srw-30	signaling	1.07482
	WBGene00000558	R09B5.9	cnc-4	signaling	1.06729
	WBGene00003164	Y57E12AL.5	mdt-6	signaling	1.06664
	WBGene00019219	H20J04.4	H20J04.4	signaling	1.05818
	WBGene00006172	R02C2.5	str-121	signaling	1.05212
	WBGene00003708	F13A2.8	nhr-118	signaling	1.04848
	WBGene00020030	R12E2.1	R12E2.1	signaling	1.03747
	WBGene00006392	K03B4.3	taf-10	signaling	1.02969
	WBGene00020008	R11F4.2	R11F4.2	signaling	1.00515
	WBGene00003435	C33F10.9	msp-40	signaling	1.00146

## Sheet: CYE enriched
	Genes enriched by CYE-1/CDK-2AF expession						Selection:		CYE-1/CDK-2AF p-value < 0.05
									CYE-1/CDK-2AF enrichment ≥ 2-fold
	WB_ID	Gene	Public name	Functional category	log2 fold change*
	WBGene00006795	Y50E8A.4	unc-61	cytokinesis	2.53361		* Fold increase of PAB-1 IP from SV911 (CYE-1/CDK-2AF) vs. PAB-1 IP from SV912 (control)
	WBGene00006793	W09C5.2	unc-59	cytokinesis	1.3423		When multiple probes match the same gene, highest fold increase is reported
	WBGene00013038	Y49E10.19	ani-1	cytokinesis	1.23035
	WBGene00020527	T15B7.15	T15B7.15	cytokinesis	1.22321		OVERREPRESENTED ATTRIBUTES
	WBGene00000064	T04C12.5	act-2	cytokinesis	1.21		N	X	LOD	P	P_adj	attrib ID	attrib name
	WBGene00003422	Y47G6A.11	msh-6	DNA damage	2.99604		3	3	2.6803	3.05068e-06	0.001	GO:0000777	condensed chromosome kinetochore
	WBGene00008641	F10B5.5	pch-2	DNA damage	2.80071		3	3	2.6803	3.05068e-06	0.001	GO:0003896	DNA primase activity
	WBGene00004721	ZC328.4	san-1	DNA damage	2.45338		3	3	2.6803	3.05068e-06	0.001	GO:0006269	DNA replication, synthesis of RNA primer
	WBGene00000265	K04C2.4	brd-1	DNA damage	2.3276		3	3	2.6803	3.05068e-06	0.001	GO:0043570	maintenance of DNA repeat elements
	WBGene00004737	F10G7.4	scc-1	DNA damage	2.29161		3	4	2.20315	1.20712e-05	0.006	GO:0000779	condensed chromosome, centromeric region
	WBGene00001016	F43G6.1	dna-2	DNA damage	2.27315		3	4	2.20315	1.20712e-05	0.006	GO:0007093	mitotic cell cycle checkpoint
	WBGene00000498	Y39H10A.7	chk-1	DNA damage	2.19036		4	4	2.79145	4.3845e-08	<0,001	GO:0040038	polar body extrusion after meiotic divisions
	WBGene00017696	F22B7.6	polk-1	DNA damage	1.93316		4	4	2.79145	4.3845e-08	<0,001	GO:0051382	kinetochore assembly
	WBGene00003418	H26D21.2	msh-2	DNA damage	1.75631		3	5	1.98127	2.98523e-05	0.014	GO:0016538	cyclin-dependent protein kinase regulator activity
	WBGene00018327	F42A6.5	F42A6.5	DNA damage	1.72557		3	5	1.98127	2.98523e-05	0.014	GO:0033261	regulation of S phase
	WBGene00009731	F45G2.3	F45G2.3	DNA damage	1.69237		3	5	1.98127	2.98523e-05	0.014	GO:0033365	protein localization in organelle
	WBGene00001049	F33H2.1	dog-1	DNA damage	1.67534		4	5	2.3143	2.16716e-07	<0,001	GO:0033206	cytokinesis after meiosis
	WBGene00003499	K04F10.6	mut-2	DNA damage	1.57596		5	5	2.88062	6.27275e-10	<0,001	GO:0051383	kinetochore organization
	WBGene00001372	R09B3.1	exo-3	DNA damage	1.56739		3	7	1.72594	0.000102236	0.05	GO:0006298	mismatch repair
	WBGene00002985	C29A12.3	lig-1	DNA damage	1.52174		3	7	1.72594	0.000102236	0.05	GO:0006323	DNA packaging
	WBGene00000519	Y47D3A.4	cku-70	DNA damage	1.43189		3	7	1.72594	0.000102236	0.05	GO:0007130	synaptonemal complex assembly
	WBGene00018908	F56A3.1	fncm-1	DNA damage	1.40357		3	7	1.72594	0.000102236	0.05	GO:0030261	chromosome condensation
	WBGene00004296	T04H1.4	rad-50	DNA damage	1.37703		3	7	1.72594	0.000102236	0.05	GO:0030983	mismatched DNA binding
	WBGene00000520	R07E5.8	cku-80	DNA damage	1.36473		3	7	1.72594	0.000102236	0.05	GO:0045005	maintenance of fidelity during DNA-dependent DNA replication
	WBGene00001997	Y39A1A.23	hpr-9	DNA damage	1.23117		3	7	1.72594	0.000102236	0.05	GO:0045787	positive regulation of cell cycle
	WBGene00000467	F52B5.5	cep-1	DNA damage	1.1998		4	8	1.83709	2.93088e-06	0.001	GO:0032506	cytokinetic process
	WBGene00018721	F53A3.2	polh-1	DNA damage	1.18115		6	8	2.25617	2.44083e-10	<0,001	GO:0006270	DNA replication initiation
	WBGene00012767	Y41E3.9	fcd-2	DNA damage	1.17763		4	9	1.74991	5.21502e-06	0.002	GO:0004003	ATP-dependent DNA helicase activity
	WBGene00003373	T28A8.7	mlh-1	DNA damage	1.16781		5	9	1.92626	7.53481e-08	<0,001	GO:0000070	mitotic sister chromatid segregation
	WBGene00004051	F20C5.1	pme-3	DNA damage	1.13759		5	9	1.92626	7.53481e-08	<0,001	GO:0000775	chromosome, centromeric region
	WBGene00001998	F32A11.2	hpr-17	DNA damage	1.04414		5	9	1.92626	7.53481e-08	<0,001	GO:0000819	sister chromatid segregation
	WBGene00004180	F58A4.4	pri-1	DNA repl.	2.56137		5	9	1.92626	7.53481e-08	<0,001	GO:0051233	spindle midzone
	WBGene00011318	T01C3.1	T01C3.1	DNA repl.	2.42469		4	10	1.67733	8.59184e-06	0.003	GO:0000075	cell cycle checkpoint
	WBGene00004181	W02D9.1	pri-2	DNA repl.	2.35657		5	10	1.83908	1.48904e-07	<0,001	GO:0033205	cytokinesis during cell cycle
	WBGene00013150	Y53F4B.3	Y53F4B.3	DNA repl.	2.27331		4	11	1.61516	1.33501e-05	0.006	GO:0005654	nucleoplasm
	WBGene00017132	EEED8.1	mel-47	DNA repl.	2.18752		4	11	1.61516	1.33501e-05	0.006	GO:0032154	cleavage furrow
	WBGene00016421	C34G6.5	C34G6.5	DNA repl.	2.17178		4	11	1.61516	1.33501e-05	0.006	GO:0032155	cell division site part
	WBGene00009287	F31C3.5	F31C3.5	DNA repl.	2.08386		4	12	1.56077	1.97966e-05	0.009	GO:0008094	DNA-dependent ATPase activity
	WBGene00012650	Y39A1A.12	Y39A1A.12	DNA repl.	2.07845		4	15	1.4294	5.27441e-05	0.021	GO:0003678	DNA helicase activity
	WBGene00003155	C25D7.6	mcm-3	DNA repl.	2.02389		8	15	1.8995	1.0529e-11	<0,001	GO:0000776	kinetochore
	WBGene00022043	Y65B4BR.8	Y65B4BR.8	DNA repl.	1.96663		5	16	1.51857	2.40318e-06	0.001	GO:0044454	nuclear chromosome part
	WBGene00011915	T22C1.4	T22C1.4	DNA repl.	1.94968		6	16	1.63269	6.33108e-08	<0,001	GO:0005819	spindle
	WBGene00004339	C39E9.13	rfc-3	DNA repl.	1.89373		5	20	1.38882	8.1335e-06	0.002	GO:0006997	nucleus organization
	WBGene00004340	F31E3.3	rfc-4	DNA repl.	1.87177		6	21	1.4634	4.03626e-07	<0,001	GO:0007346	regulation of mitotic cell cycle
	WBGene00003154	Y17G7B.5	mcm-2	DNA repl.	1.8621		6	27	1.32112	2.04654e-06	0.001	GO:0000793	condensed chromosome
	WBGene00003955	W03D2.4	pcn-1	DNA repl.	1.85432		5	28	1.20785	4.68833e-05	0.018	GO:0005813	centrosome
	WBGene00003156	Y39G10AR.14	mcm-4	DNA repl.	1.81117		5	29	1.18972	5.59822e-05	0.022	GO:0007049	cell cycle
	WBGene00012936	Y47D3A.29	Y47D3A.29	DNA repl.	1.79371		13	29	1.76812	5.14839e-17	<0,001	GO:0006260	DNA replication
	WBGene00004338	F58F6.4	rfc-2	DNA repl.	1.77389		6	33	1.21405	7.11804e-06	0.002	GO:0007126	meiosis
	WBGene00003157	R10E4.4	mcm-5	DNA repl.	1.74124		6	36	1.16899	1.20693e-05	0.004	GO:0043623	cellular protein complex assembly
	WBGene00012935	Y47D3A.28	Y47D3A.28	DNA repl.	1.73733		6	50	1.00452	8.30953e-05	0.035	GO:0006461	protein complex assembly
	WBGene00000794	Y47G6A.8	crn-1	DNA repl.	1.73467		8	50	1.14514	5.66599e-07	<0,001	GO:0010564	regulation of cell cycle process
	WBGene00011275	R53.6	R53.6	DNA repl.	1.68843		8	54	1.10596	1.04449e-06	<0,001	GO:0022403	cell cycle phase
	WBGene00003158	ZK632.1	mcm-6	DNA repl.	1.55623		11	55	1.2626	3.32945e-10	<0,001	GO:0005694	chromosome
	WBGene00013857	ZC168.3	ZC168.3	DNA repl.	1.50309		16	60	1.42993	2.01683e-16	<0,001	GO:0007052	mitotic spindle organization
	WBGene00003159	F32D1.10	mcm-7	DNA repl.	1.37586		8	65	1.01342	4.41624e-06	0.001	GO:0008104	protein localization
	WBGene00010785	K12D12.1	top-2	DNA repl.	1.05645		16	66	1.37482	1.0678e-15	<0,001	GO:0007051	spindle organization
	WBGene00008722	F12F6.7	F12F6.7	DNA repl.	1.03884		15	70	1.30439	6.21456e-14	<0,001	GO:0006281	DNA repair
	WBGene00001002	R01H10.1	div-1	DNA repl.	1.01666		12	73	1.15988	5.69212e-10	<0,001	GO:0051726	regulation of cell cycle
	WBGene00000871	C37A2.4	cye-1	G1/S	3.24678		17	77	1.32375	7.28908e-16	<0,001	GO:0034984	cellular response to DNA damage stimulus
	WBGene00018613	F48E8.7	skpt-1	G1/S	2.50506		17	81	1.29583	1.81349e-15	<0,001	GO:0006974	response to DNA damage stimulus
	WBGene00002068	C27A2.3	ify-1	G1/S	2.1138		8	82	0.900435	2.52255e-05	0.009	GO:0033036	macromolecule localization
	WBGene00019362	K03E5.3	cdk-2	G1/S	2.10488		8	89	0.861227	4.5811e-05	0.018	GO:0051179	localization
	WBGene00000516	T05A6.1	cki-1	G1/S	1.95185		17	93	1.22138	2.08833e-14	<0,001	GO:0033554	cellular response to stress
	WBGene00000517	T05A6.2	cki-2	G1/S	1.87021		17	93	1.22138	2.08833e-14	<0,001	GO:0051716	cellular response to stimulus
	WBGene00001061	T23G7.1	dpl-1	G1/S	1.3914		18	96	1.23639	2.17509e-15	<0,001	GO:0000226	microtubule cytoskeleton organization
	WBGene00001607	C28D4.3	gln-6	metabolism	2.56022		17	101	1.17794	8.73806e-14	<0,001	GO:0045132	meiotic chromosome segregation
	WBGene00001856	B0414.3	hil-5	metabolism	2.4795		18	111	1.16001	3.12446e-14	<0,001	GO:0007059	chromosome segregation
	WBGene00000801	Y23H5A.1	crs-2	metabolism	2.41424		32	130	1.41322	1.27847e-30	<0,001	GO:0000910	cytokinesis
	WBGene00011038	R05H5.3	R05H5.3	metabolism	2.1805		31	139	1.35505	3.0395e-28	<0,001	GO:0006259	DNA metabolic process
	WBGene00016380	C33H5.14	ntp-1	metabolism	1.68515		10	150	0.718863	6.95265e-05	0.03	GO:0034622	cellular macromolecular complex assembly
	WBGene00014034	ZK643.2	ZK643.2	metabolism	1.68391		21	150	1.08927	4.44874e-15	<0,001	GO:0007017	microtubule-based process
	WBGene00010609	K07A1.2	dut-1	metabolism	1.48531		22	152	1.10783	4.67099e-16	<0,001	GO:0044427	chromosomal part
	WBGene00001854	F22F1.1	hil-3	metabolism	1.28042		22	154	1.10117	6.20508e-16	<0,001	GO:0007010	cytoskeleton organization
	WBGene00001764	F37B1.5	gst-16	metabolism	1.18479		17	155	0.961756	1.06468e-10	<0,001	GO:0044430	cytoskeletal part
	WBGene00022455	Y110A7A.4	Y110A7A.4	metabolism	1.16561		10	157	0.69754	0.000101845	0.042	GO:0034621	cellular macromolecular complex subunit organization
	WBGene00000206	F35G12.10	asb-1	metabolism	1.10147		36	160	1.37049	7.21551e-33	<0,001	GO:0051301	cell division
	WBGene00009271	F30F8.2	F30F8.2	metabolism	1.08707		18	162	0.969444	2.36446e-11	<0,001	GO:0044428	nuclear part
	WBGene00022277	Y74C9A.3	Y74C9A.3	metabolism	1.08683		21	165	1.04123	3.12712e-14	<0,001	GO:0051276	chromosome organization
	WBGene00000776	T03E6.7	cpl-1	metabolism	1.07658		11	174	0.693926	4.91696e-05	0.019	GO:0043933	macromolecular complex subunit organization
	WBGene00008803	F14E5.5	lips-10	metabolism	1.0734		38	197	1.28979	5.50861e-32	<0,001	GO:0022402	cell cycle process
	WBGene00007548	C13C4.4	C13C4.4	metabolism	1.06494		13	204	0.698267	9.29865e-06	0.003	GO:0022607	cellular component assembly
	WBGene00019899	R05G6.5	R05G6.5	metabolism	1.03328		13	219	0.66507	1.98438e-05	0.009	GO:0010926	anatomical structure formation
	WBGene00015975	C18E3.6	cas-2	metabolism	1.02106		19	272	0.747119	1.77376e-08	<0,001	GO:0006950	response to stress
	WBGene00000405	T05G5.3	cdk-1	mitosis	3.37656		30	315	0.913305	2.44374e-16	<0,001	GO:0043228	non-membrane-bounded organelle
	WBGene00000099	B0207.4	air-2	mitosis	3.11838		30	315	0.913305	2.44374e-16	<0,001	GO:0043232	intracellular non-membrane-bounded organelle
	WBGene00004955	F56A3.4	spd-5	mitosis	3.09357		22	346	0.706454	7.12372e-09	<0,001	GO:0002009	morphogenesis of an epithelium
	WBGene00000868	T06E6.2	cyb-3	mitosis	3.07641		22	348	0.703726	7.91437e-09	<0,001	GO:0048729	tissue morphogenesis
	WBGene00000257	F23B12.8	bmk-1	mitosis	2.97766		42	374	1.01821	1.76559e-25	<0,001	GO:0006996	organelle organization
	WBGene00008107	C45G3.1	aspm-1	mitosis	2.84289		25	429	0.669351	3.7437e-09	<0,001	GO:0043234	protein complex
	WBGene00000275	R06C7.8	bub-1	mitosis	2.83504		36	552	0.740847	3.13213e-14	<0,001	GO:0006139	nucleobase, nucleoside, nucleotide and nucleic acid metabolic process
	WBGene00001833	Y110A7A.1	hcp-6	mitosis	2.82102		45	583	0.839622	1.51001e-20	<0,001	GO:0016043	cellular component organization
	WBGene00000804	Y48E1B.12	csc-1	mitosis	2.78154		48	636	0.834799	1.64854e-21	<0,001	GO:0044446	intracellular organelle part
	WBGene00001511	ZK177.6	fzy-1	mitosis	2.70059		49	643	0.841613	3.81167e-22	<0,001	GO:0044422	organelle part
	WBGene00017832	F26F4.13	kbp-2	mitosis	2.59389		31	691	0.55399	2.30786e-08	<0,001	GO:0032991	macromolecular complex
	WBGene00022357	Y92C3B.1	kbp-4	mitosis	2.59362		55	739	0.84288	2.00074e-24	<0,001	GO:0040035	hermaphrodite genitalia development
	WBGene00001689	C38C10.4	gpr-2	mitosis	2.56437		55	742	0.840889	2.4376e-24	<0,001	GO:0048806	genitalia development
	WBGene00001688	F22B7.13	gpr-1	mitosis	2.56139		57	845	0.798931	3.28078e-23	<0,001	GO:0048513	organ development
	WBGene00004042	C14B9.4	plk-1	mitosis	2.55549		34	859	0.498529	9.58515e-08	<0,001	GO:0003677	DNA binding
	WBGene00002231	C02F5.1	knl-1	mitosis	2.49224		33	893	0.464298	7.23311e-07	<0,001	GO:0005524	ATP binding
	WBGene00012972	Y48A6B.11	rsa-2	mitosis	2.47895		33	894	0.463763	7.41596e-07	<0,001	GO:0032559	adenyl ribonucleotide binding
	WBGene00000098	K07C11.2	air-1	mitosis	2.45602		58	931	0.761999	6.52664e-22	<0,001	GO:0048856	anatomical structure development
	WBGene00000865	ZC168.4	cyb-1	mitosis	2.449		33	954	0.432651	3.07469e-06	0.001	GO:0030554	adenyl nucleotide binding
	WBGene00021012	W03G1.6	pig-1	mitosis	2.44696		38	1014	0.477969	6.31545e-08	<0,001	GO:0009653	anatomical structure morphogenesis
	WBGene00017738	F23C8.9	F23C8.9	mitosis	2.41361		35	1043	0.420608	2.9354e-06	0.001	GO:0032553	ribonucleotide binding
	WBGene00006974	M03D4.1	zen-4	mitosis	2.38689		35	1043	0.420608	2.9354e-06	0.001	GO:0032555	purine ribonucleotide binding
	WBGene00019432	K06A5.4	knl-2	mitosis	2.36485		44	1063	0.535402	2.07198e-10	<0,001	GO:0005634	nucleus
	WBGene00003576	W01B6.9	ndc-80	mitosis	2.31389		35	1114	0.388822	1.24283e-05	0.006	GO:0017076	purine nucleotide binding
	WBGene00001831	F58A4.3	hcp-3	mitosis	2.22539		46	1241	0.484733	2.67795e-09	<0,001	GO:0043231	intracellular membrane-bounded organelle
	WBGene00001832	T03F1.9	hcp-4	mitosis	2.17086		46	1244	0.483549	2.89088e-09	<0,001	GO:0043227	membrane-bounded organelle
	WBGene00006571	Y75B8A.22	tim-1	mitosis	2.15346		41	1267	0.410882	9.13533e-07	<0,001	GO:0000166	nucleotide binding
	WBGene00012236	W04A8.1	W04A8.1	mitosis	2.14768		42	1307	0.40882	7.86367e-07	<0,001	GO:0040011	locomotion
	WBGene00015515	C06A8.5	spdl-1	mitosis	2.14505		43	1376	0.396458	1.19211e-06	<0,001	GO:0003676	nucleic acid binding
	WBGene00020392	T10B5.6	knl-3	mitosis	2.08838		70	1527	0.635632	4.51325e-19	<0,001	GO:0043229	intracellular organelle
	WBGene00001829	ZK1055.1	hcp-1	mitosis	2.08729		70	1530	0.634641	5.02783e-19	<0,001	GO:0043226	organelle
	WBGene00018900	F55G1.4	rod-1	mitosis	2.08171		63	1552	0.55987	1.66542e-14	<0,001	GO:0000003	reproduction
	WBGene00001830	T06E4.1	hcp-2	mitosis	2.02846		46	1718	0.323432	2.9226e-05	0.009	GO:0034960	cellular biopolymer metabolic process
	WBGene00016381	C33H5.15	sgo-1	mitosis	2.02835		46	1744	0.315873	4.24838e-05	0.018	GO:0044260	cellular macromolecule metabolic process
	WBGene00002073	F26B1.3	ima-2	mitosis	1.8403		46	1787	0.303589	7.70333e-05	0.031	GO:0043283	biopolymer metabolic process
	WBGene00000875	K08E3.6	cyk-4	mitosis	1.80718		87	2259	0.584631	3.13632e-19	<0,001	GO:0044424	intracellular part
	WBGene00020064	R13F6.1	kbp-1	mitosis	1.77332		126	2986	0.752332	4.47454e-35	<0,001	GO:0009792	embryonic development ending in birth or egg hatching
	WBGene00004775	Y47G6A.12	sep-1	mitosis	1.72743		126	3028	0.744473	1.95646e-34	<0,001	GO:0009790	embryonic development
	WBGene00016151	C27A2.1	C27A2.1	mitosis	1.71311		114	3972	0.488767	4.21708e-16	<0,001	GO:0009987	cellular process
	WBGene00003917	F58B6.3	par-2	mitosis	1.65644		133	4023	0.636822	2.45786e-26	<0,001	GO:0032502	developmental process
	WBGene00001869	R12B2.4	him-10	mitosis	1.64042		165	8828	0.333619	1.60334e-07	<0,001	GO:0008150	biological_process
	WBGene00010093	F55C5.4	F55C5.4	mitosis	1.54623
	WBGene00007258	C01H6.9	C01H6.9	mitosis	1.54315		N		Number of genes in the input set that have the attribute
	WBGene00018831	F54E7.9	F54E7.9	mitosis	1.48176		X		Number of genes in the C. elegans genome that have the attribute
	WBGene00012888	Y45F10D.9	sas-6	mitosis	1.45557		LOD		Logarithm (base 10) of the odds ratio
	WBGene00002229	Y43F4B.6	klp-19	mitosis	1.39785		P		Single hypothesis one-sided P-value of the association between attribute and query (based on Fisher's Exact Test)
	WBGene00015691	C10H11.1	viln-1	mitosis	1.35098		P_adj		Adjusted P-value: fraction (as a %) of 1000 null-hypothesis simulations having attributes with this single-hypothesis P value or smaller
	WBGene00009179	F26H11.1	kbp-3	mitosis	1.31558
	WBGene00016387	C34B2.2	kbp-5	mitosis	1.29044
	WBGene00013847	ZC84.3	ZC84.3	mitosis	1.24124
	WBGene00006377	F39H2.4	syp-3	mitosis	1.19642
	WBGene00003161	Y69A2AR.30	mdf-2	mitosis	1.14122
	WBGene00001862	ZK381.1	him-3	mitosis	1.10368
	WBGene00021460	Y39G10AR.2	zwl-1	mitosis	1.08317
	WBGene00004953	F32H2.3	spd-2	mitosis	1.05756
	WBGene00013553	Y75B8A.18	Y75B8A.18	novel	3.27569
	WBGene00020379	T09B4.5	T09B4.5	novel	2.83728
	WBGene00022488	Y119D3B.11	Y119D3B.11	novel	2.72651
	WBGene00015291	C01B12.8	C01B12.8	novel	2.68296
	WBGene00008921	F17C11.10	F17C11.10	novel	2.64862
	WBGene00019595	K09H9.2	K09H9.2	novel	2.45807
	WBGene00017358	F10E9.7	F10E9.7	novel	2.42819
	WBGene00005011	F26F4.8	F26F4.8	novel	2.39714
	WBGene00017593	F19C7.3	F19C7.3	novel	2.31974
	WBGene00021359	Y37E11AL.3	Y37E11AL.3	novel	2.3099
	WBGene00022099	Y69A2AR.28	Y69A2AR.28	novel	2.21001
	WBGene00008035	C39E9.12	C39E9.12	novel	2.19611
	WBGene00016449	C35D10.13	C35D10.13	novel	1.95462
	WBGene00020761	T24C4.5	T24C4.5	novel	1.8277
	WBGene00020466	T12F5.1	T12F5.1	novel	1.82331
	WBGene00008145	C47E8.8	set-5	novel	1.81977
	WBGene00008403	D2013.3	D2013.3	novel	1.75338
	WBGene00015582	C07H6.9	C07H6.9	novel	1.74722
	WBGene00010678	K08F4.3	K08F4.3	novel	1.62742
	WBGene00015037	B0212.3	B0212.3	novel	1.6073
	WBGene00018355	F42G2.6	F42G2.6	novel	1.57531
	WBGene00013556	Y75B8A.23	Y75B8A.23	novel	1.5574
	WBGene00007168	B0393.3	B0393.3	novel	1.55495
	WBGene00008710	F11E6.7	F11E6.7	novel	1.55232
	WBGene00018045	F35D11.4	F35D11.4	novel	1.54794
	WBGene00012184	W01F3.1	W01F3.1	novel	1.5213
	WBGene00009469	F36D3.1	F36D3.1	novel	1.51866
	WBGene00015191	B0432.10	B0432.10	novel	1.51026
	WBGene00011434	T04D3.5	T04D3.5	novel	1.50325
	WBGene00001413	C01F6.4	fem-3	novel	1.45639
	WBGene00017990	F32E10.2	F32E10.2	novel	1.43406
	WBGene00017644	F20D12.5	exc-9	novel	1.42753
	WBGene00021031	W04H10.2	W04H10.2	novel	1.4041
	WBGene00011562	T07C4.10	T07C4.10	novel	1.39747
	WBGene00002241	F10C2.2	kup-1	novel	1.37093
	WBGene00011532	T06D10.2	T06D10.2	novel	1.33574
	WBGene00015529	C06E2.5	C06E2.5	novel	1.27478
	WBGene00015190	B0432.9	B0432.9	novel	1.27383
	WBGene00018601	F48C1.9	F48C1.9	novel	1.27222
	WBGene00021559	Y45G5AM.7	Y45G5AM.7	novel	1.26577
	WBGene00019777	M57.1	M57.1	novel	1.24406
	WBGene00012647	Y39A1A.8	Y39A1A.8	novel	1.23117
	WBGene00009182	F26H11.4	F26H11.4	novel	1.22126
	WBGene00016359	C33F10.13	fbxb-88	novel	1.2192
	WBGene00001858	C01B10.5	hil-7	novel	1.21364
	WBGene00010585	K05C4.9	K05C4.9	novel	1.16744
	WBGene00012698	Y39B6A.40	Y39B6A.40	novel	1.15417
	WBGene00009444	F35G12.11	F35G12.11	novel	1.14115
	WBGene00019947	R08C7.3	htz-1	novel	1.13501
	WBGene00021155	Y4C6B.1	Y4C6B.1	novel	1.10336
	WBGene00008361	D1043.1	D1043.1	novel	1.08186
	WBGene00016074	C24H12.5	C24H12.5	novel	1.07468
	WBGene00012588	Y38E10A.10	lips-16	novel	1.06839
	WBGene00012524	Y32B12B.4	Y32B12B.4	novel	1.05387
	WBGene00007148	B0334.10	B0334.10	novel	1.05302
	WBGene00017317	F09G2.9	F09G2.9	novel	1.03652
	WBGene00007087	B0001.2	B0001.2	novel	1.0196
	WBGene00014223	ZK1098.6	ZK1098.6	novel	1.01916
	WBGene00011746	T13F2.6	T13F2.6	novel	1.00094
	WBGene00004984	ZC404.8	spn-4	signaling	3.23631
	WBGene00008118	C46F11.3	C46F11.3	signaling	2.93597
	WBGene00000411	R06F6.1	cdl-1	signaling	2.91278
	WBGene00011155	R09B3.2	R09B3.2	signaling	2.52591
	WBGene00012198	W02B8.2	W02B8.2	signaling	2.51954
	WBGene00007710	C25A1.9	rsa-1	signaling	2.50608
	WBGene00016971	C56E6.3	C56E6.3	signaling	2.50103
	WBGene00018478	F45F2.5	otpl-5	signaling	2.37813
	WBGene00022141	Y71G12B.1	Y71G12B.1	signaling	2.03953
	WBGene00008218	C50B6.2	nasp-2	signaling	1.98069
	WBGene00022694	ZK328.4	ZK328.4	signaling	1.79572
	WBGene00006804	Y37D8A.13	unc-71	signaling	1.63299
	WBGene00007697	C24F3.2	C24F3.2	signaling	1.53231
	WBGene00011451	T04H1.5	T04H1.5	signaling	1.4748
	WBGene00002064	T05G5.10	iff-1	signaling	1.32029
	WBGene00021913	Y55B1BR.3	Y55B1BR.3	signaling	1.26596
	WBGene00001971	Y48B6A.14	hmg-1.1	signaling	1.14881
	WBGene00009937	F52F12.4	lsl-1	signaling	1.09974
	WBGene00004326	T20G5.11	rde-4	signaling	1.06423
	WBGene00001957	F48D6.3	hlh-13	signaling	1.06104
	WBGene00003224	C09G4.5	mes-6	signaling	1.03857

## Sheet: CYE not CYD
	Genes enriched by CYE-1/CDK-2AF expression,						Selection:	CYE-1/CDK-2AF p-value < 0.05
	but not enriched by CYD-1/CDK-4 expression							CYE-1/CDK-2AF enrichment ≥ 2-fold
								CYD-1/CDK-4 p-value ≥ 0.05
	WB_ID	Gene	Public	Functional category	log2 fold change*
	WBGene00013038	Y49E10.19	ani-1	cytokinesis	1.23035		* Fold increase of PAB-1 IP from SV911 (CYE-1/CDK-2AF) vs. PAB-1 IP from SV912 (control)
	WBGene00000871	C37A2.4	cye-1	G1/S	3.24678		When multiple probes match the same gene, highest fold increase is reported
	WBGene00002068	C27A2.3	ify-1	G1/S	2.1138
	WBGene00019362	K03E5.3	cdk-2	G1/S	2.10488		No GO categories enriched
	WBGene00000776	T03E6.7	cpl-1	metabolism	1.07658
	WBGene00008803	F14E5.5	lips-10	metabolism	1.0734
	WBGene00019899	R05G6.5	R05G6.5	metabolism	1.03328
	WBGene00015975	C18E3.6	cas-2	metabolism	1.02106
	WBGene00006377	F39H2.4	syp-3	mitosis	1.19642
	WBGene00018355	F42G2.6	F42G2.6	novel	1.57531
	WBGene00012184	W01F3.1	W01F3.1	novel	1.5213
	WBGene00011532	T06D10.2	T06D10.2	novel	1.33574
	WBGene00015190	B0432.9	B0432.9	novel	1.27383
	WBGene00011746	T13F2.6	T13F2.6	novel	1.00094
	WBGene00021913	Y55B1BR.3	Y55B1BR.3	signaling	1.26596
	WBGene00001971	Y48B6A.14	hmg-1.1	signaling	1.14881
	WBGene00009937	F52F12.4	lsl-1	signaling	1.09974
	WBGene00001957	F48D6.3	hlh-13	signaling	1.06104
	WBGene00003224	C09G4.5	mes-6	signaling	1.03857

## Sheet: both enriched
	Genes enriched both by CYD-1/CDK-4 expression and CYE-1/CDK-2AF expression							Selection:		CYD-1/CDK-4 p-value < 0.05
										CYD-1/CDK-4 enrichment ≥ 2-fold
	WB_ID	Gene	Public	Functional category	log2(CYD-1/CDK-4 fold change)*	log2(CYE-1/CDK2AF fold change)**				CYE-1/CDK-2AF p-value < 0.05
	WBGene00006795	Y50E8A.4	unc-61	cytokinesis	1.83938	2.53361				CYE-1/CDK-2AF enrichment ≥ 2-fold
	WBGene00000064	T04C12.5	act-2	cytokinesis	1.50783	1.21
	WBGene00006793	W09C5.2	unc-59	cytokinesis	1.23106	1.3423		* Fold increase of PAB-1 IP from SV985 (CYD-1/CDK-4) vs. PAB-1 IP from SV912 (control)
	WBGene00003422	Y47G6A.11	msh-6	DNA damage	3.06935	2.99604		** Fold increase of PAB-1 IP from SV911 (CYE-1/CDK-2AF) vs. PAB-1 IP from SV912 (control)
	WBGene00008641	F10B5.5	pch-2	DNA damage	2.73398	2.80071		When multiple probes match the same gene, highest fold increase is reported
	WBGene00000498	Y39H10A.7	chk-1	DNA damage	2.39892	2.19036
	WBGene00004737	F10G7.4	scc-1	DNA damage	2.21361	2.29161		OVERREPRESENTED ATTRIBUTES
	WBGene00004721	ZC328.4	san-1	DNA damage	2.191	2.45338		N	X	LOD	P	P_adj	attrib ID	attrib name
	WBGene00001016	F43G6.1	dna-2	DNA damage	1.93622	2.27315		5	5	2.98132	2.02679e-10	<0,001	GO:0051383	kinetochore organization
	WBGene00004051	F20C5.1	pme-3	DNA damage	1.78871	1.13759		4	4	2.89163	1.78002e-08	<0,001	GO:0051382	kinetochore assembly
	WBGene00000265	K04C2.4	brd-1	DNA damage	1.75393	2.3276		3	3	2.77996	1.55431e-06	<0,001	GO:0000777	condensed chromosome kinetochore
	WBGene00001372	R09B3.1	exo-3	DNA damage	1.74698	1.56739		6	8	2.3574	6.30102e-11	<0,001	GO:0006270	DNA replication initiation
	WBGene00003499	K04F10.6	mut-2	DNA damage	1.65009	1.57596		5	9	2.02696	2.45868e-08	<0,001	GO:0000070	mitotic sister chromatid segregation
	WBGene00000520	R07E5.8	cku-80	DNA damage	1.63765	1.36473		5	9	2.02696	2.45868e-08	<0,001	GO:0000775	chromosome, centromeric region
	WBGene00009731	F45G2.3	F45G2.3	DNA damage	1.60531	1.69237		5	9	2.02696	2.45868e-08	<0,001	GO:0000819	sister chromatid segregation
	WBGene00000519	Y47D3A.4	cku-70	DNA damage	1.53163	1.43189		5	9	2.02696	2.45868e-08	<0,001	GO:0051233	spindle midzone
	WBGene00000467	F52B5.5	cep-1	DNA damage	1.51858	1.1998		8	15	2.00179	1.73425e-12	<0,001	GO:0000776	kinetochore
	WBGene00002985	C29A12.3	lig-1	DNA damage	1.49527	1.52174		4	8	1.93727	1.20119e-06	<0,001	GO:0032506	cytokinetic process
	WBGene00017696	F22B7.6	polk-1	DNA damage	1.45784	1.93316		12	29	1.81151	1.86587e-16	<0,001	GO:0006260	DNA replication
	WBGene00018721	F53A3.2	polh-1	DNA damage	1.44612	1.18115		4	10	1.77751	3.53803e-06	<0,001	GO:0033205	cytokinesis during cell cycle
	WBGene00004296	T04H1.4	rad-50	DNA damage	1.39702	1.37703		6	16	1.73392	1.66773e-08	<0,001	GO:0005819	spindle
	WBGene00003418	H26D21.2	msh-2	DNA damage	1.25624	1.75631		4	11	1.71534	5.50893e-06	<0,001	GO:0005654	nucleoplasm
	WBGene00001997	Y39A1A.23	hpr-9	DNA damage	1.23897	1.23117		15	60	1.49718	1.81567e-16	<0,001	GO:0007052	mitotic spindle organization
	WBGene00003373	T28A8.7	mlh-1	DNA damage	1.19501	1.16781		5	20	1.48952	2.72643e-06	<0,001	GO:0006997	nucleus organization
	WBGene00018908	F56A3.1	fncm-1	DNA damage	1.14029	1.40357		29	130	1.46621	2.19471e-29	<0,001	GO:0000910	cytokinesis
	WBGene00012767	Y41E3.9	fcd-2	DNA damage	1.10814	1.17763		15	66	1.44321	8.62372e-16	<0,001	GO:0007051	spindle organization
	WBGene00018327	F42A6.5	F42A6.5	DNA damage	1.02771	1.72557		33	160	1.43364	3.53241e-32	<0,001	GO:0051301	cell division
	WBGene00003158	ZK632.1	mcm-6	DNA repl.	2.88023	1.55623		16	77	1.39571	4.241e-16	<0,001	GO:0034984	cellular response to DNA damage stimulus
	WBGene00013150	Y53F4B.3	Y53F4B.3	DNA repl.	2.76287	2.27331		14	70	1.37116	5.5e-14	<0,001	GO:0006281	DNA repair
	WBGene00003955	W03D2.4	pcn-1	DNA repl.	2.71839	1.85432		16	81	1.36823	1.00114e-15	<0,001	GO:0006974	response to DNA damage stimulus
	WBGene00017132	EEED8.1	mel-47	DNA repl.	2.45741	2.18752		26	139	1.36194	2.75601e-24	<0,001	GO:0006259	DNA metabolic process
	WBGene00004180	F58A4.4	pri-1	DNA repl.	2.40589	2.56137		6	33	1.31527	1.95693e-06	<0,001	GO:0007126	meiosis
	WBGene00004181	W02D9.1	pri-2	DNA repl.	2.34156	2.35657		17	96	1.31198	8.56838e-16	<0,001	GO:0000226	microtubule cytoskeleton organization
	WBGene00011318	T01C3.1	T01C3.1	DNA repl.	2.25266	2.42469		32	197	1.30303	1.00196e-27	<0,001	GO:0022402	cell cycle process
	WBGene00011275	R53.6	R53.6	DNA repl.	2.12407	1.68843		16	93	1.29482	1.00609e-14	<0,001	GO:0033554	cellular response to stress
	WBGene00003155	C25D7.6	mcm-3	DNA repl.	2.1165	2.02389		16	93	1.29482	1.00609e-14	<0,001	GO:0051716	cellular response to stimulus
	WBGene00004339	C39E9.13	rfc-3	DNA repl.	2.11587	1.89373		6	36	1.27022	3.3432e-06	<0,001	GO:0043623	cellular protein complex assembly
	WBGene00004340	F31E3.3	rfc-4	DNA repl.	2.1033	1.87177		9	55	1.25916	1.29037e-08	<0,001	GO:0005694	chromosome
	WBGene00000794	Y47G6A.8	crn-1	DNA repl.	2.07748	1.73467		15	101	1.21697	6.72326e-13	<0,001	GO:0045132	meiotic chromosome segregation
	WBGene00009287	F31C3.5	F31C3.5	DNA repl.	1.99433	2.08386		16	111	1.20359	1.79853e-13	<0,001	GO:0007059	chromosome segregation
	WBGene00012650	Y39A1A.12	Y39A1A.12	DNA repl.	1.97922	2.07845		7	50	1.18037	1.69109e-06	<0,001	GO:0010564	regulation of cell cycle process
	WBGene00011915	T22C1.4	T22C1.4	DNA repl.	1.90254	1.94968		20	150	1.17225	6.94929e-16	<0,001	GO:0007017	microtubule-based process
	WBGene00003154	Y17G7B.5	mcm-2	DNA repl.	1.86427	1.8621		19	154	1.13127	1.64506e-14	<0,001	GO:0007010	cytoskeleton organization
	WBGene00004338	F58F6.4	rfc-2	DNA repl.	1.85378	1.77389		9	73	1.11653	1.64648e-07	<0,001	GO:0051726	regulation of cell cycle
	WBGene00022043	Y65B4BR.8	Y65B4BR.8	DNA repl.	1.82361	1.96663		18	152	1.10888	1.72087e-13	<0,001	GO:0044427	chromosomal part
	WBGene00003156	Y39G10AR.14	mcm-4	DNA repl.	1.68984	1.81117		16	155	1.03772	3.37247e-11	<0,001	GO:0044430	cytoskeletal part
	WBGene00003157	R10E4.4	mcm-5	DNA repl.	1.57319	1.74124		16	162	1.01625	6.60467e-11	<0,001	GO:0044428	nuclear part
	WBGene00013857	ZC168.3	ZC168.3	DNA repl.	1.44743	1.50309		16	165	1.00736	8.71954e-11	<0,001	GO:0051276	chromosome organization
	WBGene00012935	Y47D3A.28	Y47D3A.28	DNA repl.	1.33274	1.73733		33	374	0.999402	5.70984e-20	<0,001	GO:0006996	organelle organization
	WBGene00016421	C34G6.5	C34G6.5	DNA repl.	1.30675	2.17178		27	315	0.970607	3.94554e-16	<0,001	GO:0043228	non-membrane-bounded organelle
	WBGene00003159	F32D1.10	mcm-7	DNA repl.	1.1169	1.37586		27	315	0.970607	3.94554e-16	<0,001	GO:0043232	intracellular non-membrane-bounded organelle
	WBGene00012936	Y47D3A.29	Y47D3A.29	DNA repl.	1.08955	1.79371		49	739	0.904338	3.86182e-24	<0,001	GO:0040035	hermaphrodite genitalia development
	WBGene00008722	F12F6.7	F12F6.7	DNA repl.	1.06595	1.03884		49	742	0.902363	4.62017e-24	<0,001	GO:0048806	genitalia development
	WBGene00018613	F48E8.7	skpt-1	G1/S	2.17068	2.50506		42	636	0.882677	1.5462e-20	<0,001	GO:0044446	intracellular organelle part
	WBGene00001061	T23G7.1	dpl-1	G1/S	1.85962	1.3914		42	643	0.87738	2.33431e-20	<0,001	GO:0044422	organelle part
	WBGene00000517	T05A6.2	cki-2	G1/S	1.35359	1.87021		49	845	0.839052	1.34918e-21	<0,001	GO:0048513	organ development
	WBGene00000516	T05A6.1	cki-1	G1/S	1.19862	1.95185		36	583	0.834686	1.12219e-16	<0,001	GO:0016043	cellular component organization
	WBGene00000801	Y23H5A.1	crs-2	metabolism	3.14626	2.41424		17	272	0.799748	1.93434e-08	<0,001	GO:0006950	response to stress
	WBGene00011038	R05H5.3	R05H5.3	metabolism	3.08246	2.1805		49	931	0.791856	8.40276e-20	<0,001	GO:0048856	anatomical structure development
	WBGene00016380	C33H5.14	ntp-1	metabolism	2.16507	1.68515		24	429	0.760405	1.81372e-10	<0,001	GO:0043234	protein complex
	WBGene00010609	K07A1.2	dut-1	metabolism	2.15085	1.48531		30	552	0.75946	1.51262e-12	<0,001	GO:0006139	nucleobase, nucleoside, nucleotide and nucleic acid metabolic process
	WBGene00001607	C28D4.3	gln-6	metabolism	1.91747	2.56022		19	346	0.742291	2.21516e-08	<0,001	GO:0002009	morphogenesis of an epithelium
	WBGene00001854	F22F1.1	hil-3	metabolism	1.90886	1.28042		100	2986	0.741633	1.00641e-27	<0,001	GO:0009792	embryonic development ending in birth or egg hatching
	WBGene00001764	F37B1.5	gst-16	metabolism	1.79196	1.18479		19	348	0.739587	2.42954e-08	<0,001	GO:0048729	tissue morphogenesis
	WBGene00001856	B0414.3	hil-5	metabolism	1.65175	2.4795		100	3028	0.733832	3.21422e-27	<0,001	GO:0009790	embryonic development
	WBGene00014034	ZK643.2	ZK643.2	metabolism	1.55965	1.68391		60	1527	0.679068	3.61031e-18	<0,001	GO:0043229	intracellular organelle
	WBGene00007548	C13C4.4	C13C4.4	metabolism	1.55078	1.06494		60	1530	0.678083	3.97011e-18	<0,001	GO:0043226	organelle
	WBGene00009271	F30F8.2	F30F8.2	metabolism	1.30871	1.08707		106	4023	0.630996	4.19556e-21	<0,001	GO:0032502	developmental process
	WBGene00022455	Y110A7A.4	Y110A7A.4	metabolism	1.14638	1.16561		56	1552	0.625134	3.18789e-15	<0,001	GO:0000003	reproduction
	WBGene00000206	F35G12.10	asb-1	metabolism	1.01816	1.10147		28	691	0.616026	7.424e-09	<0,001	GO:0032991	macromolecular complex
	WBGene00000099	B0207.4	air-2	mitosis	4.10111	3.11838		72	2259	0.6079	4.18928e-17	<0,001	GO:0044424	intracellular part
	WBGene00000868	T06E6.2	cyb-3	mitosis	3.90929	3.07641		36	1063	0.546461	4.81073e-09	<0,001	GO:0005634	nucleus
	WBGene00000405	T05G5.3	cdk-1	mitosis	3.7253	3.37656		97	3972	0.546113	3.34647e-16	<0,001	GO:0009987	cellular process
	WBGene00015515	C06A8.5	spdl-1	mitosis	3.40864	2.14505		29	893	0.512835	4.63525e-07	<0,001	GO:0005524	ATP binding
	WBGene00000257	F23B12.8	bmk-1	mitosis	3.34459	2.97766		28	859	0.51283	6.98777e-07	<0,001	GO:0003677	DNA binding
	WBGene00000098	K07C11.2	air-1	mitosis	3.30839	2.45602		29	894	0.512302	4.74354e-07	<0,001	GO:0032559	adenyl ribonucleotide binding
	WBGene00006974	M03D4.1	zen-4	mitosis	3.25752	2.38689		32	1014	0.504634	2.04177e-07	<0,001	GO:0009653	anatomical structure morphogenesis
	WBGene00022357	Y92C3B.1	kbp-4	mitosis	3.25515	2.59362		38	1241	0.50167	2.55121e-08	<0,001	GO:0043231	intracellular membrane-bounded organelle
	WBGene00000804	Y48E1B.12	csc-1	mitosis	3.00822	2.78154		38	1244	0.500493	2.72075e-08	<0,001	GO:0043227	membrane-bounded organelle
	WBGene00001511	ZK177.6	fzy-1	mitosis	2.8991	2.70059		29	954	0.481325	1.77425e-06	<0,001	GO:0030554	adenyl nucleotide binding
	WBGene00000865	ZC168.4	cyb-1	mitosis	2.88943	2.449		37	1267	0.476597	1.36897e-07	<0,001	GO:0000166	nucleotide binding
	WBGene00003576	W01B6.9	ndc-80	mitosis	2.79787	2.31389		31	1043	0.474043	1.18742e-06	<0,001	GO:0032553	ribonucleotide binding
	WBGene00000275	R06C7.8	bub-1	mitosis	2.78317	2.83504		31	1043	0.474043	1.18742e-06	<0,001	GO:0032555	purine ribonucleotide binding
	WBGene00004042	C14B9.4	plk-1	mitosis	2.7401	2.55549		31	1114	0.442374	4.66929e-06	<0,001	GO:0017076	purine nucleotide binding
	WBGene00004955	F56A3.4	spd-5	mitosis	2.59429	3.09357		35	1307	0.43065	2.41405e-06	<0,001	GO:0040011	locomotion
	WBGene00017738	F23C8.9	F23C8.9	mitosis	2.58742	2.41361		36	1376	0.421027	2.87586e-06	<0,001	GO:0003676	nucleic acid binding
	WBGene00017832	F26F4.13	kbp-2	mitosis	2.5433	2.59389		134	8828	0.360552	4.95984e-07	<0,001	GO:0008150	biological_process
	WBGene00001832	T03F1.9	hcp-4	mitosis	2.4982	2.17086		3	4	2.30281	6.16383e-06	0.002	GO:0000779	condensed chromosome, centromeric region
	WBGene00001689	C38C10.4	gpr-2	mitosis	2.47036	2.56437		3	4	2.30281	6.16383e-06	0.002	GO:0040038	polar body extrusion after meiotic divisions
	WBGene00001831	F58A4.3	hcp-3	mitosis	2.46415	2.22539		7	65	1.05126	1.01775e-05	0.002	GO:0008104	protein localization
	WBGene00001688	F22B7.13	gpr-1	mitosis	2.32046	2.56139		5	27	1.32747	1.32884e-05	0.004	GO:0000793	condensed chromosome
	WBGene00008107	C45G3.1	aspm-1	mitosis	2.28355	2.84289		3	5	2.08093	1.52771e-05	0.008	GO:0033206	cytokinesis after meiosis
	WBGene00020392	T10B5.6	knl-3	mitosis	2.21102	2.08838		3	5	2.08093	1.52771e-05	0.008	GO:0033261	regulation of S phase
	WBGene00002073	F26B1.3	ima-2	mitosis	2.15554	1.8403		3	5	2.08093	1.52771e-05	0.008	GO:0033365	protein localization in organelle
	WBGene00012972	Y48A6B.11	rsa-2	mitosis	2.13009	2.47895		5	28	1.30855	1.60252e-05	0.008	GO:0005813	centrosome
	WBGene00019432	K06A5.4	knl-2	mitosis	1.97308	2.36485		6	50	1.10575	2.38331e-05	0.009	GO:0006461	protein complex assembly
	WBGene00001833	Y110A7A.1	hcp-6	mitosis	1.91954	2.82102		4	16	1.49334	2.90328e-05	0.012	GO:0044454	nuclear chromosome part
	WBGene00012236	W04A8.1	W04A8.1	mitosis	1.90465	2.14768		16	416	0.571913	2.92929e-05	0.012	GO:0016462	pyrophosphatase activity
	WBGene00012888	Y45F10D.9	sas-6	mitosis	1.89186	1.45557		16	417	0.5708	3.01557e-05	0.012	GO:0016818	hydrolase activity, acting on acid anhydrides, in phosphorus-containing anhydrides
	WBGene00016381	C33H5.15	sgo-1	mitosis	1.87201	2.02835		39	1718	0.355821	2.95024e-05	0.012	GO:0034960	cellular biopolymer metabolic process
	WBGene00016387	C34B2.2	kbp-5	mitosis	1.81719	1.29044		6	54	1.06825	3.72727e-05	0.014	GO:0022403	cell cycle phase
	WBGene00007258	C01H6.9	C01H6.9	mitosis	1.78327	1.54315		10	174	0.753055	3.70269e-05	0.014	GO:0043933	macromolecular complex subunit organization
	WBGene00013847	ZC84.3	ZC84.3	mitosis	1.7471	1.24124		16	426	0.560902	3.89934e-05	0.015	GO:0016817	hydrolase activity, acting on acid anhydrides
	WBGene00001869	R12B2.4	him-10	mitosis	1.73445	1.64042		39	1744	0.348291	4.13533e-05	0.015	GO:0044260	cellular macromolecule metabolic process
	WBGene00006571	Y75B8A.22	tim-1	mitosis	1.69642	2.15346		7	82	0.939968	4.70723e-05	0.016	GO:0033036	macromolecule localization
	WBGene00016151	C27A2.1	C27A2.1	mitosis	1.6754	1.71311		3	7	1.8256	5.25529e-05	0.017	GO:0006298	mismatch repair
	WBGene00010093	F55C5.4	F55C5.4	mitosis	1.66521	1.54623		3	7	1.8256	5.25529e-05	0.017	GO:0006323	DNA packaging
	WBGene00009179	F26H11.1	kbp-3	mitosis	1.6331	1.31558		3	7	1.8256	5.25529e-05	0.017	GO:0030261	chromosome condensation
	WBGene00001830	T06E4.1	hcp-2	mitosis	1.6219	2.02846		3	7	1.8256	5.25529e-05	0.017	GO:0030983	mismatched DNA binding
	WBGene00015691	C10H11.1	viln-1	mitosis	1.61858	1.35098		3	7	1.8256	5.25529e-05	0.017	GO:0045005	maintenance of fidelity during DNA-dependent DNA replication
	WBGene00001829	ZK1055.1	hcp-1	mitosis	1.5568	2.08729		9	150	0.773062	6.53907e-05	0.018	GO:0034622	cellular macromolecular complex assembly
	WBGene00003917	F58B6.3	par-2	mitosis	1.40173	1.65644		15	400	0.559076	6.97878e-05	0.018	GO:0017111	nucleoside-triphosphatase activity
	WBGene00000875	K08E3.6	cyk-4	mitosis	1.37472	1.80718		39	1787	0.336054	7.08136e-05	0.018	GO:0043283	biopolymer metabolic process
	WBGene00021012	W03G1.6	pig-1	mitosis	1.34832	2.44696		5	38	1.15428	7.44801e-05	0.019	GO:0005815	microtubule organizing center
	WBGene00002231	C02F5.1	knl-1	mitosis	1.32966	2.49224		7	89	0.901256	7.96812e-05	0.02	GO:0051179	localization
	WBGene00020064	R13F6.1	kbp-1	mitosis	1.27675	1.77332		12	273	0.629872	8.63605e-05	0.023	GO:0034645	cellular macromolecule biosynthetic process
	WBGene00018900	F55G1.4	rod-1	mitosis	1.26396	2.08171		12	273	0.629872	8.63605e-05	0.023	GO:0034961	cellular biopolymer biosynthetic process
	WBGene00004775	Y47G6A.12	sep-1	mitosis	1.13733	1.72743		12	273	0.629872	8.63605e-05	0.023	GO:0043284	biopolymer biosynthetic process
	WBGene00018831	F54E7.9	F54E7.9	mitosis	1.04002	1.48176		9	157	0.751885	9.29933e-05	0.024	GO:0034621	cellular macromolecular complex subunit organization
	WBGene00002229	Y43F4B.6	klp-19	mitosis	1.03108	1.39785		12	275	0.626503	9.25588e-05	0.024	GO:0009059	macromolecule biosynthetic process
	WBGene00020379	T09B4.5	T09B4.5	novel	3.5153	2.83728		39	1818	0.327392	0.000102809	0.028	GO:0043170	macromolecule metabolic process
	WBGene00022488	Y119D3B.11	Y119D3B.11	novel	2.85316	2.72651		3	9	1.66584	0.00012396	0.042	GO:0004003	ATP-dependent DNA helicase activity
	WBGene00008921	F17C11.10	F17C11.10	novel	2.77953	2.64862		3	9	1.66584	0.00012396	0.042	GO:0034613	cellular protein localization
	WBGene00015291	C01B12.8	C01B12.8	novel	2.60833	2.68296		21	732	0.441677	0.00012426	0.042	GO:0050896	response to stimulus
	WBGene00005011	F26F4.8	F26F4.8	novel	2.55032	2.39714		47	2378	0.297638	0.000125399	0.042	GO:0005515	protein binding
	WBGene00012588	Y38E10A.10	lips-16	novel	2.53581	1.06839		9	164	0.731675	0.000129779	0.044	GO:0065003	macromolecular complex assembly
	WBGene00017358	F10E9.7	F10E9.7	novel	2.28154	2.42819
	WBGene00022099	Y69A2AR.28	Y69A2AR.28	novel	2.27145	2.21001		N		Number of genes in the input set that have the attribute
	WBGene00015529	C06E2.5	C06E2.5	novel	2.13914	1.27478		X		Number of genes in the C. elegans genome that have the attribute
	WBGene00001413	C01F6.4	fem-3	novel	2.08528	1.45639		LOD		Logarithm (base 10) of the odds ratio
	WBGene00013553	Y75B8A.18	Y75B8A.18	novel	2.06249	3.27569		P		Single hypothesis one-sided P-value of the association between attribute and query (based on Fisher's Exact Test)
	WBGene00016449	C35D10.13	C35D10.13	novel	2.0534	1.95462		P_adj		Adjusted P-value: fraction (as a %) of 1000 null-hypothesis simulations having attributes with this single-hypothesis P value or smaller
	WBGene00008035	C39E9.12	C39E9.12	novel	2.04873	2.19611
	WBGene00002241	F10C2.2	kup-1	novel	1.98473	1.37093
	WBGene00019595	K09H9.2	K09H9.2	novel	1.94725	2.45807
	WBGene00018045	F35D11.4	F35D11.4	novel	1.91888	1.54794
	WBGene00015191	B0432.10	B0432.10	novel	1.86974	1.51026
	WBGene00021359	Y37E11AL.3	Y37E11AL.3	novel	1.80248	2.3099
	WBGene00017644	F20D12.5	exc-9	novel	1.7139	1.42753
	WBGene00008403	D2013.3	D2013.3	novel	1.68489	1.75338
	WBGene00015037	B0212.3	B0212.3	novel	1.68165	1.6073
	WBGene00019777	M57.1	M57.1	novel	1.61755	1.24406
	WBGene00021559	Y45G5AM.7	Y45G5AM.7	novel	1.60279	1.26577
	WBGene00010678	K08F4.3	K08F4.3	novel	1.55339	1.62742
	WBGene00019947	R08C7.3	htz-1	novel	1.52594	1.13501
	WBGene00009469	F36D3.1	F36D3.1	novel	1.50897	1.51866
	WBGene00020466	T12F5.1	T12F5.1	novel	1.44665	1.82331
	WBGene00009182	F26H11.4	F26H11.4	novel	1.43416	1.22126
	WBGene00015582	C07H6.9	C07H6.9	novel	1.37368	1.74722
	WBGene00017593	F19C7.3	F19C7.3	novel	1.3321	2.31974
	WBGene00011562	T07C4.10	T07C4.10	novel	1.24623	1.39747
	WBGene00012647	Y39A1A.8	Y39A1A.8	novel	1.23897	1.23117
	WBGene00017990	F32E10.2	F32E10.2	novel	1.2071	1.43406
	WBGene00008710	F11E6.7	F11E6.7	novel	1.19465	1.55232
	WBGene00007168	B0393.3	B0393.3	novel	1.18693	1.55495
	WBGene00014223	ZK1098.6	ZK1098.6	novel	1.10867	1.01916
	WBGene00009444	F35G12.11	F35G12.11	novel	1.07242	1.14115
	WBGene00007087	B0001.2	B0001.2	novel	1.05012	1.0196
	WBGene00017317	F09G2.9	F09G2.9	novel	1.03043	1.03652
	WBGene00013556	Y75B8A.23	Y75B8A.23	novel	1.01635	1.5574
	WBGene00004984	ZC404.8	spn-4	signaling	3.85093	3.23631
	WBGene00000411	R06F6.1	cdl-1	signaling	3.54974	2.91278
	WBGene00022141	Y71G12B.1	Y71G12B.1	signaling	2.66249	2.03953
	WBGene00011155	R09B3.2	R09B3.2	signaling	2.55783	2.52591
	WBGene00008118	C46F11.3	C46F11.3	signaling	2.50706	2.93597
	WBGene00007710	C25A1.9	rsa-1	signaling	2.34481	2.50608
	WBGene00008218	C50B6.2	nasp-2	signaling	2.30962	1.98069
	WBGene00007697	C24F3.2	C24F3.2	signaling	1.8754	1.53231
	WBGene00012198	W02B8.2	W02B8.2	signaling	1.70897	2.51954
	WBGene00016971	C56E6.3	C56E6.3	signaling	1.6433	2.50103
	WBGene00004326	T20G5.11	rde-4	signaling	1.64218	1.06423
	WBGene00011451	T04H1.5	T04H1.5	signaling	1.57667	1.4748
	WBGene00002064	T05G5.10	iff-1	signaling	1.20696	1.32029
	WBGene00006804	Y37D8A.13	unc-71	signaling	1.18557	1.63299
	WBGene00018478	F45F2.5	otpl-5	signaling	1.1066	2.37813
