# Supplementary material for: Caenorhabditis elegans Cyclin D/CDK4 and Cyclin E/CDK2 Induce Distinct Cell Cycle Re-Entry Programs in Differentiated Muscle Cells
Source: PLoS Genet. 2011 Nov 10;7(11):e1002362. doi: 10.1371/journal.pgen.1002362 (PMC3213155; doi:10.1371/journal.pgen.1002362)
Supplement: Table S3 — Fold change of all probes enriched in CYD-1/CDK-4 or CYE-1/CDK-2AF lines (p-value < 0.05). (XLSX) [file pgen.1002362.s008.xlsx]

## Sheet: enriched in cyd or cye
	Levels of probes enriched in CYD-1/CDK-4 or CYE-1/CDK-2AF lines									Selection:	CYD-1/CDK-4 p-value < 0.05 OR
											CYE-1/CDK-2AF p-value < 0.05
	Probe_ID	WB_ID	Gene	Public name	log2(CYD-1/CDK-4 fold change)*	CYD-1/CDK-4 p-val***	log2(CYE-1/CDK2AF fold change)**	CYE-1/CDK-2AF p-val***
	A_12_P108907	WBGene00000099	B0207.4	air-2	4.10111	0	3.11838	0		When a probe overlaps multiple transcripts,
	A_12_P107620	WBGene00016017	C23G10.11	C23G10.11	3.9486	0	-0.362565	1		names of all transcripts are listed.
	A_12_P114433	WBGene00000868	T06E6.2	cyb-3	3.90929	0	3.07641	0
	A_12_P119342	WBGene00004984	ZC404.8	spn-4	3.85093	0	3.23631	0		* Fold change of PAB-1 IP from SV985 (CYD-1/CDK-4) vs. PAB-1 IP from SV912 (control)
	A_12_P111695	WBGene00009221	F28F8.2	acs-2	3.78579	0	-0.327296	1		**Fold change of PAB-1 IP from SV911 (CYE-1/CDK-2AF) vs. PAB-1 IP from SV912 (control)
	A_12_P103129	WBGene00000405	T05G5.3	cdk-1	3.7253	0	3.37656	0
	A_12_P112247	WBGene00000411	R06F6.1	cdl-1	3.54974	0	2.91278	0		*** p-values of 0 and 1 indicate actual values of <0.0002 and >0.9998 respectively.
	A_12_P102536	WBGene00020379	T09B4.5	T09B4.5	3.5153	0	2.83728	0
	A_12_P104934	WBGene00015515	C06A8.5	spdl-1	3.40864	0	2.14505	0
	A_12_P107928	WBGene00000257	F23B12.8	bmk-1	3.34459	0	2.97766	0
	A_12_P106078	WBGene00000098	K07C11.2	air-1	3.30839	0	2.45602	0
	A_12_P110338	WBGene00006974	M03D4.1	zen-4	3.25752	0	2.38689	0
	A_12_P112981	WBGene00022357	Y92C3B.1	kbp-4	3.25515	0	2.59362	0
	A_12_P115097	WBGene00000801	Y23H5A.1	crs-2	3.14626	0	2.41424	0
	A_12_P102114	WBGene00011038	R05H5.3	R05H5.3	3.08246	0	2.1805	0
	A_12_P104790	WBGene00003422	Y47G6A.11	msh-6	3.06935	0	2.99604	0
	A_12_P112894	WBGene00000804	Y48E1B.12	csc-1	3.00822	0	2.78154	0
	A_12_P119484	WBGene00001511	ZK177.6	fzy-1	2.8991	0	2.70059	0
	A_12_P114559	WBGene00000865	ZC168.4	cyb-1	2.88943	0	2.449	0
	A_12_P101162	WBGene00003158	ZK632.1	mcm-6	2.88023	0	1.55623	0
	A_12_P110132	WBGene00022488	Y119D3B.11	Y119D3B.11	2.85316	0	2.72651	0
	A_12_P108118	WBGene00003576	W01B6.9	ndc-80	2.79787	0	2.31389	0
	A_12_P118677	WBGene00000275	R06C7.8	bub-1	2.78317	0	2.83504	0
	A_12_P114107	WBGene00008921	F17C11.10	F17C11.10	2.77953	0	2.64862	0
	A_12_P116395	WBGene00013150	Y53F4B.3	Y53F4B.3	2.76287	0	2.27331	0
	A_12_P109161	WBGene00000801	Y23H5A.1	crs-2	2.75922	0	2.35754	0
	A_12_P100921	WBGene00004042	C14B9.4	plk-1	2.7401	0	2.55549	0
	A_12_P110746	WBGene00008641	F10B5.5	pch-2	2.73398	0	2.80071	0
	A_12_P111972	WBGene00003955	W03D2.4	pcn-1	2.71839	0	1.85432	0
	A_12_P105569	WBGene00009778	F46C5.1	F46C5.1	2.71533	0	0.0452483	1
	A_12_P115001	WBGene00022141	Y71G12B.1	Y71G12B.1	2.66249	0	2.03953	0
	A_12_P101939	WBGene00007203	B0564.3	B0564.3	2.64412	0	0.0235484	1
	A_12_P118134	WBGene00015291	C01B12.8	C01B12.8	2.60833	0	2.68296	0
	A_12_P116558	WBGene00004955	F56A3.4	spd-5	2.59429	0	3.09357	0
	A_12_P114077	WBGene00017738	F23C8.9	F23C8.9	2.58742	0	2.41361	0
	A_12_P109642	WBGene00011155	R09B3.2	R09B3.2	2.55783	0	2.52591	0
	A_12_P110258	WBGene00005011	F26F4.8	F26F4.8	2.55032	0	2.39714	0
	A_12_P100675	WBGene00017832	F26F4.13	kbp-2	2.5433	0	2.59389	0
	A_12_P112722	WBGene00012588	Y38E10A.10	lips-16	2.53581	0	1.06839	0
	A_12_P102139	WBGene00008118	C46F11.3	C46F11.3	2.50706	0	2.93597	0
	A_12_P115475	WBGene00001832	T03F1.9	hcp-4	2.4982	0	2.17086	0
	A_12_P119988	WBGene00001689	C38C10.4	gpr-2	2.47036	0	2.56437	0
	A_12_P101206	WBGene00001831	F58A4.3	hcp-3	2.46415	0	2.22539	0
	A_12_P104964	WBGene00017132	EEED8.1	mel-47	2.45741	0	2.18752	0
	A_12_P116071	WBGene00011668	T09F5.9	clec-47	2.43052	0	0.392914	0.108
	A_12_P102009	WBGene00003763	Y43F8C.1	nlp-25	2.42691	0	0.316442	1
	A_12_P114762	WBGene00004180	F58A4.4	pri-1	2.40589	0	2.56137	0
	A_12_P109792	WBGene00000498	Y39H10A.7	chk-1	2.39892	0	2.19036	0
	A_12_P105142	WBGene00007710	C25A1.9	rsa-1	2.34481	0	2.50608	0
	A_12_P118655	WBGene00004181	W02D9.1	pri-2	2.34156	0	2.35657	0
	A_12_P109028	WBGene00001688	F22B7.13	gpr-1	2.32046	0	2.56139	0
	A_12_P100226	WBGene00008218	C50B6.2	nasp-2	2.30962	0	1.98069	0
	A_12_P116585	WBGene00003769	B0213.6	nlp-31	2.28469	0	0.266215	1
	A_12_P102246	WBGene00008107	C45G3.1	aspm-1	2.28355	0	2.84289	0
	A_12_P106696	WBGene00017358	F10E9.7	F10E9.7	2.28154	0	2.42819	0
	A_12_P105946	WBGene00022099	Y69A2AR.28	Y69A2AR.28	2.27145	0	2.21001	0
	A_12_P113037	WBGene00011318	T01C3.1	T01C3.1	2.25266	0	2.42469	0
	A_12_P106803	WBGene00011841	T19C9.5	scl-25	2.24568	0	0.0952793	1
	A_12_P102518	WBGene00004737	F10G7.4	scc-1	2.21361	0	2.29161	0
	A_12_P102070	WBGene00020392	T10B5.6	knl-3	2.21102	0	2.08838	0
	A_12_P116595	WBGene00008575	F08E10.7	scl-24	2.20201	0	0.155815	1
	A_12_P109728	WBGene00004721	ZC328.4	san-1	2.191	0	2.45338	0
	A_12_P103742	WBGene00018613	F48E8.7	skpt-1	2.17068	0	2.50506	0
	A_12_P107681	WBGene00016380	C33H5.14	ntp-1	2.16507	0	1.68515	0
	A_12_P110894	WBGene00002073	F26B1.3	ima-2	2.15554	0	1.8403	0
	A_12_P115863	WBGene00010609	K07A1.2	dut-1	2.15085	0	1.48531	0
	A_12_P114932	WBGene00008447	E01G4.5	E01G4.5	2.14828	0	0.731278	0
	A_12_P118942	WBGene00015529	C06E2.5	C06E2.5	2.13914	0	1.27478	0
	A_12_P110272	WBGene00045012	K08F4.13	K08F4.13	2.13485	0	0.38614	0.1916
	A_12_P119822	WBGene00012972	Y48A6B.11	rsa-2	2.13009	0	2.47895	0
	A_12_P113837	WBGene00011275	R53.6	R53.6	2.12407	0	1.68843	0
	A_12_P108011	WBGene00003155	C25D7.6	mcm-3	2.1165	0	2.02389	0
	A_12_P117651	WBGene00004339	C39E9.13	rfc-3	2.11587	0	1.89373	0
	A_12_P119847	WBGene00004340	F31E3.3	rfc-4	2.1033	0	1.87177	0
	A_12_P112135	WBGene00001413	C01F6.4	fem-3	2.08528	0	1.45639	0
	A_12_P113429	WBGene00000794	Y47G6A.8	crn-1	2.07748	0	1.73467	0
	A_12_P101739	WBGene00008794	F14D7.7	F14D7.7	2.07696	0	-0.0887658	1
	A_12_P103058	WBGene00006612	F45G2.6	trf-1	2.07125	0	-0.561028	0
	A_12_P111074	WBGene00013553	Y75B8A.18	Y75B8A.18	2.06249	0	3.27569	0
	A_12_P116250	WBGene00016449	C35D10.13	C35D10.13	2.0534	0	1.95462	0
	A_12_P104457	WBGene00008035	C39E9.12	C39E9.12	2.04873	0	2.19611	0
	A_12_P111465	WBGene00009287	F31C3.5	F31C3.5	1.99433	0	2.08386	0
	A_12_P120267	WBGene00014206	ZK1058.6	nit-1	1.99192	0	0.233822	1
	A_12_P105489	WBGene00002241	F10C2.2	kup-1	1.98473	0	1.37093	0
	A_12_P102416	WBGene00012650	Y39A1A.12	Y39A1A.12	1.97922	0	2.07845	0
	A_12_P115554	WBGene00003229	F53G12.5	mex-3	1.97797	0	0.577903	0
	A_12_P106937	WBGene00019432	K06A5.4	knl-2	1.97308	0	2.36485	0
	A_12_P109239	WBGene00013863	ZC302.3	ZC302.3	1.96933	0	0.0916113	1
	A_12_P110174	WBGene00018375	F43C9.1	F43C9.1	1.96339	0	0.204019	1
	A_12_P116349	WBGene00019595	K09H9.2	K09H9.2	1.94725	0	2.45807	0
	A_12_P112026	WBGene00001016	F43G6.1	dna-2	1.93622	0	2.27315	0
	A_12_P113701	WBGene00004978	Y47G6A.10	spg-7	1.92143	0	0.692637	0.0142
	A_12_P116662	WBGene00001833	Y110A7A.1	hcp-6	1.91954	0	2.82102	0
	A_12_P112434	WBGene00018045	F35D11.4	F35D11.4	1.91888	0	1.54794	0
	A_12_P100842	WBGene00001607	C28D4.3	gln-6	1.91747	0	2.56022	0
	A_12_P103928	WBGene00001854	F22F1.1	hil-3	1.90886	0	1.28042	0.0002
	A_12_P115928	WBGene00012236	W04A8.1	W04A8.1	1.90465	0	2.14768	0
	A_12_P118811	WBGene00011915	T22C1.4	T22C1.4	1.90254	0	1.94968	0
	A_12_P116868	WBGene00012888	Y45F10D.9	sas-6	1.89186	0	1.45557	0
	A_12_P106941	WBGene00007697	C24F3.2	C24F3.2	1.8754	0	1.53231	0
	A_12_P115925	WBGene00016381	C33H5.15	sgo-1	1.87201	0	2.02835	0
	A_12_P111766	WBGene00015191	B0432.10	B0432.10	1.86974	0	1.51026	0
	A_12_P109883	WBGene00003154	Y17G7B.5	mcm-2	1.86427	0	1.8621	0
	A_12_P111799	WBGene00001061	T23G7.1	dpl-1	1.85962	0	1.3914	0
	A_12_P119945	WBGene00004338	F58F6.4	rfc-2	1.85378	0	1.77389	0
	A_12_P101992	WBGene00006795	Y50E8A.4	unc-61	1.83938	0	2.53361	0
	A_12_P119059	WBGene00022043	Y65B4BR.8	Y65B4BR.8	1.82361	0	1.96663	0
	A_12_P112704	WBGene00016387	C34B2.2	kbp-5	1.81719	0	1.29044	0
	A_12_P114075	WBGene00021359	Y37E11AL.3	Y37E11AL.3	1.80248	0	2.3099	0
	A_12_P110120	WBGene00001764	F37B1.5	gst-16	1.79196	0	1.18479	0
	A_12_P101665	WBGene00004051	F20C5.1	pme-3	1.78871	0	1.13759	0
	A_12_P108446	WBGene00007258	C01H6.9	C01H6.9	1.78327	0	1.54315	0
	A_12_P116357	WBGene00000265	K04C2.4	brd-1	1.75393	0	2.3276	0
	A_12_P104401	WBGene00013847	ZC84.3	ZC84.3	1.7471	0	1.24124	0
	A_12_P107387	WBGene00001372	R09B3.1	exo-3	1.74698	0	1.56739	0
	A_12_P104259	WBGene00008032	C39E9.8	C39E9.8	1.73845	0	0.622261	0.083
	A_12_P101779	WBGene00001869	R12B2.4	him-10	1.73445	0	1.64042	0
	A_12_P111079	WBGene00009512	F37H8.3	F37H8.3	1.71551	0	-0.0778446	1
	A_12_P109967	WBGene00017644	F20D12.5	exc-9	1.7139	0	1.42753	0
	A_12_P117726	WBGene00012198	W02B8.2	W02B8.2	1.70897	0	2.51954	0
	A_12_P117224	WBGene00000557	R09B5.8	cnc-3	1.69837	0	-0.00469554	1
	A_12_P112315	WBGene00006571	Y75B8A.22	tim-1	1.69642	0	2.15346	0
	A_12_P112895	WBGene00003156	Y39G10AR.14	mcm-4	1.68984	0	1.81117	0
	A_12_P118898	WBGene00008403	D2013.3	D2013.3	1.68489	0	1.75338	0
	A_12_P113533	WBGene00015037	B0212.3	B0212.3	1.68165	0	1.6073	0
	A_12_P106415	WBGene00016151	C27A2.1	C27A2.1	1.6754	0	1.71311	0
	A_12_P116177	WBGene00011469	T05C12.5	dylt-3	1.67052	0	-0.0285692	1
	A_12_P116626	WBGene00010093	F55C5.4	F55C5.4	1.66521	0	1.54623	0
	A_12_P118308	WBGene00007136	B0285.3	B0285.3	1.6584	0	0.937621	0
	A_12_P103339	WBGene00001856	B0414.3	hil-5	1.65175	0	1.89204	0
	A_12_P118619	WBGene00003499	K04F10.6	mut-2	1.65009	0	1.57596	0
	A_12_P118986	WBGene00016971	C56E6.3	C56E6.3	1.6433	0	2.50103	0
	A_12_P119660	WBGene00004326	T20G5.11	rde-4	1.64218	0	1.06423	0
	A_12_P117242	WBGene00000520	R07E5.8	cku-80	1.63765	0	1.36473	0
	A_12_P110770	WBGene00009179	F26H11.1	kbp-3	1.6331	0	1.31558	0
	A_12_P104166	WBGene00001830	T06E4.1	hcp-2	1.6219	0	2.02846	0
	A_12_P100387	WBGene00002070	K07A1.8	ile-1	1.62013	0	0.8686	0
	A_12_P100387	WBGene00010619	K07A1.15	K07A1.15	1.62013	0	0.8686	0
	A_12_P102818	WBGene00015691	C10H11.1	viln-1	1.61858	0	1.35098	0
	A_12_P104473	WBGene00019777	M57.1	M57.1	1.61755	0	1.24406	0
	A_12_P101432	WBGene00009731	F45G2.3	F45G2.3	1.60531	0	1.69237	0
	A_12_P108606	WBGene00022258	Y73C8B.1	Y73C8B.1	1.60312	0	0.22144	1
	A_12_P117337	WBGene00021559	Y45G5AM.7	Y45G5AM.7	1.60279	0	1.26577	0
	A_12_P111915	WBGene00017797	F25G6.2	F25G6.2	1.59447	0	0.218864	1
	A_12_P114357	WBGene00019525	K08D9.4	K08D9.4	1.58737	0	0.183856	1
	A_12_P113677	WBGene00019730	M02D8.4	M02D8.4	1.58048	0.0006	-0.265449	1
	A_12_P114751	WBGene00011451	T04H1.5	T04H1.5	1.57667	0	1.4748	0
	A_12_P103915	WBGene00003157	R10E4.4	mcm-5	1.57319	0	1.74124	0
	A_12_P106581	WBGene00011450	T04H1.3	ttr-22	1.55982	0	0.508726	0.0036
	A_12_P113752	WBGene00014034	ZK643.2	ZK643.2	1.55965	0	1.68391	0
	A_12_P111712	WBGene00001829	ZK1055.1	hcp-1	1.5568	0	2.08729	0
	A_12_P115319	WBGene00010678	K08F4.3	K08F4.3	1.55339	0	1.62742	0
	A_12_P111839	WBGene00016052	C24B9.9	dod-3	1.55105	0	0.312187	1
	A_12_P100423	WBGene00007548	C13C4.4	C13C4.4	1.55078	0	1.06494	0
	A_12_P111061	WBGene00010077	F55A11.4	F55A11.4	1.54483	0	0.399302	0.9992
	A_12_P102509	WBGene00001856	B0414.3	hil-5	1.53205	0	2.4795	0
	A_12_P116921	WBGene00000519	Y47D3A.4	cku-70	1.53163	0	1.43189	0
	A_12_P102553	WBGene00009370	F33H2.7	set-10	1.52904	0	0.981303	0
	A_12_P114176	WBGene00019947	R08C7.3	htz-1	1.52594	0	1.13501	0
	A_12_P110165	WBGene00000467	F52B5.5	cep-1	1.51858	0	1.1998	0
	A_12_P115086	WBGene00020588	T19H12.2	T19H12.2	1.51146	0	0.167329	1
	A_12_P105217	WBGene00009469	F36D3.1	F36D3.1	1.50897	0	1.51866	0
	A_12_P103619	WBGene00000064	T04C12.5	act-2	1.50783	0	1.21	0
	A_12_P109502	WBGene00021533	Y42G9A.3	Y42G9A.3	1.50129	0	0.731297	0.0314
	A_12_P108487	WBGene00002985	C29A12.3	lig-1	1.49527	0	1.52174	0
	A_12_P110713	WBGene00020219	T05A7.1	T05A7.1	1.48201	0	0.307159	1
	A_12_P107706	WBGene00010887	M7.12	M7.12	1.47259	0	0.0211249	1
	A_12_P103658	WBGene00021533	Y42G9A.3	Y42G9A.3	1.46146	0	0.706371	0.0166
	A_12_P115922	WBGene00017696	F22B7.6	polk-1	1.45784	0	1.93316	0
	A_12_P118003	WBGene00013857	ZC168.3	ZC168.3	1.44743	0	1.50309	0
	A_12_P100772	WBGene00020466	T12F5.1	T12F5.1	1.44665	0	1.82331	0
	A_12_P110447	WBGene00018721	F53A3.2	polh-1	1.44612	0	1.18115	0
	A_12_P103337	WBGene00001833	Y110A7A.1	hcp-6	1.4426	0	2.69879	0
	A_12_P109049	WBGene00021269	Y23H5A.2	Y23H5A.2	1.44169	0	0.811597	0
	A_12_P115410	WBGene00021535	Y42G9A.6	wht-7	1.43551	0	0.401499	0.3952
	A_12_P120224	WBGene00009182	F26H11.4	F26H11.4	1.43416	0	1.22126	0
	A_12_P117379	WBGene00010877	M05D6.4	lact-4	1.43278	0.0028	0.236128	1
	A_12_P119700	WBGene00019202	H14N18.2	H14N18.2	1.42666	0	0.98615	0
	A_12_P100050	WBGene00000460	T26C11.7	ceh-39	1.416	0	0.591043	0.0166
	A_12_P112447	WBGene00010436	JC8.4	JC8.4	1.41504	0	0.721454	0
	A_12_P118194	WBGene00021103	W09B6.3	eri-3	1.41418	0	0.714084	0
	A_12_P115167	WBGene00015046	B0213.17	nlp-34	1.413	0	0.3544	1
	A_12_P102704	WBGene00007303	C04F12.9	rnh-1.3	1.41048	0	0.836937	0.9704
	A_12_P116997	WBGene00011513	T06C12.4	fbxa-197	1.40721	0	0.923014	0
	A_12_P109537	WBGene00003917	F58B6.3	par-2	1.40173	0	1.65644	0
	A_12_P103819	WBGene00004296	T04H1.4	rad-50	1.39702	0	1.37703	0
	A_12_P104465	WBGene00015660	C09H5.2	C09H5.2	1.3943	0	0.204344	1
	A_12_P101397	WBGene00003864	C09G9.6	oma-1	1.3923	0	-0.254884	1
	A_12_P104892	WBGene00005021	R10E11.4	sqv-3	1.38947	0	-0.334614	1
	A_12_P116866	WBGene00020412	T10E9.2	T10E9.2	1.38372	0	0.681492	0
	A_12_P107349	WBGene00003074	ZK524.3	lrs-2	1.37791	0	0.0373	1
	A_12_P103516	WBGene00000875	K08E3.6	cyk-4	1.37472	0	1.80718	0
	A_12_P111106	WBGene00045486	K05F6.12	K05F6.12	1.37449	0	0.275861	1
	A_12_P117145	WBGene00015582	C07H6.9	C07H6.9	1.37368	0	1.74722	0
	A_12_P105514	WBGene00013210	Y54G9A.7	Y54G9A.7	1.37347	0	0.389357	0.9992
	A_12_P104160	WBGene00043987	AC8.9	AC8.9	1.37194	0	0.819554	0
	A_12_P116486	WBGene00010479	K01G5.8	K01G5.8	1.37062	0	-0.0615827	1
	A_12_P104058	WBGene00003511	F46G10.6	mxl-3	1.36759	0.0016	0.278298	1
	A_12_P117339	WBGene00004064	H12C20.2	pms-2	1.36629	0	0.926108	0
	A_12_P108906	WBGene00002068	C27A2.3	ify-1	1.36569	1	2.1138	0
	A_12_P118280	WBGene00011064	R06C7.5	R06C7.5	1.36067	0	0.862578	0
	A_12_P120294	WBGene00000972	K10H10.3	dhs-8	1.35845	0	0.484556	0.1104
	A_12_P117509	WBGene00002225	M01E11.6	klp-15	1.35604	0	0.545759	0.0132
	A_12_P117095	WBGene00000787	C41D11.8	cps-6	1.35542	0	0.651557	0
	A_12_P109621	WBGene00000517	T05A6.2	cki-2	1.35359	0	1.87021	0
	A_12_P108586	WBGene00021012	W03G1.6	pig-1	1.34832	0	2.44696	0
	A_12_P105031	WBGene00013447	Y66D12A.23	Y66D12A.23	1.34242	0	0.427157	0.0274
	A_12_P104938	WBGene00006630	F53B2.2	tsp-4	1.33735	0	0.0513408	1
	A_12_P100168	WBGene00006631	Y45F10B.1	tsp-5	1.33543	0	-0.0466307	1
	A_12_P102310	WBGene00012935	Y47D3A.28	Y47D3A.28	1.33274	0	1.73733	0
	A_12_P101733	WBGene00017593	F19C7.3	F19C7.3	1.3321	0	2.31974	0
	A_12_P114343	WBGene00003036	K07A1.12	lin-53	1.33016	0	0.628628	0
	A_12_P114507	WBGene00002231	C02F5.1	knl-1	1.32966	0	2.49224	0
	A_12_P117098	WBGene00006924	F56D12.5	vig-1	1.32926	0	0.420067	0.135
	A_12_P111472	WBGene00007384	C06G8.1	C06G8.1	1.32738	0	0.252776	1
	A_12_P100638	WBGene00022378	Y94H6A.5	Y94H6A.5	1.32355	0	0.528819	0
	A_12_P111095	WBGene00004391	T23G5.1	rnr-1	1.31588	0	0.975714	0.6156
	A_12_P109788	WBGene00017984	F32D1.5	F32D1.5	1.31169	0	0.517689	1
	A_12_P115977	WBGene00009271	F30F8.2	F30F8.2	1.30871	0	1.08707	0
	A_12_P116833	WBGene00010898	M28.7	nph-1	1.30741	0	-0.646568	0
	A_12_P108073	WBGene00016421	C34G6.5	C34G6.5	1.30675	0	2.17178	0
	A_12_P114592	WBGene00022371	Y92H12BR.6	set-29	1.29793	0	0.27802	1
	A_12_P114145	WBGene00002994	T09A5.10	lin-5	1.29045	0	0.887316	0
	A_12_P103042	WBGene00006984	F54D7.4	zig-7	1.28975	0	-0.162249	1
	A_12_P117743	WBGene00003372	C56G7.1	mlc-4	1.2837	0	0.977668	0
	A_12_P107081	WBGene00020064	R13F6.1	kbp-1	1.27675	0	1.77332	0
	A_12_P116292	WBGene00018954	F56C9.11	F56C9.11	1.27355	0	0.572664	0.0004
	A_12_P115936	WBGene00000373	F08F3.7	cyp-14A5	1.27341	0.9354	-0.52656	0.0074
	A_12_P108045	WBGene00021365	Y37E11AM.1	smgl-2	1.2707	0	0.693068	0
	A_12_P106011	WBGene00003844	K11C4.4	odc-1	1.26701	0	0.369954	0.9638
	A_12_P101756	WBGene00018900	F55G1.4	rod-1	1.26396	0	2.08171	0
	A_12_P114862	WBGene00000673	F14F7.1	col-98	1.26386	0	0.255393	1
	A_12_P111497	WBGene00008446	E01G4.3	E01G4.3	1.26003	0	0.642063	0
	A_12_P116669	WBGene00017352	F10E7.11	F10E7.11	1.25872	0	0.0755702	1
	A_12_P112001	WBGene00017413	F13A2.4	F13A2.4	1.25738	0	0.26857	1
	A_12_P102776	WBGene00004484	F36A2.6	rps-15	1.25688	0	-0.328503	1
	A_12_P100292	WBGene00003418	H26D21.2	msh-2	1.25624	0	1.75631	0
	A_12_P112845	WBGene00009145	F26A3.7	F26A3.7	1.25622	0	0.646568	0
	A_12_P102854	WBGene00007978	C36B1.11	C36B1.11	1.25442	0	0.857584	0
	A_12_P116973	WBGene00013079	Y51A2D.11	ttr-26	1.25288	0	0.148546	1
	A_12_P112938	WBGene00010148	F56D5.3	F56D5.3	1.25156	0	-0.0328626	1
	A_12_P110096	WBGene00009564	F39H2.5	F39H2.5	1.25093	0	0.564083	0.0032
	A_12_P111749	WBGene00009128	F25H5.6	F25H5.6	1.25034	0	0.684244	0
	A_12_P107575	WBGene00004337	C54G10.2	rfc-1	1.24901	0	0.670376	0
	A_12_P103670	WBGene00011562	T07C4.10	T07C4.10	1.24623	0	1.39747	0
	A_12_P112328	WBGene00008922	F17C11.11	F17C11.11	1.2461	0	0.112968	1
	A_12_P103927	WBGene00012420	Y7A9D.1	Y7A9D.1	1.24229	0	0.624326	0
	A_12_P114828	WBGene00001997	Y39A1A.23	hpr-9	1.23897	0	1.23117	0
	A_12_P114828	WBGene00012647	Y39A1A.8	Y39A1A.8	1.23897	0	1.23117	0
	A_12_P106791	WBGene00010479	K01G5.8	K01G5.8	1.23487	0	-0.101314	1
	A_12_P112088	WBGene00006793	W09C5.2	unc-59	1.23106	0	1.3423	0
	A_12_P116050	WBGene00006924	F56D12.5	vig-1	1.23004	0	0.105366	1
	A_12_P102797	WBGene00016495	C37C3.1	C37C3.1	1.22844	0	-0.116378	1
	A_12_P114685	WBGene00001824	F13D11.2	hbl-1	1.22524	0	0.111952	1
	A_12_P118353	WBGene00018677	F52C9.7	F52C9.7	1.22313	0	0.236988	1
	A_12_P109008	WBGene00016524	C39B5.6	C39B5.6	1.22207	0	0.344874	1
	A_12_P117567	WBGene00019266	H35N09.2	H35N09.2	1.22139	0	0.259456	1
	A_12_P105571	WBGene00013726	Y106G6H.16	Y106G6H.16	1.21731	0	0.653135	0.0076
	A_12_P105106	WBGene00012108	T28A8.2	T28A8.2	1.21704	0.1822	0.795576	0
	A_12_P109521	WBGene00008143	C47E8.4	C47E8.4	1.2167	0	0.455317	0.1708
	A_12_P102914	WBGene00002998	ZK637.7	lin-9	1.21608	0	0.689637	0
	A_12_P102036	WBGene00003768	B0213.5	nlp-30	1.20783	0	0.413042	1
	A_12_P113165	WBGene00017990	F32E10.2	F32E10.2	1.2071	0	1.43406	0
	A_12_P109069	WBGene00002064	T05G5.10	iff-1	1.20696	0	1.32029	0
	A_12_P117620	WBGene00013327	Y57G11C.38	Y57G11C.38	1.20202	0	0.860098	0
	A_12_P104757	WBGene00012651	Y39A1A.13	Y39A1A.13	1.20131	0	0.737134	0
	A_12_P112961	WBGene00000516	T05A6.1	cki-1	1.19862	0	1.95185	0
	A_12_P103640	WBGene00001057	F01F1.5	dpf-4	1.19541	0	0.545649	0
	A_12_P103051	WBGene00003373	T28A8.7	mlh-1	1.19501	0	1.16781	0
	A_12_P115344	WBGene00008710	F11E6.7	F11E6.7	1.19465	0	1.55232	0
	A_12_P116939	WBGene00011489	T05F1.2	T05F1.2	1.19317	0	0.434227	0.0954
	A_12_P111104	WBGene00021648	Y47G6A.24	mis-12	1.19312	0	0.793234	0.007
	A_12_P115143	WBGene00015097	B0273.1	B0273.1	1.19247	0	1.02708	0.053
	A_12_P120112	WBGene00001733	F11E6.2	grl-24	1.191	0	0.663237	0
	A_12_P109454	WBGene00007195	B0513.2	B0513.2	1.1886	0	0.180485	1
	A_12_P117347	WBGene00007168	B0393.3	B0393.3	1.18693	0	1.55495	0
	A_12_P119062	WBGene00016965	C56C10.9	C56C10.9	1.18668	0	0.102227	1
	A_12_P101259	WBGene00017621	F20A1.10	F20A1.10	1.18637	0	-0.212532	1
	A_12_P112689	WBGene00016444	C35D10.7	C35D10.7	1.18625	0	0.554994	0.1236
	A_12_P119704	WBGene00006804	Y37D8A.13	unc-71	1.18557	0	1.63299	0
	A_12_P108908	WBGene00008803	F14E5.5	lips-10	1.18112	0.161	1.0734	0
	A_12_P100750	WBGene00007731	C25G4.3	C25G4.3	1.1809	0	0.186099	1
	A_12_P102726	WBGene00020993	W03F8.3	W03F8.3	1.1784	0	0.534416	0
	A_12_P115733	WBGene00016245	C30B5.4	C30B5.4	1.17704	0	0.356454	0.9998
	A_12_P118154	WBGene00021735	Y50D4A.1	Y50D4A.1	1.17659	0	0.404126	0.3032
	A_12_P106589	WBGene00000111	T08B1.3	alh-5	1.17413	0	0.186144	1
	A_12_P112654	WBGene00000975	K08F4.9	dhs-12	1.17111	0	0.729485	0
	A_12_P108686	WBGene00001865	T04A11.6	him-6	1.16595	0	0.916698	0
	A_12_P104475	WBGene00003989	Y18D10A.20	pfn-1	1.16129	0	0.180845	1
	A_12_P104316	WBGene00019118	F59E12.1	F59E12.1	1.16088	0	0.90667	0
	A_12_P100798	WBGene00003620	F21D12.1	nhr-21	1.15987	0	0.22867	1
	A_12_P105049	WBGene00018909	F56A3.2	F56A3.2	1.15481	0	0.476249	0.2026
	A_12_P112156	WBGene00022182	Y71H2AM.17	Y71H2AM.17	1.15234	0	0.520331	0.0056
	A_12_P118079	WBGene00013681	Y105E8A.24	Y105E8A.24	1.15055	0	0.211222	1
	A_12_P108145	WBGene00021109	W09C3.1	W09C3.1	1.14841	0	0.803239	0
	A_12_P100555	WBGene00022455	Y110A7A.4	Y110A7A.4	1.14638	0	1.16561	0
	A_12_P102605	WBGene00002065	F54C9.1	iff-2	1.14566	0	0.163737	1
	A_12_P111556	WBGene00000547	Y77E11A.11	clp-7	1.14213	0	0.837927	0
	A_12_P102643	WBGene00018908	F56A3.1	fncm-1	1.14029	0	1.40357	0
	A_12_P113568	WBGene00008023	C39B10.3	C39B10.3	1.14	0	0.394001	0.3478
	A_12_P101385	WBGene00010896	M28.5	M28.5	1.1398	0	0.176273	1
	A_12_P113291	WBGene00010685	K08F9.2	tag-216	1.13833	0	0.775347	0
	A_12_P108015	WBGene00004775	Y47G6A.12	sep-1	1.13733	0	1.72743	0
	A_12_P110473	WBGene00008134	C47B2.9	C47B2.9	1.13537	0	0.222983	1
	A_12_P110108	WBGene00011926	T22C8.5	sptf-2	1.13485	0	0.313882	1
	A_12_P114209	WBGene00012235	W04A4.6	W04A4.6	1.13481	0	0.362549	1
	A_12_P101862	WBGene00008132	C47B2.6	gale-1	1.13023	0	0.0352894	1
	A_12_P117868	WBGene00021531	Y42G9A.1	Y42G9A.1	1.12763	0	0.40451	0.2252
	A_12_P110356	WBGene00009724	F45D3.4	F45D3.4	1.12508	0	0.354564	1
	A_12_P112132	WBGene00007500	C09H10.6	nasp-1	1.1197	0	0.736076	0
	A_12_P116531	WBGene00003159	F32D1.10	mcm-7	1.1169	0	1.37586	0
	A_12_P105631	WBGene00018964	F56D2.2	F56D2.2	1.11296	0	0.757562	0
	A_12_P106976	WBGene00013017	Y48E1C.4	Y48E1C.4	1.11229	0	0.138165	1
	A_12_P101861	WBGene00003771	T19C4.7	nlp-33	1.11219	0	0.0208029	1
	A_12_P110253	WBGene00003229	F53G12.5	mex-3	1.10984	0	0.5096	0.0076
	A_12_P107567	WBGene00014223	ZK1098.6	ZK1098.6	1.10867	0	1.01916	0
	A_12_P106292	WBGene00012767	Y41E3.9	fcd-2	1.10814	0	1.17763	0
	A_12_P109531	WBGene00015349	C02F5.6	C02F5.6	1.10781	0	0.367488	0.2572
	A_12_P107388	WBGene00010061	F54E12.2	F54E12.2	1.107	0	0.829152	0
	A_12_P114991	WBGene00018478	F45F2.5	otpl-5	1.1066	0	2.37813	0
	A_12_P107635	WBGene00000796	C14A4.4	crn-3	1.10558	0	0.22217	1
	A_12_P116843	WBGene00012645	Y39A1A.6	Y39A1A.6	1.10474	0	0.373357	0.3556
	A_12_P111748	WBGene00011411	T04A8.10	sel-13	1.10279	0	0.405109	0.5326
	A_12_P104074	WBGene00044894	Y71F9AR.4	Y71F9AR.4	1.10164	0	0.214299	1
	A_12_P117896	WBGene00001480	H24K24.5	fmo-5	1.10156	0	0.659563	1
	A_12_P105396	WBGene00001942	T23D8.6	his-68	1.09921	0	0.54943	0.1636
	A_12_P108834	WBGene00007682	C18D11.6	C18D11.6	1.09905	0.001	0.0788791	1
	A_12_P112346	WBGene00018934	F56B3.11	F56B3.11	1.09722	0	0.666439	0
	A_12_P100848	WBGene00022171	Y71H2AM.6	Y71H2AM.6	1.09615	0	0.534978	0.4164
	A_12_P117400	WBGene00011225	R10H10.7	R10H10.7	1.09539	0	0.0477067	1
	A_12_P120170	WBGene00012551	Y37D8A.11	Y37D8A.11	1.09333	0	0.269959	1
	A_12_P120205	WBGene00001040	T23B12.7	dnj-22	1.09159	0	0.349373	0.855
	A_12_P118919	WBGene00010476	K01G5.1	rnf-113	1.09057	0	0.698576	0
	A_12_P109972	WBGene00021475	Y39G10AR.20	Y39G10AR.20	1.09054	0	0.466756	0.091
	A_12_P111702	WBGene00012113	T28B8.1	T28B8.1	1.08963	0	0.312475	1
	A_12_P110370	WBGene00012936	Y47D3A.29	Y47D3A.29	1.08955	0	1.79371	0
	A_12_P117623	WBGene00014216	ZK1086.2	ZK1086.2	1.0889	0	0.60531	0.0872
	A_12_P112437	WBGene00012886	Y45F10D.6	Y45F10D.6	1.08406	0	0.00753464	1
	A_12_P118754	WBGene00004706	F28D9.1	rsr-1	1.08347	0	0.0726633	1
	A_12_P103701	WBGene00018762	F53E10.6	F53E10.6	1.0822	0	0.36903	0.944
	A_12_P109478	WBGene00004808	F46A9.4	skr-2	1.08134	0	0.151442	1
	A_12_P113088	WBGene00018723	F53A3.7	F53A3.7	1.07818	0	0.162165	1
	A_12_P105814	WBGene00014011	ZK632.2	ZK632.2	1.07545	0	0.430956	0.2254
	A_12_P113639	WBGene00009177	F26H9.5	F26H9.5	1.07495	0	0.255446	1
	A_12_P120243	WBGene00005777	K10G4.9	srw-30	1.07482	0	0.506267	0.0866
	A_12_P112909	WBGene00009444	F35G12.11	F35G12.11	1.07242	0	1.14115	0
	A_12_P103533	WBGene00000558	R09B5.9	cnc-4	1.06729	0	0.117487	1
	A_12_P112998	WBGene00003164	Y57E12AL.5	mdt-6	1.06664	0	0.176319	1
	A_12_P117851	WBGene00018830	F54E7.8	F54E7.8	1.06621	0	0.803821	0
	A_12_P119243	WBGene00008722	F12F6.7	F12F6.7	1.06595	0	1.03884	0
	A_12_P102035	WBGene00021467	Y39G10AR.9	Y39G10AR.9	1.06457	0	0.464632	0.0044
	A_12_P106539	WBGene00001857	F59A7.4	hil-6	1.06199	0	0.449893	0.2522
	A_12_P108901	WBGene00004125	F44B9.7	pqn-38	1.0605	0	0.303477	1
	A_12_P114267	WBGene00019219	H20J04.4	H20J04.4	1.05818	0	0.307243	1
	A_12_P113015	WBGene00016209	C29E4.12	C29E4.12	1.05633	0	0.743197	0
	A_12_P110791	WBGene00010726	K09E9.3	K09E9.3	1.05588	0	0.73096	0
	A_12_P103401	WBGene00012998	Y48C3A.20	Y48C3A.20	1.05581	0	0.164905	1
	A_12_P102458	WBGene00011730	T12D8.2	drr-2	1.05484	0	0.372995	1
	A_12_P107353	WBGene00004454	C09H10.2	rpl-41	1.05463	0.0006	0.0201766	1
	A_12_P108350	WBGene00009204	F28C6.4	F28C6.4	1.05389	0	0.641923	0.0062
	A_12_P119007	WBGene00015310	C01G5.8	C01G5.8	1.05235	0	0.74015	0
	A_12_P107168	WBGene00006172	R02C2.5	str-121	1.05212	0.012	0.17952	1
	A_12_P110015	WBGene00000877	Y49A3A.5	cyn-1	1.05091	0	0.31503	1
	A_12_P117012	WBGene00007087	B0001.2	B0001.2	1.05012	0	1.0196	0
	A_12_P114515	WBGene00003708	F13A2.8	nhr-118	1.04848	0	0.297454	1
	A_12_P100152	WBGene00001919	B0035.10	his-45	1.04835	0	0.494144	0.5054
	A_12_P105967	WBGene00008728	F13A7.13	sre-36	1.04504	0.0008	0.747054	0
	A_12_P107836	WBGene00003133	W10C6.1	mat-2	1.04251	0	0.664594	0
	A_12_P114370	WBGene00018831	F54E7.9	F54E7.9	1.04002	0	1.48176	0
	A_12_P115088	WBGene00020030	R12E2.1	R12E2.1	1.03747	0	-0.0149408	1
	A_12_P106648	WBGene00022334	Y82E9BR.1	Y82E9BR.1	1.03484	0	0.818358	0
	A_12_P112329	WBGene00002229	Y43F4B.6	klp-19	1.03108	0	1.39785	0
	A_12_P113496	WBGene00017317	F09G2.9	F09G2.9	1.03043	0	1.03652	0
	A_12_P102557	WBGene00018955	F56C11.3	F56C11.3	1.03002	0	0.0287857	1
	A_12_P120228	WBGene00006392	K03B4.3	taf-10	1.02969	0	0.339389	1
	A_12_P120238	WBGene00006817	F10G7.3	unc-85	1.02852	0	0.777233	0
	A_12_P111505	WBGene00018327	F42A6.5	F42A6.5	1.02771	0	1.72557	0
	A_12_P110448	WBGene00002042	H26D21.1	hus-1	1.02662	0	0.780787	0
	A_12_P118804	WBGene00015461	C05C8.2	C05C8.2	1.02616	0	0.257219	1
	A_12_P117420	WBGene00000145	F35G12.9	apc-11	1.02572	0	0.836816	0
	A_12_P116296	WBGene00020604	T20B12.7	T20B12.7	1.02274	0	0.483164	0.9176
	A_12_P102089	WBGene00003150	F49E11.1	mbk-2	1.02203	0	0.209845	1
	A_12_P100443	WBGene00018934	F56B3.11	F56B3.11	1.02144	0	0.512038	0.0026
	A_12_P119851	WBGene00006668	R04F11.4	twk-13	1.02047	0	-0.0954789	1
	A_12_P104972	WBGene00003142	Y62E10A.8	mau-8	1.0196	0	0.28726	1
	A_12_P115036	WBGene00000206	F35G12.10	asb-1	1.01816	0	1.10147	0
	A_12_P101819	WBGene00011538	T06E6.1	T06E6.1	1.01775	0	0.498794	0.0108
	A_12_P106605	WBGene00013556	Y75B8A.23	Y75B8A.23	1.01635	0	1.5574	0
	A_12_P118023	WBGene00007169	B0393.4	B0393.4	1.01624	0	0.0435047	1
	A_12_P108708	WBGene00011941	T23B5.4	T23B5.4	1.01607	0	0.125504	1
	A_12_P107318	WBGene00012676	Y39B6A.14	pro-3	1.015	0	0.0550906	1
	A_12_P104845	WBGene00003772	F20B10.1	nlr-1	1.0136	0	0.7644	0
	A_12_P118913	WBGene00004442	R11D1.8	rpl-28	1.01185	0	0.125227	1
	A_12_P108171	WBGene00008409	D2023.5	D2023.5	1.01135	0	0.395946	0.8932
	A_12_P106208	WBGene00017054	D2024.7	gstk-2	1.01092	0	0.480261	0.0008
	A_12_P108463	WBGene00010889	M18.3	M18.3	1.00991	0	0.0288299	1
	A_12_P119090	WBGene00003129	Y37E11AL.7	map-1	1.00918	0	0.516171	0.0026
	A_12_P112958	WBGene00010288	F58H1.5	F58H1.5	1.00761	0	0.503918	0.0222
	A_12_P102420	WBGene00015569	C07D10.5	C07D10.5	1.00586	0	0.625685	0
	A_12_P114989	WBGene00021442	Y39A3CL.4	Y39A3CL.4	1.00523	0	0.442599	0.0224
	A_12_P118241	WBGene00020008	R11F4.2	R11F4.2	1.00515	0.0012	0.430705	1
	A_12_P109803	WBGene00001783	Y1H11.2	gst-35	1.00305	0	-0.286136	1
	A_12_P104047	WBGene00002036	F36D4.3	hum-2	1.00185	0	0.813532	0
	A_12_P109439	WBGene00006510	C01G6.6	tag-165	1.00172	0	0.307784	1
	A_12_P107794	WBGene00011490	T05F1.4	T05F1.4	1.00159	0	0.216895	1
	A_12_P101666	WBGene00003435	C33F10.9	msp-40	1.00146	0	0.0594318	1
	A_12_P119729	WBGene00004429	Y48G8AL.8	rpl-17	1.00072	0	-0.0818713	1
	A_12_P108964	WBGene00002176	F56D12.4	jip-1	0.99886	0	0.550505	0
	A_12_P104101	WBGene00001910	C50F4.6	C50F4.6	0.998607	0	0.175048	1
	A_12_P104101	WBGene00001915	C50F4.5	his-41	0.998607	0	0.175048	1
	A_12_P103454	WBGene00000670	Y41C4A.16	col-95	0.9956	0	0.281611	1
	A_12_P109869	WBGene00019004	F57B10.6	xpg-1	0.993942	0	0.135917	1
	A_12_P102154	WBGene00003765	B0213.2	nlp-27	0.993819	0.0006	0.31804	1
	A_12_P115144	WBGene00022277	Y74C9A.3	Y74C9A.3	0.991601	0	1.08683	0
	A_12_P108370	WBGene00003765	B0213.2	nlp-27	0.990773	0	0.208369	1
	A_12_P114148	WBGene00013026	Y49A3A.3	Y49A3A.3	0.98847	0	0.0672192	1
	A_12_P111201	WBGene00015225	B0507.8	B0507.8	0.98668	0	0.289633	1
	A_12_P103456	WBGene00004232	Y38F1A.3	ptr-18	0.983532	0	0.599023	1
	A_12_P103456	WBGene00012607	Y38F1A.4	Y38F1A.4	0.983532	0	0.599023	1
	A_12_P111797	WBGene00011734	T12D8.6	T12D8.6	0.979638	0	0.548079	0.0378
	A_12_P105843	WBGene00001051	C09G4.3	cks-1	0.979316	0	0.801056	0
	A_12_P106013	WBGene00016749	C48E7.1	C48E7.1	0.979301	0	0.188626	1
	A_12_P115940	WBGene00006430	K02F3.1	tag-51	0.978562	0	0.339993	1
	A_12_P119131	WBGene00003210	C38D4.3	mel-28	0.97821	0	0.574893	0
	A_12_P106954	WBGene00013431	Y66D12A.5	Y66D12A.5	0.977925	0	0.860984	0
	A_12_P114703	WBGene00007405	C07A9.9	C07A9.9	0.977067	0	0.262646	1
	A_12_P118713	WBGene00018174	F38B6.4	F38B6.4	0.976679	0.0238	0.198676	1
	A_12_P117811	WBGene00012596	Y38E10A.18	nhr-234	0.976092	0	0.173723	1
	A_12_P103152	WBGene00003163	R03E9.1	mdl-1	0.975249	0	0.899649	0
	A_12_P119301	WBGene00003234	Y56A3A.3	mif-1	0.974427	0	0.163552	1
	A_12_P115747	WBGene00014300	D2023.1	D2023.1	0.974037	0	0.284159	1
	A_12_P106064	WBGene00020700	T22F3.11	T22F3.11	0.973251	0	0.0530701	1
	A_12_P117338	WBGene00020480	T13C2.4	T13C2.4	0.97181	0	0.460215	0.3456
	A_12_P107384	WBGene00001999	F42A6.7	hrp-1	0.971781	0.0002	0.528677	0.0016
	A_12_P105566	WBGene00010014	F54B3.2	F54B3.2	0.97167	0	-1.60124	0
	A_12_P113242	WBGene00001858	C01B10.5	hil-7	0.971288	0	1.21364	0
	A_12_P106845	WBGene00013433	Y66D12A.7	Y66D12A.7	0.970331	0	0.606716	0.0008
	A_12_P113517	WBGene00017455	F14D2.7	F14D2.7	0.970169	0	0.103779	1
	A_12_P111654	WBGene00004953	F32H2.3	spd-2	0.967604	0	1.05756	0
	A_12_P113665	WBGene00003059	C48E7.3	lpd-2	0.967324	0	0.349923	0.7312
	A_12_P117565	WBGene00013407	Y63D3A.8	Y63D3A.8	0.966851	0	0.253888	1
	A_12_P109523	WBGene00018230	F40E3.2	F40E3.2	0.965854	0	0.225707	1
	A_12_P110214	WBGene00016359	C33F10.13	fbxb-88	0.96377	0	1.2192	0
	A_12_P103168	WBGene00017931	F29G9.2	F29G9.2	0.963689	0	0.531404	0.0148
	A_12_P101425	WBGene00000886	B0252.4	cyn-10	0.962179	0	0.272486	1
	A_12_P112273	WBGene00001427	Y18D10A.19	fkb-2	0.962053	0.0002	0.457716	0.8664
	A_12_P108251	WBGene00000879	Y75B12B.5	cyn-3	0.958033	0	0.583396	1
	A_12_P107114	WBGene00001975	F45E4.9	hmg-5	0.957996	0	0.403691	0.551
	A_12_P116089	WBGene00001049	F33H2.1	dog-1	0.957944	0	1.67534	0
	A_12_P111978	WBGene00017126	E04F6.6	E04F6.6	0.957372	0	0.127099	1
	A_12_P101381	WBGene00009369	F33H2.6	F33H2.6	0.956198	0.0002	0.796897	0
	A_12_P110102	WBGene00022150	Y71G12B.10	Y71G12B.10	0.955982	0	0.2438	1
	A_12_P105504	WBGene00013691	Y105E8B.6	Y105E8B.6	0.953481	0	0.624103	0
	A_12_P104438	WBGene00021379	Y37E11B.7	Y37E11B.7	0.952803	0	0.0547144	1
	A_12_P119662	WBGene00021066	W06H8.2	W06H8.2	0.952378	0	0.304024	1
	A_12_P112536	WBGene00006387	W09B6.2	taf-6.1	0.951558	0	0.594683	0
	A_12_P104410	WBGene00007148	B0334.10	B0334.10	0.950319	0	1.05302	0.007
	A_12_P120209	WBGene00001002	R01H10.1	div-1	0.949722	0	1.01666	0
	A_12_P108603	WBGene00002031	Y34B4A.3	hst-6	0.945016	0.009	0.115272	1
	A_12_P115451	WBGene00017934	F30B5.4	F30B5.4	0.944769	0	0.220908	1
	A_12_P100189	WBGene00004174	ZK1067.7	pqn-95	0.944694	0	0.667589	0
	A_12_P100189	WBGene00014209	ZK1067.3	ZK1067.3	0.944694	0	0.667589	0
	A_12_P102066	WBGene00008133	C47B2.7	selb-1	0.943974	0	0.384936	1
	A_12_P109937	WBGene00013187	Y54E2A.1	Y54E2A.1	0.943771	0	0.12029	1
	A_12_P107102	WBGene00020705	T22H9.1	T22H9.1	0.943756	0	0.342675	1
	A_12_P111741	WBGene00019232	H23N18.1	ugt-13	0.943366	0.0172	0.129502	1
	A_12_P115273	WBGene00012059	T26G10.1	T26G10.1	0.942473	0	0.302269	1
	A_12_P119929	WBGene00020761	T24C4.5	T24C4.5	0.941925	0	1.8277	0
	A_12_P115154	WBGene00016432	C35B1.2	C35B1.2	0.941084	0	0.200977	1
	A_12_P105602	WBGene00015512	C06A8.1	C06A8.1	0.941054	0	0.281362	1
	A_12_P114482	WBGene00022672	ZK177.4	ZK177.4	0.941031	0	0.448867	0.4602
	A_12_P116213	WBGene00010542	K03H1.7	K03H1.7	0.939663	0	0.976921	0
	A_12_P109760	WBGene00007195	B0513.2	B0513.2	0.938685	0.0074	0.237964	1
	A_12_P111582	WBGene00007950	C35A5.6	C35A5.6	0.93693	0	-0.183442	1
	A_12_P117389	WBGene00012107	T27F6.8	T27F6.8	0.936847	0	0.20411	1
	A_12_P114980	WBGene00004945	C50E10.4	sop-2	0.936101	0.0006	0.706874	0
	A_12_P107875	WBGene00014997	AC7.3	AC7.3	0.935694	0.015	0.112245	1
	A_12_P119330	WBGene00019677	K12H4.2	K12H4.2	0.934011	0	0.228072	1
	A_12_P119737	WBGene00011416	T04A11.1	T04A11.1	0.933935	0.0006	0.106147	1
	A_12_P114999	WBGene00000418	C35D10.9	ced-4	0.932998	0	0.429518	0.145
	A_12_P105287	WBGene00015769	C14C11.7	C14C11.7	0.932885	0	0.231642	1
	A_12_P108009	WBGene00009723	F45D3.3	F45D3.3	0.931335	0.0012	0.216416	1
	A_12_P113953	WBGene00001170	F23B12.9	egl-1	0.930101	0	0.381532	0.976
	A_12_P109673	WBGene00001585	M04B2.3	gfl-1	0.929602	0	0.254241	1
	A_12_P117853	WBGene00012524	Y32B12B.4	Y32B12B.4	0.927813	0	1.05387	0
	A_12_P106870	WBGene00010179	F57A8.4	F57A8.4	0.927813	0	-0.00304088	1
	A_12_P101729	WBGene00007617	C15H11.9	C15H11.9	0.925848	0	0.390088	1
	A_12_P111335	WBGene00022262	Y73C8C.3	Y73C8C.3	0.924852	0	0.237546	1
	A_12_P110034	WBGene00016493	C37A2.7	C37A2.7	0.922761	0.0118	-0.233814	1
	A_12_P119365	WBGene00001414	F43G9.6	fer-1	0.918554	0	0.432071	1
	A_12_P104311	WBGene00017360	F10E9.11	F10E9.11	0.918356	0.0002	0.421956	0.368
	A_12_P108538	WBGene00022797	ZK688.2	ZK688.2	0.917355	0	-0.0814487	1
	A_12_P120364	WBGene00013461	Y67H2A.2	Y67H2A.2	0.916744	0	0.116539	1
	A_12_P114745	WBGene00006721	F46E10.8	ubh-1	0.91601	0	0.601612	0
	A_12_P116782	WBGene00012964	Y48A6B.3	Y48A6B.3	0.915819	0	0.367054	1
	A_12_P102499	WBGene00000264	C36A4.8	brc-1	0.91536	0	0.981548	0
	A_12_P119607	WBGene00016123	C25H3.14	C25H3.14	0.913845	0	0.239072	1
	A_12_P112513	WBGene00003952	C02F5.9	pbs-6	0.91252	0.0002	0.0565647	1
	A_12_P113957	WBGene00012698	Y39B6A.40	Y39B6A.40	0.912198	0	1.15417	0
	A_12_P120022	WBGene00004450	F37C12.4	rpl-36	0.911914	0.017	-0.0881823	1
	A_12_P106273	WBGene00004134	F59B10.1	pqn-47	0.911692	0	-0.0979209	1
	A_12_P111264	WBGene00000249	T27F2.3	bir-1	0.911185	0	0.584605	0.0028
	A_12_P112373	WBGene00002078	ZK742.1	xpo-1	0.905343	0	0.552738	0.0032
	A_12_P103265	WBGene00008067	C43D7.4	C43D7.4	0.902791	0	0.276489	1
	A_12_P109320	WBGene00010721	K09E4.3	K09E4.3	0.902375	0	0.350506	1
	A_12_P105462	WBGene00001996	K01G5.2	hpl-2	0.902236	0.0006	0.380651	0.2898
	A_12_P112361	WBGene00017069	D2096.1	D2096.1	0.900359	0	0.855152	0
	A_12_P102860	WBGene00011735	T12D8.8	T12D8.8	0.897767	0	0.477673	0.941
	A_12_P105898	WBGene00017992	F32E10.5	F32E10.5	0.897388	0	0.968966	0
	A_12_P113397	WBGene00021646	Y47G6A.21	Y47G6A.21	0.896791	0	-0.149754	1
	A_12_P107687	WBGene00015449	C04F5.7	ugt-63	0.89597	0	0.261972	1
	A_12_P115784	WBGene00009990	F53F4.7	F53F4.7	0.895876	0.0006	0.335927	1
	A_12_P118873	WBGene00013405	Y63D3A.4	Y63D3A.4	0.89507	0	0.87049	0
	A_12_P118648	WBGene00011415	T04A8.15	T04A8.15	0.895031	0	0.254696	1
	A_12_P116804	WBGene00021913	Y55B1BR.3	Y55B1BR.3	0.894946	1	1.26596	0
	A_12_P117303	WBGene00006925	K09F5.2	vit-1	0.894891	0	0.100549	1
	A_12_P112102	WBGene00017342	F10D7.5	F10D7.5	0.894868	0	-0.0495611	1
	A_12_P108847	WBGene00003580	Y38A8.1	ndx-3	0.894511	0	0.202024	1
	A_12_P107238	WBGene00008666	F10G8.8	F10G8.8	0.894271	0	0.139214	1
	A_12_P101470	WBGene00009927	F52B11.5	F52B11.5	0.893618	0	0.535436	0
	A_12_P103589	WBGene00016751	C48E7.6	C48E7.6	0.893347	0	0.0371949	1
	A_12_P103589	WBGene00005000	C48E7.10	spp-15	0.893347	0	0.0371949	1
	A_12_P111336	WBGene00004786	F44A6.2	sex-1	0.885754	0	0.190539	1
	A_12_P116602	WBGene00009367	F33H2.3	F33H2.3	0.88509	0	0.252669	1
	A_12_P100419	WBGene00001491	C24A11.8	frm-4	0.883855	0	0.437174	0.4528
	A_12_P101069	WBGene00008953	F19C6.4	F19C6.4	0.88294	0	-0.070142	1
	A_12_P104967	WBGene00007187	B0464.8	tag-342	0.881578	0	0.553227	0.0056
	A_12_P114621	WBGene00022113	Y71F9AL.8	Y71F9AL.8	0.881391	0	0.359485	1
	A_12_P101551	WBGene00015150	B0336.13	B0336.13	0.880881	0	0.225884	1
	A_12_P110636	WBGene00012522	Y32B12B.2	Y32B12B.2	0.880106	0	0.708173	0
	A_12_P110130	WBGene00022025	Y65B4A.1	Y65B4A.1	0.879792	0	0.394447	0.3234
	A_12_P104641	WBGene00019767	M04F3.1	rpa-2	0.879557	0	0.71936	0
	A_12_P120316	WBGene00000498	Y39H10A.7	chk-1	0.878898	0	1.49471	0
	A_12_P107436	WBGene00004449	ZK652.4	rpl-35	0.875568	0	-0.211598	1
	A_12_P119659	WBGene00001976	T05A7.4	hmg-11	0.874018	0	0.326881	1
	A_12_P111817	WBGene00015974	C18E3.5	C18E3.5	0.87316	0	0.522559	0.0026
	A_12_P112259	WBGene00022126	Y71F9B.2	Y71F9B.2	0.870329	0.003	0.161668	1
	A_12_P103515	WBGene00011976	T24B8.2	T24B8.2	0.8689	0.0008	0.507899	0.0054
	A_12_P120236	WBGene00007113	B0035.15	B0035.15	0.867042	0	-0.233311	1
	A_12_P120037	WBGene00000548	F56D1.4	clr-1	0.865658	0	-0.091165	1
	A_12_P100908	WBGene00004419	Y24D9A.4	rpl-7A	0.865428	0	-0.0597706	1
	A_12_P101653	WBGene00008062	C41G7.4	set-32	0.865317	0	0.635387	0.0654
	A_12_P115773	WBGene00021460	Y39G10AR.2	zwl-1	0.864874	0	1.08317	0
	A_12_P110449	WBGene00017027	D1044.1	D1044.1	0.864073	0	0.0398397	1
	A_12_P106571	WBGene00013241	Y56A3A.29	ung-1	0.863756	0	0.0865702	1
	A_12_P107628	WBGene00016507	C37H5.3	C37H5.3	0.863558	0	0.293743	1
	A_12_P107493	WBGene00017466	F14F9.3	F14F9.3	0.859739	0	-0.295429	1
	A_12_P101113	WBGene00001387	F15B9.1	far-3	0.858721	0	0.428125	1
	A_12_P118498	WBGene00016133	C26B9.3	C26B9.3	0.858705	0	0.0723614	1
	A_12_P109290	WBGene00016445	C35D10.8	C35D10.8	0.85849	0	0.5492	0.0008
	A_12_P111672	WBGene00001653	K04D7.5	gon-4	0.856659	0.0024	0.688388	0
	A_12_P102785	WBGene00020756	T24A6.20	T24A6.20	0.85579	0	0.157343	1
	A_12_P102911	WBGene00007026	F32H2.2	mdt-31	0.854881	0	-0.0612785	1
	A_12_P117323	WBGene00014028	ZK637.10	trxr-2	0.854538	0	-0.0473988	1
	A_12_P109101	WBGene00017565	F18E3.7	F18E3.7	0.85453	0.0028	0.143551	1
	A_12_P101329	WBGene00010585	K05C4.9	K05C4.9	0.854163	0	1.16744	0
	A_12_P117916	WBGene00001762	F37B1.3	gst-14	0.853972	0.0052	0.0186076	1
	A_12_P101257	WBGene00018765	F53F10.3	F53F10.3	0.851207	0	-0.130562	1
	A_12_P104208	WBGene00021515	Y41D4B.12	set-23	0.850255	0	0.211401	1
	A_12_P119209	WBGene00006529	C47B2.3	tba-2	0.849831	0	0.519038	0.0546
	A_12_P110944	WBGene00003010	B0001.1	lin-24	0.849239	0.0006	-0.0461558	1
	A_12_P104286	WBGene00006923	F08B1.1	vhp-1	0.849087	0.0002	0.113172	1
	A_12_P119802	WBGene00016367	C33G8.10	nhr-162	0.848774	0	0.105001	1
	A_12_P112070	WBGene00000773	F28C6.3	cpf-1	0.848558	0	0.395712	1
	A_12_P102481	WBGene00014795	K03D7.1	K03D7.1	0.848213	0.0028	0.248104	1
	A_12_P102481	WBGene00005792	K03D7.10	srw-45	0.848213	0.0028	0.248104	1
	A_12_P117952	WBGene00007841	C31C9.7	C31C9.7	0.847829	0	0.0128465	1
	A_12_P108206	WBGene00019630	K10D2.4	K10D2.4	0.847708	0	0.506291	0.0184
	A_12_P103154	WBGene00006397	C14A4.10	taf-13	0.847508	0.0044	0.404493	1
	A_12_P107076	WBGene00000490	C27A7.4	che-11	0.847436	0.0012	-0.0759707	1
	A_12_P105792	WBGene00014915	Y53C10A.1	Y53C10A.1	0.847203	0.0012	0.245142	1
	A_12_P109845	WBGene00004803	C06A5.11	sir-2.4	0.846562	0	0.316512	1
	A_12_P110381	WBGene00008361	D1043.1	D1043.1	0.846489	0	1.08186	0
	A_12_P105847	WBGene00008427	D2085.2	atg-10	0.845839	0	-1.72682	0
	A_12_P103622	WBGene00018268	F41C3.2	F41C3.2	0.845221	0	0.192109	1
	A_12_P102803	WBGene00004822	C42D4.6	skr-16	0.843783	0.0016	0.519011	0
	A_12_P119606	WBGene00007221	C01F6.1	C01F6.1	0.843469	0	0.351862	0.9974
	A_12_P105104	WBGene00018366	F42H10.2	F42H10.2	0.843389	0	0.296623	1
	A_12_P107121	WBGene00009246	F29C12.4	F29C12.4	0.842963	0	0.552453	0.4628
	A_12_P106528	WBGene00000121	F23B2.6	aly-2	0.841675	0	0.684443	0
	A_12_P109158	WBGene00022101	Y69A2AR.32	Y69A2AR.32	0.840951	0	0.89393	0
	A_12_P108885	WBGene00007044	B0495.10	tag-178	0.840693	0	0.148916	1
	A_12_P112209	WBGene00019129	F59G1.8	F59G1.8	0.838936	0	0.349272	1
	A_12_P109244	WBGene00018601	F48C1.9	F48C1.9	0.837685	0	1.27222	0
	A_12_P108449	WBGene00022772	ZK616.2	ZK616.2	0.83754	0	0.183446	1
	A_12_P113385	WBGene00013725	Y106G6H.15	Y106G6H.15	0.836369	0	0.457958	0.5712
	A_12_P116485	WBGene00019924	R07C3.8	fbxc-33	0.835488	0	0.61607	0
	A_12_P109248	WBGene00008067	C43D7.4	C43D7.4	0.834477	0	0.215401	1
	A_12_P105524	WBGene00008975	F20D1.3	F20D1.3	0.834274	0	-0.163074	1
	A_12_P104016	WBGene00001035	T03F6.2	dnj-17	0.83404	0	0.0929155	1
	A_12_P119412	WBGene00006713	R01H2.6	ubc-18	0.83387	0	0.401879	0.3576
	A_12_P102613	WBGene00000425	ZK512.3	ced-11	0.833562	0	0.121295	1
	A_12_P102438	WBGene00022034	Y65B4BL.2	deps-1	0.83289	0.3792	0.508073	0.0056
	A_12_P102438	WBGene00022039	Y65B4BL.7	Y65B4BL.7	0.83289	0.3792	0.508073	0.0056
	A_12_P100826	WBGene00015941	C18A3.3	C18A3.3	0.83225	0	0.354173	1
	A_12_P109371	WBGene00016584	C42C1.6	C42C1.6	0.831075	0	0.245	1
	A_12_P109371	WBGene00016585	C42C1.7	C42C1.7	0.831075	0	0.245	1
	A_12_P104836	WBGene00011680	T10B10.3	T10B10.3	0.830953	0	-0.363059	0.867
	A_12_P110614	WBGene00003510	F40G9.11	mxl-2	0.829671	0	0.333042	1
	A_12_P105485	WBGene00022864	ZK1236.5	ZK1236.5	0.829403	0	0.249625	1
	A_12_P113115	WBGene00001443	B0523.5	fli-1	0.828892	0	0.259397	1
	A_12_P105593	WBGene00003021	F44B9.6	lin-36	0.828493	0	0.843899	0
	A_12_P106721	WBGene00000886	B0252.4	cyn-10	0.828022	0	0.418896	0.043
	A_12_P104924	WBGene00012657	Y39A1A.20	Y39A1A.20	0.827559	0	0.08445	1
	A_12_P107750	WBGene00014076	ZK792.1	ZK792.1	0.827258	0.0012	-0.0104218	1
	A_12_P113449	WBGene00019673	K12C11.1	K12C11.1	0.827079	0.0006	0.698808	0.1554
	A_12_P113449	WBGene00004888	K12C11.2	smo-1	0.827079	0.0006	0.698808	0.1554
	A_12_P119477	WBGene00023172	Y23H5A.8	Y23H5A.8	0.826567	0	0.400713	1
	A_12_P116660	WBGene00008145	C47E8.8	set-5	0.826453	0	1.81977	0
	A_12_P104085	WBGene00020964	W03A3.2	polq-1	0.826095	0	0.51639	0.0008
	A_12_P112058	WBGene00003222	Y2H9A.1	mes-4	0.825777	0	0.469318	0.3102
	A_12_P103605	WBGene00000913	T07A9.6	daf-18	0.82432	0	0.239152	1
	A_12_P108335	WBGene00002078	ZK742.1	xpo-1	0.823056	0.015	0.184954	1
	A_12_P108335	WBGene00022814	ZK742.4	ZK742.4	0.823056	0.015	0.184954	1
	A_12_P108277	WBGene00000170	C01G6.1	aqp-2	0.821718	0	0.333798	1
	A_12_P118579	WBGene00007581	C14B1.10	C14B1.10	0.820534	0	0.390109	0.1128
	A_12_P118360	WBGene00001787	Y53F4B.33	gst-39	0.820387	0.0012	0.126538	1
	A_12_P110246	WBGene00008631	F10A3.1	F10A3.1	0.819873	0	0.149111	1
	A_12_P105098	WBGene00004879	C48B6.6	smg-1	0.819873	0	-0.0485013	1
	A_12_P100257	WBGene00007194	B0491.7	B0491.7	0.817918	0	0.309637	1
	A_12_P101227	WBGene00016092	C25E10.2	cyp-33B1	0.815329	0	0.159143	1
	A_12_P107398	WBGene00001998	F32A11.2	hpr-17	0.813861	0	1.04414	0
	A_12_P108982	WBGene00001427	Y18D10A.19	fkb-2	0.812983	0.007	0.110734	1
	A_12_P102548	WBGene00009368	F33H2.5	F33H2.5	0.812367	0	0.612498	0
	A_12_P100530	WBGene00010633	K07F5.5	nspd-2	0.810616	0.0012	0.253175	1
	A_12_P107215	WBGene00020682	T22D1.3	T22D1.3	0.810542	0.0022	0.144396	1
	A_12_P101333	WBGene00000982	T11F9.11	dhs-19	0.81041	0.0002	0.10645	1
	A_12_P116419	WBGene00017755	F23F12.9	F23F12.9	0.80855	0	-0.245544	1
	A_12_P108234	WBGene00020344	T08B2.3	T08B2.3	0.807833	0	0.81714	0
	A_12_P100496	WBGene00018475	F45E12.5	F45E12.5	0.807033	0.0002	0.248022	1
	A_12_P101902	WBGene00013176	Y53F4B.39	Y53F4B.39	0.806868	0.0012	-0.138028	1
	A_12_P110303	WBGene00002240	F58D5.4	ksr-2	0.80507	0.0164	0.229749	1
	A_12_P113271	WBGene00006391	T12D8.7	taf-9	0.805053	0	0.431915	0.1904
	A_12_P111514	WBGene00020753	T24A6.16	T24A6.16	0.804045	1	0.750475	0
	A_12_P100041	WBGene00012780	Y42A5A.5	Y42A5A.5	0.802954	0	-0.403104	1
	A_12_P110563	WBGene00007434	C08B11.6	C08B11.6	0.802334	0.0006	0.343297	0.9712
	A_12_P110563	WBGene00007436	C08B11.9	C08B11.9	0.802334	0.0006	0.343297	0.9712
	A_12_P110563	WBGene00004723	C08B11.5	sap-49	0.802334	0.0006	0.343297	0.9712
	A_12_P112813	WBGene00001862	ZK381.1	him-3	0.800413	0	1.10368	0
	A_12_P111775	WBGene00007270	C03C10.4	C03C10.4	0.800388	0.0008	0.271191	1
	A_12_P111775	WBGene00007273	C03C10.7	C03C10.7	0.800388	0.0008	0.271191	1
	A_12_P111878	WBGene00018671	F52C6.14	F52C6.14	0.799096	0	-0.202938	1
	A_12_P103318	WBGene00003586	F13H10.2	ndx-9	0.797818	0.0002	0.10077	1
	A_12_P104189	WBGene00008555	F07C6.4	F07C6.4	0.796839	0	0.701126	0
	A_12_P109367	WBGene00007625	C16C10.4	C16C10.4	0.796706	0.0012	0.287371	1
	A_12_P105965	WBGene00022629	ZC513.5	ZC513.5	0.796324	0	0.171624	1
	A_12_P105965	WBGene00023209	ZC513.7	ZC513.7	0.796324	0	0.171624	1
	A_12_P104367	WBGene00016341	C33C12.9	C33C12.9	0.79585	0	0.0909412	1
	A_12_P106623	WBGene00007727	C25F9.8	C25F9.8	0.795833	0.0006	0.181138	1
	A_12_P103171	WBGene00000771	C30B5.3	cpb-2	0.795684	0	0.552264	0.0446
	A_12_P108054	WBGene00017683	F21H12.1	F21H12.1	0.795434	0.002	0.529887	0.0004
	A_12_P108245	WBGene00013531	Y73F8A.26	Y73F8A.26	0.795135	0.0012	-0.0702382	1
	A_12_P110450	WBGene00014022	ZK637.2	ZK637.2	0.793255	0.0002	0.308686	1
	A_12_P102143	WBGene00013332	Y57G11C.43	Y57G11C.43	0.791914	0	0.199772	1
	A_12_P112263	WBGene00001564	C05E4.9	gei-7	0.791397	0.9842	-1.05262	0
	A_12_P117158	WBGene00003519	K08E5.2	nac-3	0.788995	0	-0.335426	0.9974
	A_12_P103054	WBGene00022074	Y69A2AR.1	Y69A2AR.1	0.788928	0.0022	0.184302	1
	A_12_P107111	WBGene00015518	C06E1.1	C06E1.1	0.78831	0.0012	-0.163898	1
	A_12_P110247	WBGene00011201	R10E4.5	nth-1	0.787641	0	-0.000966282	1
	A_12_P116198	WBGene00017074	D2096.7	D2096.7	0.787065	0.0006	0.199073	1
	A_12_P101864	WBGene00012951	Y47H9C.8	Y47H9C.8	0.786931	0	0.40961	0.1084
	A_12_P114675	WBGene00017467	F14F9.4	F14F9.4	0.784831	0.0012	-0.378412	0.6772
	A_12_P102999	WBGene00003565	K03E6.3	ncs-3	0.783867	0	0.212292	1
	A_12_P110813	WBGene00009341	F32H2.4	thoc-3	0.78271	0	0.344502	0.9998
	A_12_P103012	WBGene00019090	F59A7.2	F59A7.2	0.781763	0.0168	-0.0686983	1
	A_12_P108131	WBGene00021476	Y39G10AR.21	Y39G10AR.21	0.780864	0	0.427898	0.095
	A_12_P103072	WBGene00017988	F32D1.9	F32D1.9	0.780671	0	0.154186	1
	A_12_P117517	WBGene00000888	C34D4.12	cyn-12	0.780646	0.0042	0.612719	0
	A_12_P105409	WBGene00002109	ZC334.1	ins-26	0.780587	0.0008	0.330478	0.8772
	A_12_P116060	WBGene00012489	Y19D2B.1	Y19D2B.1	0.776744	0.0108	0.22302	1
	A_12_P103621	WBGene00009557	F39B2.7	F39B2.7	0.776121	0.0006	0.269561	1
	A_12_P102359	WBGene00021260	Y22D7AR.6	Y22D7AR.6	0.776053	0	0.247306	1
	A_12_P108499	WBGene00003041	R06C7.7	lin-61	0.775354	0.0008	0.508956	0.0564
	A_12_P109886	WBGene00020284	T06A10.1	mel-46	0.774595	0	0.115285	1
	A_12_P101020	WBGene00006773	W02D3.9	unc-37	0.773558	0.0418	0.139531	1
	A_12_P101020	WBGene00020937	W02D3.12	W02D3.12	0.773558	0.0418	0.139531	1
	A_12_P109776	WBGene00012556	Y37D8A.18	Y37D8A.18	0.771818	0.0098	0.22057	1
	A_12_P117687	WBGene00005536	C41G6.11	sri-24	0.771201	0.0012	0.24483	1
	A_12_P115621	WBGene00004312	K07A1.11	rba-1	0.76989	0.0024	0.669421	0
	A_12_P112698	WBGene00020408	T10D4.6	T10D4.6	0.769408	0	0.0260817	1
	A_12_P107653	WBGene00000026	F31A3.1	abu-3	0.768925	0.0076	0.171474	1
	A_12_P115746	WBGene00007012	ZK546.13	mdt-4	0.767807	0	0.237867	1
	A_12_P106025	WBGene00008667	F10G8.9	F10G8.9	0.766816	0.0006	0.161771	1
	A_12_P103101	WBGene00001178	F22E12.4	egl-9	0.766468	0.0028	0.00088753	1
	A_12_P115452	WBGene00018061	F35F10.12	F35F10.12	0.765917	0.0006	-0.0355535	1
	A_12_P105750	WBGene00019498	K07E8.7	K07E8.7	0.76573	0.0012	0.147876	1
	A_12_P102428	WBGene00012980	Y48B6A.6	Y48B6A.6	0.765543	0.0008	0.0932833	1
	A_12_P117938	WBGene00011369	T02C12.4	T02C12.4	0.764915	0	0.281316	1
	A_12_P112701	WBGene00005676	F53B2.4	sru-13	0.764745	0.0006	0.134857	1
	A_12_P103426	WBGene00006787	ZC101.2	unc-52	0.763921	0.0002	0.147603	1
	A_12_P116383	WBGene00016143	C26E6.7	C26E6.7	0.763794	0.0058	0.129533	1
	A_12_P114956	WBGene00010762	K10H10.6	K10H10.6	0.761932	0.0048	0.387846	0.9988
	A_12_P110594	WBGene00002881	C05D11.4	let-756	0.760545	0.0002	-0.132893	1
	A_12_P112715	WBGene00020625	T20F5.3	T20F5.3	0.759982	0.0044	0.349162	0.579
	A_12_P118945	WBGene00011064	R06C7.5	R06C7.5	0.75913	0.0006	0.378674	0.6588
	A_12_P100634	WBGene00016609	C43E11.12	C43E11.12	0.758482	0	0.139916	1
	A_12_P110727	WBGene00003405	ZC302.1	mre-11	0.758269	0	0.98378	0
	A_12_P110283	WBGene00022694	ZK328.4	ZK328.4	0.757578	0.0012	1.79572	0
	A_12_P113009	WBGene00003563	C44C1.3	ncs-1	0.757407	0	0.956894	0
	A_12_P110545	WBGene00003656	T09A12.4	nhr-66	0.756955	0.0008	-0.129586	1
	A_12_P111258	WBGene00021890	Y54G2A.26	Y54G2A.26	0.756383	0	-0.0356098	1
	A_12_P110094	WBGene00004204	F01G4.1	psa-4	0.755417	0.0012	0.577476	0
	A_12_P101504	WBGene00003584	C43E11.7	ndx-7	0.755195	0.0002	0.086515	1
	A_12_P113435	WBGene00017007	D1007.10	D1007.10	0.754973	0	0.00152574	1
	A_12_P117692	WBGene00001692	W05E7.1	grd-3	0.754332	0.0012	0.180857	1
	A_12_P101727	WBGene00022537	ZC190.2	ZC190.2	0.751352	0	0.170102	1
	A_12_P100174	WBGene00011063	R06C7.4	cpg-3	0.750967	0.0204	0.343022	1
	A_12_P100174	WBGene00011065	R06C7.6	R06C7.6	0.750967	0.0204	0.343022	1
	A_12_P110711	WBGene00003478	F53A2.8	mtm-6	0.750495	0	-0.0451634	1
	A_12_P115101	WBGene00011468	T05C12.4	T05C12.4	0.749646	0.002	0.163879	1
	A_12_P104422	WBGene00004136	K11D12.2	pqn-51	0.74847	0.0002	0.432862	0.108
	A_12_P118566	WBGene00001760	F37B1.2	gst-12	0.748384	0.0414	0.203859	1
	A_12_P114151	WBGene00002200	M176.7	kin-16	0.746416	0	-0.110203	1
	A_12_P107399	WBGene00002088	ZK84.3	ins-5	0.745255	0.0002	0.123271	1
	A_12_P108799	WBGene00008624	F09E8.2	F09E8.2	0.744445	0	0.0510314	1
	A_12_P110056	WBGene00009978	F53E4.1	F53E4.1	0.743997	0	0.0795359	1
	A_12_P113939	WBGene00020286	T06A10.3	T06A10.3	0.743687	0.0024	0.222083	1
	A_12_P113688	WBGene00021833	Y54E10A.13	Y54E10A.13	0.742963	0.0132	0.278384	1
	A_12_P116338	WBGene00022679	ZK180.5	ZK180.5	0.741937	0.0038	0.113508	1
	A_12_P108188	WBGene00015064	B0228.7	B0228.7	0.741566	0.011	0.273305	1
	A_12_P115379	WBGene00022124	Y71F9AR.3	Y71F9AR.3	0.740651	0.0002	0.27136	1
	A_12_P110216	WBGene00009944	F52H3.2	F52H3.2	0.740047	0	0.0587855	1
	A_12_P120258	WBGene00021610	Y46H3D.6	nhr-237	0.739589	0.0108	0.124476	1
	A_12_P114899	WBGene00006968	K08F11.4	yrs-1	0.739511	0.002	0.0988037	1
	A_12_P104470	WBGene00007464	C08H9.3	C08H9.3	0.738526	0.0008	0.140989	1
	A_12_P113129	WBGene00003594	Y56A3A.13	nft-1	0.738318	0.0006	0.0898553	1
	A_12_P107419	WBGene00009361	F33E2.5	F33E2.5	0.738163	0.0002	0.859585	0
	A_12_P106927	WBGene00008557	F07H5.6	F07H5.6	0.738128	0	0.0871953	1
	A_12_P103242	WBGene00019758	M03F4.4	M03F4.4	0.736994	0.0006	0.0454285	1
	A_12_P114873	WBGene00005948	C03G6.1	srx-57	0.736986	0.0008	-0.0555705	1
	A_12_P107164	WBGene00008901	F16H9.2	nhr-27	0.736319	0.0024	0.173297	1
	A_12_P107164	WBGene00011938	T22H6.2	T22H6.2	0.736319	0.0024	0.173297	1
	A_12_P117823	WBGene00006935	ZC513.4	vrs-1	0.735843	0.0046	0.188917	1
	A_12_P100316	WBGene00022856	ZK1127.10	ZK1127.10	0.734725	0.007	0.0117305	1
	A_12_P118329	WBGene00010467	K01D12.8	K01D12.8	0.734638	0.0426	0.396417	0.9724
	A_12_P100499	WBGene00001281	F10B5.6	emb-27	0.734031	0.0006	0.666244	0
	A_12_P120155	WBGene00015939	C18A3.1	C18A3.1	0.732755	0	0.0553874	1
	A_12_P116765	WBGene00007712	C25A1.13	C25A1.13	0.732156	0.0006	0.289436	1
	A_12_P107156	WBGene00001779	Y53F4B.35	gst-31	0.731913	0.3804	0.646062	0.03
	A_12_P107189	WBGene00016816	C50E3.5	C50E3.5	0.731904	0.0002	0.235058	1
	A_12_P106730	WBGene00016839	C50F2.5	C50F2.5	0.731878	0	-0.254328	1
	A_12_P112357	WBGene00018850	F55A3.5	F55A3.5	0.731713	0.0006	0.120967	1
	A_12_P101903	WBGene00019168	H06I04.3	H06I04.3	0.731305	0.0006	0.126454	1
	A_12_P110568	WBGene00007758	C27A7.8	C27A7.8	0.731148	0	0.190497	1
	A_12_P104676	WBGene00011813	T16H12.3	T16H12.3	0.730705	0.0096	0.018441	1
	A_12_P108141	WBGene00010785	K12D12.1	top-2	0.730662	0.0344	1.05645	0
	A_12_P115843	WBGene00009211	F28D1.1	F28D1.1	0.73054	0.0024	0.476382	0.0816
	A_12_P116238	WBGene00019354	K03B4.2	K03B4.2	0.730036	0.0082	0.259946	1
	A_12_P116238	WBGene00006392	K03B4.3	taf-10	0.730036	0.0082	0.259946	1
	A_12_P110337	WBGene00001816	Y48G8AL.11	haf-6	0.729183	0	0.249246	1
	A_12_P115395	WBGene00022361	Y92H12A.5	Y92H12A.5	0.728008	0	0.574369	0.0006
	A_12_P101804	WBGene00017316	F09G2.8	F09G2.8	0.727973	0.0114	0.0945767	1
	A_12_P100031	WBGene00016836	C50F2.2	C50F2.2	0.72738	0	0.167426	1
	A_12_P109399	WBGene00008934	F18C12.3	F18C12.3	0.72725	0.0006	0.0558657	1
	A_12_P100783	WBGene00012365	W09G3.1	W09G3.1	0.727171	0.0012	0.36578	1
	A_12_P116016	WBGene00021106	W09B7.1	W09B7.1	0.725907	0.0078	0.216381	1
	A_12_P102534	WBGene00019280	K01A2.5	K01A2.5	0.72582	0.002	0.285502	1
	A_12_P118025	WBGene00001646	B0024.12	gna-1	0.724956	0.0008	0.182398	1
	A_12_P112915	WBGene00010056	F54D5.14	F54D5.14	0.724563	0	0.804662	0
	A_12_P104364	WBGene00015692	C10H11.3	ugt-25	0.724187	0.0036	0.0462341	1
	A_12_P101808	WBGene00002245	K08B4.1	lag-1	0.721985	0.0006	0.144168	1
	A_12_P118378	WBGene00006988	F59E12.2	zyg-1	0.721338	0.0012	0.843112	0
	A_12_P118339	WBGene00021012	W03G1.6	pig-1	0.721224	0	1.444	0
	A_12_P106771	WBGene00016444	C35D10.7	C35D10.7	0.721189	0	0.372236	1
	A_12_P116975	WBGene00021493	Y40B10A.9	Y40B10A.9	0.719876	0	0.44384	0.0158
	A_12_P104355	WBGene00012776	Y42A5A.1	Y42A5A.1	0.719587	0.0438	0.317779	1
	A_12_P104355	WBGene00012778	Y42A5A.3	Y42A5A.3	0.719587	0.0438	0.317779	1
	A_12_P108924	WBGene00018714	F52H2.1	F52H2.1	0.71956	0.0006	-0.282914	1
	A_12_P114963	WBGene00004928	F41F3.2	soc-1	0.719157	0.0012	0.0648586	1
	A_12_P118122	WBGene00016323	C32E8.5	C32E8.5	0.718675	0.042	0.282985	1
	A_12_P120005	WBGene00022773	ZK616.3	ZK616.3	0.718605	0.0102	0.210299	1
	A_12_P100764	WBGene00016074	C24H12.5	C24H12.5	0.718482	0	1.07468	0
	A_12_P112033	WBGene00012923	Y47D3A.2	fbxa-128	0.718324	0.0006	0.753444	0
	A_12_P106915	WBGene00010322	F59B10.6	F59B10.6	0.718316	0.0028	0.792265	0
	A_12_P114147	WBGene00000202	Y6D11A.1	exos-4.2	0.717	0.0008	0.605547	0.0008
	A_12_P106794	WBGene00001005	T26A5.9	dlc-1	0.716491	0.0036	0.299186	1
	A_12_P104696	WBGene00019048	F58E2.4	F58E2.4	0.71359	0.007	0.253677	1
	A_12_P108185	WBGene00015642	C09E7.8	C09E7.8	0.711239	0	0.334298	1
	A_12_P108273	WBGene00001110	F38B7.5	duo-1	0.711169	0.0006	0.270264	1
	A_12_P109820	WBGene00020678	T22B11.4	T22B11.4	0.71064	0.0316	0.118313	1
	A_12_P100014	WBGene00019354	K03B4.2	K03B4.2	0.709882	0.0006	0.153777	1
	A_12_P115569	WBGene00012150	VF39H2L.1	VF39H2L.1	0.709564	0.0444	0.0693141	1
	A_12_P111489	WBGene00009220	F28D9.4	F28D9.4	0.709467	0.0012	0.562482	0.4024
	A_12_P112236	WBGene00003661	K11E4.5	nhr-71	0.708999	0.0028	-0.0693447	1
	A_12_P115735	WBGene00007044	B0495.10	tag-178	0.708885	0.0016	0.187037	1
	A_12_P107952	WBGene00019821	R02D3.3	R02D3.3	0.707834	0.0032	0.38737	0.1726
	A_12_P115517	WBGene00021155	Y4C6B.1	Y4C6B.1	0.707534	0.0012	1.10336	0
	A_12_P119172	WBGene00019535	K08D10.12	K08D10.12	0.707472	0.0012	0.288498	1
	A_12_P114998	WBGene00004135	K07D4.8	pqn-48	0.707224	0.009	0.270151	1
	A_12_P114998	WBGene00004467	K07D4.3	rpn-11	0.707224	0.009	0.270151	1
	A_12_P120107	WBGene00014020	ZK632.14	ZK632.14	0.706402	0.001	0.151899	1
	A_12_P104866	WBGene00012909	Y46G5A.19	Y46G5A.19	0.704173	0.0002	0.0808323	1
	A_12_P109900	WBGene00019956	R08C7.13	fbxb-75	0.703951	0.0016	0.333102	1
	A_12_P108155	WBGene00011830	T19B10.1	cyp-29A2	0.703712	0.004	0.544706	0.7852
	A_12_P105639	WBGene00004432	E04A4.8	rpl-20	0.703588	0.0176	0.533455	0.0952
	A_12_P112983	WBGene00009981	F53F1.3	F53F1.3	0.702817	0.0006	0.0885155	1
	A_12_P115022	WBGene00017816	F26B1.2	F26B1.2	0.702347	0.005	0.624788	0
	A_12_P101529	WBGene00015115	B0286.1	B0286.1	0.702267	0.0012	-0.0611817	1
	A_12_P112306	WBGene00011298	R107.2	R107.2	0.700875	0.0252	0.120457	1
	A_12_P106509	WBGene00001022	C01G8.4	dnj-4	0.700715	0.0022	0.0146919	1
	A_12_P103238	WBGene00016983	C56G2.15	C56G2.15	0.700404	0	0.855379	0
	A_12_P112429	WBGene00006964	Y48B6A.3	xrn-2	0.700289	0.0022	0.129829	1
	A_12_P117063	WBGene00009220	F28D9.4	F28D9.4	0.699178	0.0012	0.170249	1
	A_12_P107001	WBGene00008400	D2005.5	drh-3	0.698814	0.001	0.898328	0
	A_12_P105815	WBGene00018015	F33G12.3	F33G12.3	0.698743	0.0042	0.028409	1
	A_12_P105627	WBGene00009769	F46B6.4	F46B6.4	0.698432	0.025	0.410376	1
	A_12_P104202	WBGene00010814	M01F1.8	M01F1.8	0.698103	0	0.272308	1
	A_12_P115551	WBGene00011407	T04A8.5	T04A8.5	0.698094	0.0184	-0.0261627	1
	A_12_P114169	WBGene00012675	Y39B6A.13	Y39B6A.13	0.698067	0	0.050486	1
	A_12_P112458	WBGene00009084	F23B12.7	F23B12.7	0.697676	0.0006	0.315919	1
	A_12_P114466	WBGene00021925	Y55F3AM.8	immp-2	0.69708	0.0016	-0.164477	1
	A_12_P113919	WBGene00012264	W04G5.3	W04G5.3	0.696955	0.0008	0.530722	0.001
	A_12_P107920	WBGene00012920	Y46G5A.35	Y46G5A.35	0.696564	0.0164	-0.144647	1
	A_12_P103035	WBGene00019394	K04F10.1	K04F10.1	0.694791	0.0006	0.0292803	1
	A_12_P107276	WBGene00013587	Y80D3A.9	Y80D3A.9	0.694622	0.023	-0.106817	1
	A_12_P101192	WBGene00006618	DY3.4	trt-1	0.694506	0.0012	0.109928	1
	A_12_P100010	WBGene00018493	F46F5.1	F46F5.1	0.694212	0.0028	0.325281	1
	A_12_P119165	WBGene00016355	C33F10.7	lact-5	0.694149	0	0.173694	1
	A_12_P108877	WBGene00012192	W02A11.1	W02A11.1	0.693578	0.0196	0.20916	1
	A_12_P104976	WBGene00017986	F32D1.7	F32D1.7	0.693034	0.0006	0.0688631	1
	A_12_P114563	WBGene00006853	C47G2.2	unc-130	0.693025	0.0024	0.00523782	1
	A_12_P114142	WBGene00044321	B0511.8	tag-264	0.692606	0.0008	0.326816	1
	A_12_P108488	WBGene00022092	Y69A2AR.21	Y69A2AR.21	0.6924	0.0006	0.169673	1
	A_12_P112543	WBGene00006359	B0336.9	swp-1	0.691177	0.0012	0.0244168	1
	A_12_P118732	WBGene00013561	Y75B8A.31	Y75B8A.31	0.690962	0.0012	0.327414	0.9994
	A_12_P113924	WBGene00006447	C25A1.3	tag-72	0.690855	0.0498	0.0491524	1
	A_12_P115161	WBGene00016046	C24B5.4	C24B5.4	0.690578	0.0058	-0.18226	1
	A_12_P116157	WBGene00008151	C47E12.7	C47E12.7	0.690346	0.0094	0.240662	1
	A_12_P106337	WBGene00001478	Y39A1A.19	fmo-3	0.689898	0.0006	-0.251652	1
	A_12_P107616	WBGene00017548	F18A1.7	F18A1.7	0.689424	0.0048	0.627001	0
	A_12_P104081	WBGene00010664	K08E3.4	K08E3.4	0.688628	0.0012	0.0944458	1
	A_12_P108441	WBGene00013209	Y54G9A.6	bub-3	0.688279	0.029	0.593024	0.1314
	A_12_P108988	WBGene00004748	Y44A6D.4	sdf-9	0.687706	0.0176	0.0821512	1
	A_12_P102140	WBGene00022812	ZK742.2	ZK742.2	0.687374	0.0012	0.25123	1
	A_12_P118563	WBGene00011434	T04D3.5	T04D3.5	0.687231	0.0012	1.50325	0
	A_12_P108140	WBGene00011016	R04F11.3	R04F11.3	0.686568	0.0114	0.315995	1
	A_12_P117239	WBGene00011589	T07F10.3	T07F10.3	0.686245	0.0898	0.447045	0.0276
	A_12_P119525	WBGene00006738	Y48A5A.2	ulp-3	0.685447	0.014	0.136594	1
	A_12_P105482	WBGene00021638	Y47G6A.9	Y47G6A.9	0.685294	0.0384	0.21922	1
	A_12_P106969	WBGene00011158	R09D1.2	R09D1.2	0.684801	0.0262	0.473681	0.0044
	A_12_P118622	WBGene00004701	EEED8.7	rsp-4	0.684361	0.0074	0.463352	0.026
	A_12_P118462	WBGene00011587	T07F10.1	T07F10.1	0.684217	0.0006	0.263712	1
	A_12_P118462	WBGene00011592	T07F10.6	T07F10.6	0.684217	0.0006	0.263712	1
	A_12_P114487	WBGene00007088	B0001.3	B0001.3	0.684002	0.0024	0.3795	0.4358
	A_12_P101754	WBGene00013724	Y106G6H.14	Y106G6H.14	0.683427	0.0006	0.229024	1
	A_12_P114340	WBGene00011473	T05C12.11	T05C12.11	0.68331	0.0062	-0.235372	1
	A_12_P102097	WBGene00019658	K11H12.1	K11H12.1	0.68225	0.0084	-0.0473011	1
	A_12_P117011	WBGene00004363	T14A8.1	ric-3	0.68207	0.0336	0.00399313	1
	A_12_P117457	WBGene00018240	F40G9.2	F40G9.2	0.680063	0.0164	0.379941	0.2198
	A_12_P101849	WBGene00011391	T03D8.2	T03D8.2	0.679712	0.0046	0.388797	0.8068
	A_12_P115514	WBGene00012156	VW02B12L.3	ebp-2	0.677874	0.0012	0.306275	1
	A_12_P109765	WBGene00022588	ZC317.2	ZC317.2	0.677395	0.0058	0.139725	1
	A_12_P107731	WBGene00001994	F20B6.8	hpk-1	0.677386	0.0024	-0.0987429	1
	A_12_P103655	WBGene00007844	C31E10.3	C31E10.3	0.676096	0.0002	0.305104	1
	A_12_P102315	WBGene00017835	F26F12.4	F26F12.4	0.675382	0.0028	0.137526	1
	A_12_P103798	WBGene00003622	C01H6.5	nhr-23	0.674669	0.0012	0.322819	1
	A_12_P116335	WBGene00013224	Y55D9A.2	Y55D9A.2	0.67343	0.0012	0.137161	1
	A_12_P110931	WBGene00016145	C26E6.12	C26E6.12	0.673204	0.0012	0.601063	0
	A_12_P115242	WBGene00001584	F45E4.10	gfi-4	0.672643	0.0024	0.287228	1
	A_12_P103912	WBGene00010006	F53H2.3	F53H2.3	0.672471	0.0012	0.66985	0.007
	A_12_P106294	WBGene00018848	F55A3.2	F55A3.2	0.672118	0.0132	0.214299	1
	A_12_P104485	WBGene00010805	M01E5.2	M01E5.2	0.672081	0.0006	-0.148921	1
	A_12_P112612	WBGene00020527	T15B7.15	T15B7.15	0.671692	0.012	1.22321	0
	A_12_P115951	WBGene00044924	M106.7	M106.7	0.669408	0.0208	-0.0357224	1
	A_12_P115323	WBGene00003184	F57B10.12	mei-2	0.669063	0.0176	0.17771	1
	A_12_P100568	WBGene00021031	W04H10.2	W04H10.2	0.668854	0	1.4041	0
	A_12_P109292	WBGene00013361	Y60A3A.13	frs-3	0.667265	0.0344	0.100462	1
	A_12_P108294	WBGene00007564	C14A4.14	C14A4.14	0.666911	0.0208	0.137675	1
	A_12_P111420	WBGene00007089	B0001.4	B0001.4	0.666866	0.0208	-0.168796	1
	A_12_P115493	WBGene00001066	Y41E3.2	dpy-4	0.666675	0.0344	0.0640289	1
	A_12_P115493	WBGene00012763	Y41E3.3	Y41E3.3	0.666675	0.0344	0.0640289	1
	A_12_P117843	WBGene00001086	R13G10.1	dpy-27	0.665793	0.0058	0.0207078	1
	A_12_P106641	WBGene00006692	W06D12.2	twk-42	0.665538	0.04	0.119247	1
	A_12_P113976	WBGene00009888	F49E2.5	F49E2.5	0.665184	0.0012	-0.0792791	1
	A_12_P114694	WBGene00011707	T11B7.2	T11B7.2	0.664965	0.0042	0.154557	1
	A_12_P110106	WBGene00017993	F32E10.6	F32E10.6	0.663481	0.0678	0.529593	0.005
	A_12_P105308	WBGene00009021	F21D9.8	F21D9.8	0.661658	0.0092	0.547145	0.005
	A_12_P108994	WBGene00047642	Y116A8C.104	21ur-439	0.661494	0.0066	0.133331	1
	A_12_P116123	WBGene00012395	Y6D1A.1	Y6D1A.1	0.660025	0.0006	0.580379	0
	A_12_P108380	WBGene00012623	Y38H6C.10	fbxa-149	0.659185	0.002	0.32112	1
	A_12_P113581	WBGene00009588	F40F11.3	F40F11.3	0.65902	0.0374	0.240686	1
	A_12_P117678	WBGene00007589	C14C10.6	C14C10.6	0.658499	0.0078	0.125859	1
	A_12_P105948	WBGene00021924	Y55F3AM.6	Y55F3AM.6	0.656597	0.0006	0.465899	0.0008
	A_12_P106181	WBGene00010409	H21P03.2	H21P03.2	0.656139	0.1116	0.619078	0
	A_12_P119796	WBGene00007922	C34C12.3	pph-6	0.655453	0.0012	0.114338	1
	A_12_P107803	WBGene00021986	Y59C2A.3	Y59C2A.3	0.65373	0.0006	0.0907983	1
	A_12_P119766	WBGene00012723	Y39G8B.2	Y39G8B.2	0.6535	0.007	0.356739	0.9642
	A_12_P102593	WBGene00003134	F10C5.1	mat-3	0.653216	0.0012	0.676494	0
	A_12_P117850	WBGene00007883	C33A12.4	C33A12.4	0.652702	0.0034	-0.238762	1
	A_12_P104986	WBGene00002989	C04F1.3	lim-7	0.652335	0.0436	0.102321	1
	A_12_P112833	WBGene00021586	Y46C8AL.9	clec-75	0.651784	0.0012	0.361628	1
	A_12_P102131	WBGene00012423	Y10G11A.1	Y10G11A.1	0.651766	0.0046	0.0727892	1
	A_12_P106310	WBGene00012493	Y20C6A.3	Y20C6A.3	0.650958	0.0006	0.0332491	1
	A_12_P113623	WBGene00011299	R107.4	ikke-1	0.650333	0.0024	-0.0278901	1
	A_12_P114704	WBGene00010737	K10C8.4	K10C8.4	0.649726	0.0176	-0.0291065	1
	A_12_P100501	WBGene00002276	F42H11.2	lem-3	0.649294	0.0006	0.646796	0
	A_12_P119218	WBGene00020763	T24C4.7	ztf-18	0.648944	0.0054	0.407986	0.1108
	A_12_P112356	WBGene00009013	F21D5.8	F21D5.8	0.648585	0.0126	0.193787	1
	A_12_P106573	WBGene00008236	C50F4.12	C50F4.12	0.648475	0.0084	0.547464	0.0186
	A_12_P105550	WBGene00015813	C16A3.8	thoc-2	0.648318	0.007	0.308228	1
	A_12_P120100	WBGene00015980	C18G1.1	C18G1.1	0.647747	0.018	0.179629	1
	A_12_P114294	WBGene00022300	Y76B12C.6	Y76B12C.6	0.646052	0.0208	0.154093	1
	A_12_P107509	WBGene00004873	Y47D3A.26	smc-3	0.644622	0.012	0.276667	1
	A_12_P110969	WBGene00009137	F25H9.4	bath-39	0.643893	0.0012	-0.0262477	1
	A_12_P101684	WBGene00017801	F26A1.1	F26A1.1	0.643773	0.0006	0.291935	1
	A_12_P104341	WBGene00009770	F46B6.5	F46B6.5	0.643247	0.0058	0.111684	1
	A_12_P109210	WBGene00008581	F08G5.2	acl-13	0.64186	0.0006	0.179546	1
	A_12_P115603	WBGene00021988	Y59E1A.2	rgs-8.2	0.641435	0.0026	0.123074	1
	A_12_P118425	WBGene00018513	F46F11.10	F46F11.10	0.641	0.0016	0.237685	1
	A_12_P118606	WBGene00011004	R04B5.6	R04B5.6	0.639862	0.0214	-0.222965	1
	A_12_P116452	WBGene00018781	F54A3.2	F54A3.2	0.639482	0.0012	0.058129	1
	A_12_P106407	WBGene00015105	B0280.10	B0280.10	0.639223	0.0028	0.689241	0
	A_12_P109460	WBGene00012157	VW02B12L.4	adbp-1	0.638843	0.4598	0.684911	0
	A_12_P110477	WBGene00014111	ZK856.10	ZK856.10	0.637759	0.0274	0.106021	1
	A_12_P115253	WBGene00018734	F53A10.2	F53A10.2	0.637221	0.02	0.220897	1
	A_12_P100383	WBGene00001788	F56B3.10	gst-40	0.636339	0.0038	0.177648	1
	A_12_P106479	WBGene00000189	ZK632.8	arl-5	0.635504	0.0202	0.170889	1
	A_12_P106479	WBGene00003035	ZK632.13	lin-52	0.635504	0.0202	0.170889	1
	A_12_P111121	WBGene00006184	F21F8.9	str-136	0.634361	0.0034	0.029404	1
	A_12_P112804	WBGene00013967	ZK287.7	ZK287.7	0.633998	0.037	0.361036	1
	A_12_P103553	WBGene00021411	Y38C9A.1	Y38C9A.1	0.633822	0.0012	0.214229	1
	A_12_P102004	WBGene00014059	ZK673.3	ZK673.3	0.632352	0.0024	0.45111	0.0692
	A_12_P114220	WBGene00005603	Y40B10B.2	srj-15	0.631859	0.0164	0.224211	1
	A_12_P111413	WBGene00021471	Y39G10AR.15	Y39G10AR.15	0.631374	0.0024	0.275655	1
	A_12_P116037	WBGene00011696	T10G3.5	eea-1	0.631263	0.0216	-0.0325241	1
	A_12_P112286	WBGene00020462	T12E12.1	T12E12.1	0.631095	0.0084	0.0768569	1
	A_12_P109462	WBGene00015433	C04E12.2	C04E12.2	0.630899	0.0046	-0.283851	1
	A_12_P109462	WBGene00015434	C04E12.4	C04E12.4	0.630899	0.0046	-0.283851	1
	A_12_P109856	WBGene00006759	ZK617.1	unc-22	0.630238	0.002	0.191771	1
	A_12_P109856	WBGene00014010	ZK617.4	ZK617.4	0.630238	0.002	0.191771	1
	A_12_P110428	WBGene00009121	F25H2.7	F25H2.7	0.630005	0.0024	-0.0226164	1
	A_12_P104458	WBGene00017385	F11G11.5	F11G11.5	0.62952	0.0048	0.0751248	1
	A_12_P109861	WBGene00008407	D2023.3	D2023.3	0.629025	0.007	0.0582506	1
	A_12_P106608	WBGene00007015	R144.9	mdt-11	0.628783	0.021	-0.0870554	1
	A_12_P114105	WBGene00006856	C13B4.2	usp-14	0.62826	0.007	0.245099	1
	A_12_P101748	WBGene00018806	F54D10.5	F54D10.5	0.627915	0.0194	0.41681	1
	A_12_P103569	WBGene00001756	F11G11.1	gst-8	0.627373	0.0038	0.31493	1
	A_12_P101737	WBGene00021421	Y38F2AR.3	Y38F2AR.3	0.624653	0.0102	0.112562	1
	A_12_P107870	WBGene00001971	Y48B6A.14	hmg-1.1	0.624101	0.1822	1.14881	0
	A_12_P103071	WBGene00019899	R05G6.5	R05G6.5	0.621918	0.1214	1.03328	0
	A_12_P108596	WBGene00020179	T02H6.9	T02H6.9	0.621431	0.0012	0.21617	1
	A_12_P112803	WBGene00012704	Y39C12A.1	Y39C12A.1	0.620934	0.035	0.769145	0
	A_12_P113038	WBGene00016795	C49H3.12	C49H3.12	0.620493	0.0012	0.0799552	1
	A_12_P104794	WBGene00020324	T07F12.4	T07F12.4	0.620239	0.007	-0.257481	1
	A_12_P100864	WBGene00018302	F41G3.6	F41G3.6	0.619732	0.004	0.0344913	1
	A_12_P117885	WBGene00021508	Y41D4A.6	Y41D4A.6	0.619685	0.0316	0.352426	0.883
	A_12_P105645	WBGene00001309	M01D7.6	emr-1	0.618859	0.023	0.152972	1
	A_12_P105761	WBGene00003926	F25H2.9	pas-5	0.617449	0.0186	0.201608	1
	A_12_P101619	WBGene00011324	T01C3.9	T01C3.9	0.617251	0.0106	-0.172436	1
	A_12_P101871	WBGene00018014	F33G12.2	F33G12.2	0.617054	0.0454	0.131449	1
	A_12_P111658	WBGene00006693	F32H5.7	twk-43	0.616988	0.0052	0.105619	1
	A_12_P116615	WBGene00008569	F08A8.7	fbxa-101	0.616668	0.0024	0.381893	0.3312
	A_12_P115240	WBGene00174595	Y67A10A.332	21ur-6158	0.616489	0.0116	0.0730123	1
	A_12_P115240	WBGene00013455	Y67A10A.6	ssu-2	0.616489	0.0116	0.0730123	1
	A_12_P108327	WBGene00000038	Y48B6A.7	ace-4	0.615962	0.0024	0.182211	1
	A_12_P110328	WBGene00011368	T02C12.3	T02C12.3	0.612192	0.0048	0.452337	0.163
	A_12_P115526	WBGene00019999	R10H1.2	srab-14	0.611135	0.0212	0.293847	1
	A_12_P113028	WBGene00017655	F21C10.5	F21C10.5	0.610861	0.0482	0.202059	1
	A_12_P117368	WBGene00012152	VK10D6R.1	cnc-10	0.610549	0.0038	-0.116298	1
	A_12_P109354	WBGene00014871	Y37H9A.5	Y37H9A.5	0.610483	0.0084	0.312042	0.9998
	A_12_P114436	WBGene00022564	ZC204.14	ZC204.14	0.609953	0.0218	0.362742	1
	A_12_P115274	WBGene00009163	F26E4.10	drsh-1	0.60862	0.0218	0.232025	1
	A_12_P118868	WBGene00021556	Y45G5AM.3	Y45G5AM.3	0.608374	0.0428	-0.0710075	1
	A_12_P106948	WBGene00016654	C44E4.5	C44E4.5	0.607967	0.0118	0.26369	1
	A_12_P105147	WBGene00015099	B0280.1	B0280.1	0.606963	0.023	0.296905	1
	A_12_P105147	WBGene00044674	B0280.17	B0280.17	0.606963	0.023	0.296905	1
	A_12_P104807	WBGene00008963	F19H8.2	F19H8.2	0.605741	0.0078	0.0398813	1
	A_12_P104807	WBGene00006603	F19H8.1	tps-2	0.605741	0.0078	0.0398813	1
	A_12_P103694	WBGene00011563	T07C4.11	T07C4.11	0.605589	0.0248	0.00384702	1
	A_12_P103694	WBGene00044891	T07C4.12	T07C4.12	0.605589	0.0248	0.00384702	1
	A_12_P109206	WBGene00018311	F41G4.8	F41G4.8	0.605542	0.0432	0.334942	1
	A_12_P102301	WBGene00016182	C28C12.12	C28C12.12	0.604176	0.015	0.281051	1
	A_12_P104171	WBGene00005007	C27B7.1	spr-2	0.603825	0.0126	0.18159	1
	A_12_P114092	WBGene00015975	C18E3.6	cas-2	0.601402	0.0876	1.02106	0
	A_12_P111466	WBGene00016316	C32D5.8	C32D5.8	0.59986	0.0438	-0.222941	1
	A_12_P104164	WBGene00012187	W01G7.3	rpb-11	0.599603	0.0238	0.810544	1
	A_12_P114631	WBGene00002996	Y54G11A.10	lin-7	0.597097	0.0342	-0.113354	1
	A_12_P115359	WBGene00020909	W01A11.1	W01A11.1	0.595991	0.0338	-0.108732	1
	A_12_P102927	WBGene00016602	C43E11.2	mus-81	0.59473	0.0282	0.273629	1
	A_12_P105776	WBGene00001999	F42A6.7	hrp-1	0.592962	0.0094	0.669749	0
	A_12_P109494	WBGene00013211	Y54G9A.9	Y54G9A.9	0.592751	0.221	0.905994	0
	A_12_P115048	WBGene00007286	C04A11.2	C04A11.2	0.592321	0.0284	0.663516	0.174
	A_12_P119121	WBGene00022471	Y119C1B.5	Y119C1B.5	0.591804	0.0282	0.138126	1
	A_12_P108328	WBGene00008267	C53A5.9	C53A5.9	0.591622	0.0214	0.183893	1
	A_12_P109850	WBGene00000270	T12G3.8	bre-5	0.589859	0.0188	-0.0194173	1
	A_12_P119885	WBGene00006140	T26H2.6	str-81	0.589265	0.0418	0.12874	1
	A_12_P104487	WBGene00018932	F56B3.8	F56B3.8	0.589236	0.0286	0.127121	1
	A_12_P118041	WBGene00016446	C35D10.10	C35D10.10	0.589025	0.0558	0.578907	0.004
	A_12_P118041	WBGene00016443	C35D10.6	C35D10.6	0.589025	0.0558	0.578907	0.004
	A_12_P116949	WBGene00019782	M60.7	M60.7	0.587231	0.0216	0.165036	1
	A_12_P113211	WBGene00000417	C48D1.2	ced-3	0.586395	0.994	0.511497	0.008
	A_12_P115947	WBGene00015075	B0238.11	B0238.11	0.584616	0.3388	0.746366	0
	A_12_P106390	WBGene00003161	Y69A2AR.30	mdf-2	0.584068	0.1156	0.903487	0
	A_12_P117034	WBGene00021391	Y38A10A.6	Y38A10A.6	0.583249	0.03	0.207921	1
	A_12_P117865	WBGene00015643	C09E7.9	C09E7.9	0.581689	0.014	0.223928	1
	A_12_P104889	WBGene00009964	F53B6.9	fip-6	0.581486	0.0336	-0.0332574	1
	A_12_P117761	WBGene00010919	M117.3	M117.3	0.58111	0.0124	0.696454	0.0054
	A_12_P115739	WBGene00013647	Y105C5B.5	Y105C5B.5	0.579943	0.0208	0.0762499	1
	A_12_P102175	WBGene00006722	Y40G12A.2	ubh-2	0.578002	0.018	0.0832757	1
	A_12_P119488	WBGene00015190	B0432.9	B0432.9	0.573006	1	1.27383	0
	A_12_P113321	WBGene00012992	Y48C3A.10	Y48C3A.10	0.57288	0.0424	0.231667	1
	A_12_P100671	WBGene00003161	Y69A2AR.30	mdf-2	0.571667	0.0176	1.14122	0
	A_12_P116976	WBGene00007901	C33D9.8	C33D9.8	0.568285	0.0354	0.213934	1
	A_12_P114139	WBGene00004806	T27F2.1	skp-1	0.566883	0.4694	0.561141	0.013
	A_12_P107980	WBGene00003220	R06A4.7	mes-2	0.565461	0.159	0.458049	0.0132
	A_12_P101696	WBGene00014105	ZK856.4	ZK856.4	0.557582	0.0318	-0.136493	1
	A_12_P109082	WBGene00019168	H06I04.3	H06I04.3	0.555316	0.0224	0.111644	1
	A_12_P111389	WBGene00008844	F15A4.10	F15A4.10	0.554324	0.0188	0.181318	1
	A_12_P111779	WBGene00013098	Y51H4A.1	Y51H4A.1	0.553596	0.0304	0.31105	1
	A_12_P116450	WBGene00000876	C52E4.6	cyl-1	0.549935	0.042	0.18572	1
	A_12_P110951	WBGene00011939	T23B5.1	T23B5.1	0.547855	0.0426	0.392166	0.9958
	A_12_P117603	WBGene00006266	R09E12.4	str-238	0.545524	0.0202	0.134504	1
	A_12_P108451	WBGene00020738	T23F2.5	T23F2.5	0.543446	0.0538	0.886289	0
	A_12_P101291	WBGene00007583	C14B4.2	C14B4.2	0.54308	0.0344	0.858737	0
	A_12_P106443	WBGene00010320	F59B10.4	F59B10.4	0.541554	0.2798	0.442512	0.0142
	A_12_P104614	WBGene00022461	Y110A7A.12	tag-300	0.539908	0.0364	0.150941	1
	A_12_P108044	WBGene00008488	F01D4.5	F01D4.5	0.536978	0.4924	0.7284	0
	A_12_P101710	WBGene00001683	T09F3.3	gpd-1	0.533434	0.3584	0.61178	0.0142
	A_12_P116802	WBGene00005411	F07C4.13	srh-200	0.533314	0.033	0.91833	0
	A_12_P105471	WBGene00003020	C32F10.2	lin-35	0.532127	0.9996	0.941647	0
	A_12_P113262	WBGene00016566	C41D11.7	C41D11.7	0.53057	0.2372	0.954943	0
	A_12_P117913	WBGene00008459	E02H1.8	E02H1.8	0.529131	0.1296	0.622481	0
	A_12_P119277	WBGene00018355	F42G2.6	F42G2.6	0.527341	0.8942	1.57531	0
	A_12_P100281	WBGene00006974	M03D4.1	zen-4	0.526299	0.441	1.83503	0
	A_12_P101307	WBGene00006440	Y47G6A.28	tag-63	0.521664	0.0444	0.999051	0
	A_12_P119968	WBGene00010491	K02B7.3	K02B7.3	0.52094	0.9632	0.909377	0
	A_12_P102029	WBGene00006940	Y53C12A.1	wee-1.3	0.512318	1	0.70053	0
	A_12_P101980	WBGene00017038	D1069.4	D1069.4	0.511033	0.2018	0.457579	0.0054
	A_12_P108083	WBGene00013038	Y49E10.19	ani-1	0.510152	1	1.23035	0
	A_12_P106893	WBGene00013084	Y51A2D.20	Y51A2D.20	0.51001	0.1514	0.779133	0
	A_12_P111595	WBGene00018383	F43C11.6	F43C11.6	0.508114	0.0494	0.34083	1
	A_12_P117980	WBGene00013819	Y116F11A.6	Y116F11A.6	0.504905	0.9432	0.712017	0
	A_12_P104514	WBGene00004382	F59A6.6	rnh-1.0	0.498935	0.9998	-0.524816	0.0002
	A_12_P104514	WBGene00020866	T27F7.1	T27F7.1	0.498935	0.9998	-0.524816	0.0002
	A_12_P114504	WBGene00013669	Y105E8A.8	Y105E8A.8	0.495491	0.9998	0.859117	0
	A_12_P105944	WBGene00013552	Y75B8A.17	gmn-1	0.487579	0.098	0.714936	0
	A_12_P100043	WBGene00001841	C36B7.7	hen-1	0.482022	1	0.604145	0
	A_12_P113521	WBGene00022653	ZK105.1	ZK105.1	0.481826	0.348	0.771325	0.0022
	A_12_P113521	WBGene00022656	ZK105.5	ZK105.5	0.481826	0.348	0.771325	0.0022
	A_12_P113227	WBGene00019916	R06B10.7	R06B10.7	0.481464	0.835	0.924257	0
	A_12_P113227	WBGene00006615	R06B10.4	trp-2	0.481464	0.835	0.924257	0
	A_12_P119690	WBGene00008168	C48B4.3	C48B4.3	0.481123	0.4392	0.982908	0
	A_12_P101204	WBGene00009915	F52A8.1	F52A8.1	0.479293	0.885	0.59268	0.0236
	A_12_P111762	WBGene00014089	ZK822.1	ZK822.1	0.471968	0.7666	0.93729	0
	A_12_P116805	WBGene00013881	ZC410.3	ZC410.3	0.471011	0.7598	0.664691	0
	A_12_P115941	WBGene00000939	K12H4.8	dcr-1	0.467801	0.9994	0.541998	0.0004
	A_12_P106416	WBGene00008488	F01D4.5	F01D4.5	0.465995	1	0.687851	0
	A_12_P103859	WBGene00021541	Y42H9B.3	Y42H9B.3	0.462461	0.9964	0.859282	0
	A_12_P108863	WBGene00012858	Y44F5A.1	Y44F5A.1	0.462272	1	0.540757	0.0302
	A_12_P103538	WBGene00019087	F59A6.5	F59A6.5	0.459379	1	0.932984	0
	A_12_P114191	WBGene00012020	T25E12.5	T25E12.5	0.450295	0.8654	0.989976	0
	A_12_P116756	WBGene00004874	F35G12.8	smc-4	0.448816	0.9108	0.57064	0
	A_12_P115731	WBGene00002221	C33H5.4	klp-10	0.447029	0.6698	0.869654	0
	A_12_P119794	WBGene00022803	ZK688.9	ZK688.9	0.440357	0.9998	0.600558	0
	A_12_P114976	WBGene00077457	Y39B6A.49	Y39B6A.49	0.437153	1	0.526147	0.009
	A_12_P107557	WBGene00002047	Y39G10AR.13	icp-1	0.437142	1	0.534928	0.0088
	A_12_P119273	WBGene00010840	M03C11.3	M03C11.3	0.431527	0.9752	0.777052	0
	A_12_P119273	WBGene00044069	M03C11.4	tag-235	0.431527	0.9752	0.777052	0
	A_12_P106105	WBGene00010628	K07C5.5	ceeh-2	0.429975	1	0.611976	0
	A_12_P116514	WBGene00013558	Y75B8A.25	Y75B8A.25	0.420757	1	0.51124	0.0252
	A_12_P109618	WBGene00003499	K04F10.6	mut-2	0.396894	1	0.805651	0
	A_12_P107703	WBGene00011274	R53.5	R53.5	0.395074	1	-0.510081	0.0008
	A_12_P103224	WBGene00013735	Y111B2A.12	Y111B2A.12	0.391372	0.9996	0.452791	0.0056
	A_12_P100718	WBGene00009029	F21H7.3	F21H7.3	0.389148	1	0.704938	0
	A_12_P100039	WBGene00044001	C09G4.4	C09G4.4	0.389148	1	0.986885	0
	A_12_P100039	WBGene00003224	C09G4.5	mes-6	0.389148	1	0.986885	0
	A_12_P111046	WBGene00010839	M03C11.2	M03C11.2	0.384315	1	0.442636	0.0258
	A_12_P113011	WBGene00012368	W09G3.5	fbxa-93	0.382335	1	0.432379	0.0276
	A_12_P113011	WBGene00012365	W09G3.1	W09G3.1	0.382335	1	0.432379	0.0276
	A_12_P106666	WBGene00011576	T07C12.12	T07C12.12	0.38187	1	0.628959	0
	A_12_P115066	WBGene00006798	F56A8.7	unc-64	0.378811	1	-0.619122	0
	A_12_P107136	WBGene00003166	F14D12.4	mec-2	0.373119	1	0.510798	0.0018
	A_12_P110505	WBGene00012184	W01F3.1	W01F3.1	0.370053	0.9996	1.5213	0
	A_12_P106705	WBGene00000122	M18.7	aly-3	0.362756	1	0.494666	0.0036
	A_12_P114580	WBGene00003504	ZK1098.8	mut-7	0.35879	1	0.753582	0
	A_12_P100363	WBGene00001683	T09F3.3	gpd-1	0.353097	1	0.679531	0.0002
	A_12_P109350	WBGene00012523	Y32B12B.3	srbc-65	0.352442	1	0.775666	0.0054
	A_12_P102944	WBGene00020411	T10E9.1	T10E9.1	0.348538	1	0.438352	0.0296
	A_12_P109581	WBGene00019234	H23N18.3	ugt-8	0.345816	1	0.535127	0.0258
	A_12_P114402	WBGene00003519	K08E5.2	nac-3	0.337528	1	-0.53822	0.0036
	A_12_P115850	WBGene00000776	T03E6.7	cpl-1	0.337163	1	1.07658	0
	A_12_P106366	WBGene00004028	Y18H1A.6	pif-1	0.333882	1	0.956216	0
	A_12_P102243	WBGene00010221	F57G12.1	F57G12.1	0.326399	1	0.461273	0.0102
	A_12_P111969	WBGene00011746	T13F2.6	T13F2.6	0.323866	1	1.00094	0
	A_12_P113586	WBGene00019863	R04A9.3	R04A9.3	0.323232	1	-0.542714	0.0466
	A_12_P110613	WBGene00008957	F19H6.2	glb-13	0.319375	1	-0.423169	0.0258
	A_12_P115545	WBGene00006983	T03G11.8	zig-6	0.314627	1	0.523569	0.0152
	A_12_P112146	WBGene00006155	F10A3.6	str-99	0.312712	1	0.601061	0
	A_12_P111674	WBGene00019692	M01A10.1	M01A10.1	0.311387	1	0.494168	0.023
	A_12_P100644	WBGene00011661	T09F3.1	ztf-27	0.308489	1	0.542088	0.005
	A_12_P118933	WBGene00014166	ZK945.4	ZK945.4	0.299303	1	0.595818	0
	A_12_P112737	WBGene00011743	T13F2.2	T13F2.2	0.29833	1	0.541328	0.0036
	A_12_P115168	WBGene00011591	T07F10.5	T07F10.5	0.294559	1	0.672731	0
	A_12_P115168	WBGene00011592	T07F10.6	T07F10.6	0.294559	1	0.672731	0
	A_12_P111280	WBGene00019130	F59H5.1	F59H5.1	0.293088	1	0.476554	0.0022
	A_12_P102723	WBGene00006633	T23D8.2	tsp-7	0.291604	1	-1.18682	0
	A_12_P114305	WBGene00003367	M106.1	mix-1	0.287307	1	0.495664	0.0054
	A_12_P104186	WBGene00006377	F39H2.4	syp-3	0.285319	1	1.19642	0
	A_12_P111767	WBGene00013156	Y53F4B.9	Y53F4B.9	0.279127	1	0.702301	0
	A_12_P119787	WBGene00003224	C09G4.5	mes-6	0.274995	1	1.03857	0
	A_12_P117902	WBGene00021676	Y48G1C.1	Y48G1C.1	0.27428	1	0.529489	0
	A_12_P119564	WBGene00001749	R107.7	gst-1	0.27188	1	0.657727	0.0026
	A_12_P114640	WBGene00000866	Y43E12A.1	cyb-2.1	0.265593	1	0.527889	0.0026
	A_12_P107868	WBGene00017774	F25B5.2	F25B5.2	0.262229	1	0.739095	0
	A_12_P100350	WBGene00018024	F35A5.1	F35A5.1	0.257337	1	-0.577683	0.0034
	A_12_P118455	WBGene00021725	Y49F6C.3	bath-9	0.256854	1	0.414962	0.0468
	A_12_P120121	WBGene00004298	W06D4.6	rad-54	0.252694	1	0.751613	0
	A_12_P105292	WBGene00002297	T19E10.1	ect-2	0.248996	1	0.785084	0
	A_12_P109770	WBGene00013862	ZC302.2	ZC302.2	0.247867	1	0.659034	0
	A_12_P115162	WBGene00021470	Y39G10AR.12	tpxl-1	0.246919	1	0.530281	0
	A_12_P106704	WBGene00010790	K12G11.3	sodh-1	0.241084	1	-1.2019	0.0108
	A_12_P117015	WBGene00015591	C08C3.4	C08C3.4	0.240107	1	0.613222	0.0002
	A_12_P117270	WBGene00004952	Y34D9A.4	spd-1	0.236707	1	0.595356	0
	A_12_P115625	WBGene00016561	C41D11.1	C41D11.1	0.234256	1	0.461317	0.0158
	A_12_P119810	WBGene00006135	C14H10.4	str-74	0.223608	1	0.900013	0
	A_12_P108667	WBGene00013425	Y66A7A.5	Y66A7A.5	0.22163	1	-1.45462	0
	A_12_P103459	WBGene00017303	F09F7.6	F09F7.6	0.220132	1	-0.670278	0
	A_12_P106737	WBGene00000235	B0464.7	baf-1	0.219921	1	0.688981	0.0036
	A_12_P101159	WBGene00022370	Y92H12BR.4	Y92H12BR.4	0.214199	1	0.488423	0.001
	A_12_P101671	WBGene00007118	B0240.4	npp-22	0.211411	1	0.591632	0
	A_12_P112517	WBGene00003406	Y37D8A.9	mrg-1	0.204554	1	0.592319	0
	A_12_P112655	WBGene00006379	T23D8.9	sys-1	0.20265	1	0.579394	0
	A_12_P104723	WBGene00010888	M18.2	dlc-2	0.202612	1	-0.459662	0.0368
	A_12_P109857	WBGene00022352	Y82E9BR.20	Y82E9BR.20	0.202462	1	0.963386	0
	A_12_P100922	WBGene00021763	Y51F10.2	Y51F10.2	0.199299	1	0.519352	0
	A_12_P107572	WBGene00007642	C17E4.2	C17E4.2	0.190223	1	0.614894	0
	A_12_P111698	WBGene00008434	D2089.3	D2089.3	0.182972	1	0.640636	0
	A_12_P119625	WBGene00000227	Y48G1BL.2	atm-1	0.182502	1	0.963839	0
	A_12_P105475	WBGene00015619	C08G9.1	C08G9.1	0.18226	1	0.692896	0
	A_12_P116510	WBGene00017526	F16G10.11	F16G10.11	0.181866	1	0.514707	0.0328
	A_12_P100143	WBGene00018595	F48C1.2	fbxa-145	0.177408	1	0.516318	0.0244
	A_12_P101623	WBGene00012848	Y44A6B.3	Y44A6B.3	0.177025	1	0.404848	0.0486
	A_12_P111453	WBGene00009793	F46F6.2	F46F6.2	0.172744	1	-0.647416	0
	A_12_P102996	WBGene00007985	C36F7.2	C36F7.2	0.172065	1	0.733934	0.0008
	A_12_P105549	WBGene00000186	C01C7.1	ark-1	0.16346	1	-0.532038	0
	A_12_P100269	WBGene00011532	T06D10.2	T06D10.2	0.159345	1	1.33574	0
	A_12_P103137	WBGene00001102	C27A2.6	dsh-2	0.147737	1	0.559645	0.0034
	A_12_P100613	WBGene00011267	R17.1	fbxb-85	0.147723	1	0.512131	0.0092
	A_12_P107506	WBGene00007580	C14B1.9	C14B1.9	0.146303	1	-0.540236	0
	A_12_P100938	WBGene00011540	T06E6.10	T06E6.10	0.146095	1	-0.567769	0.0254
	A_12_P115220	WBGene00018214	F39H12.3	F39H12.3	0.144843	1	-0.701097	0
	A_12_P114941	WBGene00008645	F10C2.4	F10C2.4	0.138172	1	0.612675	0.0004
	A_12_P113915	WBGene00019636	K10F12.4	gsto-3	0.127303	1	-0.540027	0.001
	A_12_P103891	WBGene00017077	D2096.10	D2096.10	0.126828	1	-0.619695	0
	A_12_P106255	WBGene00001906	F17E9.10	his-32	0.123534	1	0.565009	0
	A_12_P107112	WBGene00000871	C37A2.4	cye-1	0.111325	1	3.24678	0
	A_12_P102559	WBGene00007919	C34C6.7	C34C6.7	0.110711	1	-0.622143	0
	A_12_P114877	WBGene00015695	C10H11.6	ugt-26	0.0988911	1	-0.570774	0.0044
	A_12_P117568	WBGene00010132	F55H2.7	F55H2.7	0.098689	1	-0.619779	0.0004
	A_12_P102116	WBGene00020663	T21H3.4	cutl-22	0.0983387	1	0.597068	0.0008
	A_12_P104342	WBGene00003248	F57B7.4	mig-17	0.0882502	1	-0.713564	0
	A_12_P110204	WBGene00009334	F32D8.12	F32D8.12	0.073971	1	-0.540851	0.0352
	A_12_P110622	WBGene00011217	R10E11.5	R10E11.5	0.0696472	1	-0.475946	0.0056
	A_12_P107414	WBGene00017618	F20A1.6	F20A1.6	0.0679966	1	-0.493565	0.0014
	A_12_P107698	WBGene00021067	W06H8.4	W06H8.4	0.0658756	1	0.69533	0.0056
	A_12_P110295	WBGene00000988	F09E10.3	dhs-25	0.0453171	1	-0.581043	0.0004
	A_12_P103257	WBGene00004698	W02B12.3	rsp-1	0.0426443	1	0.559584	0
	A_12_P102930	WBGene00019362	K03E5.3	cdk-2	0.0391805	1	2.10488	0
	A_12_P102174	WBGene00012252	W04E12.7	W04E12.7	0.0390682	1	-0.74053	0
	A_12_P106315	WBGene00010970	R01E6.6	glb-20	0.022105	1	0.470443	0.0036
	A_12_P108001	WBGene00017034	D1065.1	otpl-2	0.0184775	1	0.4968	0.0008
	A_12_P112392	WBGene00020304	T07D3.1	fbxa-200	0.0184205	1	0.598562	0
	A_12_P112795	WBGene00020092	R144.2	R144.2	0.00756869	1	-0.441643	0.0166
	A_12_P103773	WBGene00012457	Y17G7B.1	acbp-6	0.00508375	1	-0.567672	0
	A_12_P109441	WBGene00008392	D1086.5	D1086.5	0.000692327	1	-0.929836	0
	A_12_P103497	WBGene00002694	C10H11.9	let-502	-0.00957223	1	0.51405	0.0008
	A_12_P107370	WBGene00010311	F59B2.9	F59B2.9	-0.0259965	1	0.437909	0.0234
	A_12_P113986	WBGene00013325	Y57G11C.36	Y57G11C.36	-0.0547354	1	-0.450897	0.02
	A_12_P106234	WBGene00009937	F52F12.4	lsl-1	-0.0559857	1	1.09974	0.0038
	A_12_P104604	WBGene00011252	R11H6.4	R11H6.4	-0.0573947	1	-1.04225	0
	A_12_P115186	WBGene00018602	F48D6.4	F48D6.4	-0.0577775	1	0.559815	0.0028
	A_12_P107193	WBGene00004179	C01G5.2	prg-2	-0.0660905	1	-0.696724	0.007
	A_12_P107306	WBGene00010966	MTCE.34	MTCE.34	-0.068264	1	-1.15933	0.012
	A_12_P101109	WBGene00017078	D2096.11	D2096.11	-0.0765724	1	-0.458697	0.0036
	A_12_P103955	WBGene00003907	C52B9.7	paf-2	-0.0853865	1	-0.545514	0
	A_12_P118438	WBGene00011288	R102.1	R102.1	-0.08593	1	-0.629044	0
	A_12_P109015	WBGene00019868	R04B3.3	R04B3.3	-0.0917466	1	-0.415878	0.0378
	A_12_P117894	WBGene00019319	K02E10.5	K02E10.5	-0.092717	1	-0.746158	0
	A_12_P107359	WBGene00003792	F56A3.3	npp-6	-0.094341	1	0.450071	0.0076
	A_12_P118305	WBGene00003628	C07A12.3	nhr-35	-0.100298	1	-0.514087	0.0044
	A_12_P110489	WBGene00002029	C34F6.4	hst-2	-0.102695	1	-0.421899	0.0358
	A_12_P114649	WBGene00008897	F16H6.7	F16H6.7	-0.106347	1	-0.779646	0
	A_12_P117363	WBGene00001036	T04A8.9	dnj-18	-0.107715	1	-0.516197	0
	A_12_P117363	WBGene00011409	T04A8.7	T04A8.7	-0.107715	1	-0.516197	0
	A_12_P109436	WBGene00000950	C47C12.6	deg-1	-0.114458	1	-0.618859	0.0008
	A_12_P113035	WBGene00012821	Y43F8B.11	Y43F8B.11	-0.117369	1	-0.824654	0
	A_12_P116285	WBGene00011958	T23G4.2	T23G4.2	-0.11762	1	-0.53037	0.0036
	A_12_P101745	WBGene00014092	ZK822.5	ZK822.5	-0.117985	1	-0.662187	0
	A_12_P110796	WBGene00020058	R13D11.4	R13D11.4	-0.118816	1	-0.51001	0.005
	A_12_P116391	WBGene00022796	ZK688.1	ZK688.1	-0.125201	1	-0.444296	0.0328
	A_12_P112910	WBGene00016172	C27H5.2	C27H5.2	-0.127241	1	-0.478175	0.0076
	A_12_P109221	WBGene00019211	H18N23.2	H18N23.2	-0.130468	1	-0.58165	0
	A_12_P101989	WBGene00011614	T08D10.1	nfya-1	-0.132559	1	-0.59662	0
	A_12_P114427	WBGene00012202	W02B12.4	W02B12.4	-0.145176	1	-0.461497	0.0104
	A_12_P103918	WBGene00009951	F53A2.3	F53A2.3	-0.148279	1	-2.04977	0
	A_12_P105677	WBGene00013216	Y54G11A.7	Y54G11A.7	-0.153265	1	-0.482693	0.0056
	A_12_P111318	WBGene00003915	M88.6	pan-1	-0.155626	1	-0.51543	0.0032
	A_12_P115084	WBGene00017640	F20D6.11	F20D6.11	-0.156434	1	-0.61105	0
	A_12_P118001	WBGene00015965	C18C4.3	ugt-48	-0.1615	1	-0.515601	0.0158
	A_12_P119666	WBGene00017160	F01F1.3	F01F1.3	-0.164213	1	-0.522919	0.009
	A_12_P115560	WBGene00017350	F10E7.9	F10E7.9	-0.171643	1	0.715829	0
	A_12_P114798	WBGene00020736	T23F2.3	T23F2.3	-0.175933	1	0.58436	0
	A_12_P107973	WBGene00013917	ZC504.3	ZC504.3	-0.179562	1	-0.470532	0.011
	A_12_P111788	WBGene00008802	F14E5.4	F14E5.4	-0.180857	1	-0.568976	0
	A_12_P108305	WBGene00009439	F35G12.1	mlcd-1	-0.185963	1	-0.888133	0
	A_12_P108952	WBGene00004999	K09F5.3	spp-14	-0.186991	1	-0.572928	0.0022
	A_12_P116723	WBGene00011774	T14G10.4	ttr-54	-0.193673	1	-0.435799	0.0208
	A_12_P104082	WBGene00011649	T09E8.4	T09E8.4	-0.19594	1	-1.06832	0
	A_12_P107487	WBGene00001758	Y45G12C.2	gst-10	-0.197165	1	-0.470802	0.02
	A_12_P119039	WBGene00012709	Y39C12A.7	sre-15	-0.197236	1	-0.512055	0
	A_12_P109033	WBGene00006530	F44F4.11	tba-4	-0.197666	1	-0.534769	0.0092
	A_12_P112502	WBGene00008894	F16H6.4	F16H6.4	-0.198283	1	-0.546018	0
	A_12_P108298	WBGene00010226	F58A4.1	F58A4.1	-0.198727	1	-0.596286	0.0054
	A_12_P102008	WBGene00020050	R13A5.7	R13A5.7	-0.198846	1	-0.566913	0
	A_12_P107978	WBGene00000103	F28H6.1	akt-2	-0.202165	1	-0.74737	0
	A_12_P100140	WBGene00010258	F58E6.11	F58E6.11	-0.203474	1	-0.73773	0
	A_12_P100140	WBGene00010256	F58E6.7	F58E6.7	-0.203474	1	-0.73773	0
	A_12_P117211	WBGene00001768	Y48E1B.10	gst-20	-0.204221	1	-0.641981	0
	A_12_P115889	WBGene00015894	C17C3.12	acdh-2	-0.206046	1	-0.486055	0.0112
	A_12_P119571	WBGene00012764	Y41E3.6	Y41E3.6	-0.210277	1	-0.534938	0.0008
	A_12_P112739	WBGene00001617	F41B4.4	glr-6	-0.211383	1	-0.580628	0
	A_12_P111225	WBGene00020491	T13G4.4	T13G4.4	-0.217358	1	-1.01604	0
	A_12_P104373	WBGene00016346	C33E10.2	fbxa-120	-0.223623	1	-0.443776	0.0208
	A_12_P117325	WBGene00011854	T20B3.14	T20B3.14	-0.225073	1	-0.452395	0.0124
	A_12_P109301	WBGene00000703	M18.1	col-129	-0.22512	1	-0.590291	0.0004
	A_12_P100346	WBGene00003048	W06F12.1	lit-1	-0.2258	1	-0.48103	0.0236
	A_12_P119334	WBGene00007994	C37E2.2	C37E2.2	-0.23079	1	-0.681953	0
	A_12_P104674	WBGene00021307	Y32G9A.10	Y32G9A.10	-0.237245	1	-0.62657	0
	A_12_P111694	WBGene00014562	Y17D7B.7	Y17D7B.7	-0.238391	1	-1.27895	0
	A_12_P101389	WBGene00001852	C30G7.1	hil-1	-0.238471	1	-0.525648	0.0092
	A_12_P101002	WBGene00010473	K01D12.14	cdr-5	-0.240779	1	-0.802805	0.0146
	A_12_P118084	WBGene00019890	R05F9.6	R05F9.6	-0.246467	1	-0.50457	0.0268
	A_12_P101583	WBGene00015137	B0310.1	B0310.1	-0.247034	1	-0.51246	0.0244
	A_12_P100123	WBGene00019515	K08B4.3	ugt-19	-0.247058	1	-0.494303	0.006
	A_12_P117963	WBGene00001772	F37B1.1	gst-24	-0.248175	1	-1.12753	0
	A_12_P117133	WBGene00009334	F32D8.12	F32D8.12	-0.248392	1	-1.17966	0
	A_12_P112431	WBGene00009700	F44F4.1	F44F4.1	-0.253508	1	-0.470375	0.023
	A_12_P102632	WBGene00019299	K02D7.2	K02D7.2	-0.259045	1	-0.852614	0
	A_12_P120006	WBGene00001763	F37B1.4	gst-15	-0.261025	1	-0.429246	0.0358
	A_12_P109978	WBGene00020200	T04A6.1	T04A6.1	-0.265208	1	-0.602628	0.0234
	A_12_P112436	WBGene00017266	F08F3.10	F08F3.10	-0.266469	1	-0.766451	0
	A_12_P111721	WBGene00018763	F53F10.1	F53F10.1	-0.272506	1	-0.465222	0.007
	A_12_P104356	WBGene00012252	W04E12.7	W04E12.7	-0.277578	1	-0.752286	0
	A_12_P115233	WBGene00006626	F10G7.2	tsn-1	-0.279238	1	-0.659879	0.0032
	A_12_P110379	WBGene00016966	C56C10.10	C56C10.10	-0.292749	1	-0.544485	0
	A_12_P107297	WBGene00000583	C48E7.5	cof-2	-0.295406	1	-0.482497	0.0122
	A_12_P110773	WBGene00016210	C29F5.1	C29F5.1	-0.297474	1	-0.595322	0.0224
	A_12_P116969	WBGene00006607	F57B10.7	tre-1	-0.298313	1	-0.518223	0.0076
	A_12_P108858	WBGene00021113	W09C3.6	gsp-3	-0.301069	1	-0.9113	0
	A_12_P112347	WBGene00012544	Y37D8A.2	Y37D8A.2	-0.301508	1	-0.541961	0.0456
	A_12_P109182	WBGene00014171	ZK970.1	ZK970.1	-0.302159	1	-0.617975	0
	A_12_P117483	WBGene00013658	Y105C5B.19	Y105C5B.19	-0.302401	1	-0.507099	0.0058
	A_12_P107324	WBGene00005644	Y32G9A.4	srp-3	-0.30677	1	-0.529641	0.0036
	A_12_P105125	WBGene00044107	F58G6.9	F58G6.9	-0.317342	1	-0.512045	0.0036
	A_12_P102971	WBGene00021486	Y40B10A.1	lbp-9	-0.31884	1	-0.502931	0.012
	A_12_P106324	WBGene00021775	Y51H7BR.3	Y51H7BR.3	-0.319638	1	0.512853	0.0036
	A_12_P101576	WBGene00015336	C02D5.2	C02D5.2	-0.325957	1	-0.590837	0.0252
	A_12_P106930	WBGene00006959	R74.3	xbp-1	-0.327821	1	-0.721924	0
	A_12_P109935	WBGene00003085	Y37A1B.1	lst-3	-0.329801	1	-0.518666	0.0124
	A_12_P107146	WBGene00012906	Y46G5A.15	Y46G5A.15	-0.336125	1	-0.554186	0
	A_12_P118885	WBGene00001404	K07A3.1	fbp-1	-0.338365	1	-0.872829	0
	A_12_P115384	WBGene00008358	D1025.7	nspc-18	-0.345993	1	-0.799759	0
	A_12_P100288	WBGene00009803	F47B8.2	F47B8.2	-0.348962	1	-0.729261	0
	A_12_P102937	WBGene00017964	F31F7.1	F31F7.1	-0.350883	1	-0.46003	0.0108
	A_12_P111570	WBGene00011732	T12D8.4	T12D8.4	-0.351857	1	-0.439017	0.0202
	A_12_P111407	WBGene00018886	F55E10.7	F55E10.7	-0.353159	1	-0.603483	0
	A_12_P104946	WBGene00017781	F25E2.3	F25E2.3	-0.354693	1	-0.655095	0
	A_12_P118612	WBGene00019294	K02A6.3	K02A6.3	-0.35561	1	-0.514178	0.0152
	A_12_P107791	WBGene00019396	K04F10.3	K04F10.3	-0.357008	1	-0.513976	0.0004
	A_12_P106978	WBGene00009349	F32H5.3	F32H5.3	-0.363004	1	-0.570919	0.0106
	A_12_P102021	WBGene00008718	F11F1.6	F11F1.6	-0.365888	1	-0.70481	0
	A_12_P102488	WBGene00016081	C25A6.1	C25A6.1	-0.368998	1	-0.44194	0.0136
	A_12_P114602	WBGene00004403	Y116A8C.16	rom-4	-0.370614	1	-0.424417	0.049
	A_12_P109950	WBGene00001156	Y105E8A.4	ech-7	-0.373494	1	-0.531479	0.0036
	A_12_P116263	WBGene00007452	C08F11.3	C08F11.3	-0.374245	1	-0.472509	0.026
	A_12_P114560	WBGene00002105	M04D8.2	ins-22	-0.376362	1	-0.448827	0.0462
	A_12_P119495	WBGene00018579	F47G6.2	F47G6.2	-0.376725	1	-0.453744	0.049
	A_12_P100026	WBGene00018326	F42A6.4	cyp-25A5	-0.376811	1	-0.445991	0.0082
	A_12_P111910	WBGene00016630	C44B7.10	C44B7.10	-0.377309	1	-1.2558	0
	A_12_P115859	WBGene00021043	W05G11.6	W05G11.6	-0.38611	1	-0.734387	0
	A_12_P100536	WBGene00018138	F37B4.7	folt-2	-0.391524	1	-0.533643	0
	A_12_P108684	WBGene00011665	T09F5.1	T09F5.1	-0.393444	1	-0.677125	0
	A_12_P112817	WBGene00010791	K12G11.4	sodh-2	-0.402254	1	-0.548821	0.0444
	A_12_P102742	WBGene00000419	C02F4.1	ced-5	-0.407576	1	-0.654655	0.0094
	A_12_P102742	WBGene00006527	C02F4.2	tax-6	-0.407576	1	-0.654655	0.0094
	A_12_P101593	WBGene00016350	C33E10.10	C33E10.10	-0.411913	1	-0.466987	0.0186
	A_12_P112164	WBGene00010856	M04C9.1	M04C9.1	-0.412168	1	-0.658179	0
	A_12_P118089	WBGene00000103	F28H6.1	akt-2	-0.417866	1	-0.821229	0
	A_12_P112399	WBGene00021863	Y54F10BM.9	Y54F10BM.9	-0.419038	0.8924	-0.461413	0.001
	A_12_P114695	WBGene00008694	F11C1.5	F11C1.5	-0.420015	1	-0.597974	0
	A_12_P100963	WBGene00007820	C30H6.1	clec-199	-0.420567	1	-0.713397	0.0424
	A_12_P111498	WBGene00009802	F47B8.1	F47B8.1	-0.4266	0.9854	-0.492571	0.0032
	A_12_P107958	WBGene00001957	F48D6.3	hlh-13	-0.429413	0.7436	1.06104	0
	A_12_P114916	WBGene00015390	C03F11.4	C03F11.4	-0.431376	0.972	-0.43991	0.0434
	A_12_P111236	WBGene00003600	R09G11.2	nhr-1	-0.438462	0.9148	-0.44143	0.0152
	A_12_P117444	WBGene00001331	F09B9.3	erd-2	-0.444596	1	-0.649312	0.0002
	A_12_P101627	WBGene00007796	C28D4.10	C28D4.10	-0.44515	0.9978	-0.64702	0.0002
	A_12_P103134	WBGene00022199	Y71H10A.1	Y71H10A.1	-0.449915	1	-0.405873	0.029
	A_12_P112987	WBGene00010665	K08E3.5	K08E3.5	-0.453911	0.9086	-0.570997	0
	A_12_P115864	WBGene00016415	C34F11.3	C34F11.3	-0.456569	0.9778	-0.580059	0.0302
	A_12_P114202	WBGene00023490	F36A2.14	F36A2.14	-0.457633	0.4886	-0.592981	0
	A_12_P113300	WBGene00021654	Y47G7B.2	Y47G7B.2	-0.462966	1	-0.882792	0
	A_12_P102561	WBGene00017372	F10G7.9	F10G7.9	-0.464757	0.9848	-0.685124	0
	A_12_P117163	WBGene00000245	T13C5.5	bca-1	-0.472902	1	-0.978825	0
	A_12_P112476	WBGene00015139	B0310.3	B0310.3	-0.473649	1	-0.613437	0
	A_12_P113030	WBGene00006672	C24A3.6	twk-18	-0.479643	1	-0.595561	0.0036
	A_12_P116537	WBGene00012364	W09D12.1	W09D12.1	-0.479661	0.9816	-0.65807	0
	A_12_P101219	WBGene00015539	C06E7.2	C06E7.2	-0.481265	1	-0.487569	0.0084
	A_12_P114844	WBGene00021928	Y55F3AM.11	Y55F3AM.11	-0.486958	1	-0.486405	0.0036
	A_12_P100819	WBGene00008206	C49F5.2	set-6	-0.4889	0.5738	-0.405949	0.0314
	A_12_P101868	WBGene00018622	F48G7.11	nhr-190	-0.490572	0.8526	-0.427885	0.0226
	A_12_P117234	WBGene00009706	F44G3.2	F44G3.2	-0.49587	0.847	-0.480172	0.0186
	A_12_P119813	WBGene00007350	C05G5.4	C05G5.4	-0.496364	0.962	-0.575399	0.049
	A_12_P102425	WBGene00011511	T05H10.7	T05H10.7	-0.49724	0.8332	-0.542139	0.0048
	A_12_P102595	WBGene00018729	F53A9.6	F53A9.6	-0.4978	0.1676	-0.565373	0
	A_12_P116612	WBGene00015817	C16A11.4	C16A11.4	-0.498904	0.9934	-0.844546	0
	A_12_P118135	WBGene00008925	F17H10.1	F17H10.1	-0.500269	0.4218	-0.528161	0
	A_12_P110081	WBGene00020082	R57.1	R57.1	-0.502248	1	-0.634658	0.0004
	A_12_P106854	WBGene00021355	Y37E3.17	Y37E3.17	-0.505197	0.418	-0.571648	0.007
	A_12_P115914	WBGene00003569	F35C12.2	ncx-4	-0.505648	0.5328	0.510767	0.002
	A_12_P118157	WBGene00018018	F33G12.6	F33G12.6	-0.506222	0.423	-0.497076	0.0056
	A_12_P104543	WBGene00021387	Y37F4.6	Y37F4.6	-0.506326	0.574	-0.537684	0
	A_12_P114395	WBGene00017614	F20A1.2	F20A1.2	-0.512003	0.9268	-0.764006	0
	A_12_P114395	WBGene00017619	F20A1.8	F20A1.8	-0.512003	0.9268	-0.764006	0
	A_12_P116525	WBGene00000777	F43G9.9	cpn-1	-0.512598	0.3194	-2.72493	0
	A_12_P109275	WBGene00019904	R05G9.2	R05G9.2	-0.512942	1	-0.516691	0.0044
	A_12_P104456	WBGene00003719	C50B6.14	nhr-129	-0.513685	0.51	-0.568898	0.0028
	A_12_P101339	WBGene00017329	F10D2.2	ugt-39	-0.513967	0.8984	-0.529001	0
	A_12_P114927	WBGene00000245	T13C5.5	bca-1	-0.517476	0.9938	-1.36794	0
	A_12_P111670	WBGene00019047	F58E2.3	F58E2.3	-0.517693	0.7434	-0.485509	0.0354
	A_12_P118762	WBGene00017363	F10G2.2	F10G2.2	-0.525235	0.7628	-1.37239	0
	A_12_P100345	WBGene00010337	F59F4.2	F59F4.2	-0.529335	0.1864	-0.674307	0
	A_12_P114323	WBGene00003625	C26B2.3	nhr-31	-0.530279	0.0324	-0.306414	1
	A_12_P116676	WBGene00016068	C24H10.2	C24H10.2	-0.534454	0.7454	-0.758875	0
	A_12_P101802	WBGene00004778	K02F2.6	ser-3	-0.537077	0.6376	-0.478806	0.007
	A_12_P101802	WBGene00019323	K02F2.3	tag-203	-0.537077	0.6376	-0.478806	0.007
	A_12_P108060	WBGene00007129	B0272.3	B0272.3	-0.539285	0.1384	-0.566036	0.0034
	A_12_P108260	WBGene00005572	Y47G7B.3	sri-60	-0.539645	0.7444	-0.62951	0
	A_12_P107968	WBGene00015259	B0554.6	dod-20	-0.543217	1	-0.561497	0
	A_12_P119471	WBGene00006492	C27A12.3	tag-146	-0.546207	0.03	-0.173703	1
	A_12_P117549	WBGene00018717	F52H2.5	F52H2.5	-0.546625	0.9842	-0.512945	0.0276
	A_12_P115811	WBGene00002188	ZC416.4	kgb-2	-0.549031	0.028	-0.323624	1
	A_12_P107260	WBGene00008492	F01D5.1	F01D5.1	-0.549052	1	-0.521644	0.0076
	A_12_P101816	WBGene00021497	Y40C5A.4	Y40C5A.4	-0.549092	0.555	-0.554225	0
	A_12_P104529	WBGene00015623	C09B8.4	C09B8.4	-0.550968	0.4686	-1.256	0
	A_12_P101834	WBGene00008344	C56A3.5	C56A3.5	-0.550983	0.0322	-0.0470916	1
	A_12_P114960	WBGene00019381	K04C2.3	K04C2.3	-0.552065	0.905	-0.741074	0
	A_12_P118628	WBGene00001886	ZK131.6	his-12	-0.557966	1	-0.590281	0
	A_12_P110569	WBGene00009957	F53B2.8	F53B2.8	-0.560505	0.698	-0.826087	0.0016
	A_12_P105690	WBGene00003773	ZK892.2	nlt-1	-0.562095	0.445	-0.556709	0
	A_12_P107763	WBGene00017597	F19C7.8	F19C7.8	-0.562468	0.0216	-0.0762307	1
	A_12_P118323	WBGene00021547	Y44E3A.1	Y44E3A.1	-0.564659	0.0168	-0.456144	0.0372
	A_12_P107322	WBGene00010553	K04C1.3	K04C1.3	-0.565814	0.1076	-0.509524	0
	A_12_P120270	WBGene00009932	F52D10.6	F52D10.6	-0.565851	0.2248	-0.51547	0.0076
	A_12_P110466	WBGene00010842	M03C11.5	ymel-1	-0.566543	0.035	-0.383265	0.9786
	A_12_P100398	WBGene00014086	ZK809.3	ZK809.3	-0.567058	0.0168	0.117139	1
	A_12_P117948	WBGene00011773	T14G10.3	ttr-53	-0.567434	0.0172	-0.22299	1
	A_12_P103264	WBGene00021497	Y40C5A.4	Y40C5A.4	-0.568403	0.009	-0.939189	0
	A_12_P102283	WBGene00018893	F55F8.5	tag-345	-0.568912	0.0164	0.35878	0.987
	A_12_P104898	WBGene00018562	F47D12.6	F47D12.6	-0.56988	0.037	-0.202474	1
	A_12_P114730	WBGene00000540	C01G8.2	cln-3.2	-0.573147	0.009	-0.218893	1
	A_12_P119422	WBGene00010470	K01D12.11	cdr-4	-0.573233	0.9028	-0.665329	0
	A_12_P101246	WBGene00001149	K02A4.1	bcat-1	-0.574143	1	-1.06247	0
	A_12_P117460	WBGene00020299	T07A9.12	T07A9.12	-0.574734	0.0456	-0.304359	1
	A_12_P118075	WBGene00000788	F32B5.8	cpz-1	-0.575592	0.7186	-0.52688	0.043
	A_12_P110206	WBGene00021080	W08A12.3	W08A12.3	-0.576099	0.11	-0.491104	0.0224
	A_12_P108149	WBGene00006764	ZK721.2	unc-27	-0.578297	0.1684	-0.790622	0
	A_12_P101463	WBGene00012794	Y43E12A.2	Y43E12A.2	-0.57942	0.0074	-0.443299	1
	A_12_P100840	WBGene00004924	T23H2.2	snt-4	-0.581104	0.0178	-0.306659	1
	A_12_P105699	WBGene00012608	Y38F1A.6	Y38F1A.6	-0.58135	0.048	-0.439325	0.0184
	A_12_P104502	WBGene00020200	T04A6.1	T04A6.1	-0.581765	0.9994	-0.682609	0.0004
	A_12_P108835	WBGene00015763	C14C6.12	C14C6.12	-0.582687	0.0244	-0.778696	0
	A_12_P108172	WBGene00008601	F09A5.4	F09A5.4	-0.586995	0.0204	-0.150378	1
	A_12_P116386	WBGene00020939	W02D7.3	W02D7.3	-0.587461	0.0266	-0.259917	1
	A_12_P105722	WBGene00008706	F11E6.1	F11E6.1	-0.58755	0.775	-0.804855	0
	A_12_P102098	WBGene00016599	C42D8.1	C42D8.1	-0.58853	0.023	-0.255767	1
	A_12_P113050	WBGene00013835	ZC15.7	mlt-4	-0.589926	0.048	-0.426372	0.0724
	A_12_P103794	WBGene00004951	K10B3.10	spc-1	-0.590434	0.0236	0.0868827	1
	A_12_P112237	WBGene00000966	F55A12.4	dhs-2	-0.590782	0.0124	-0.445038	0.2954
	A_12_P112524	WBGene00012259	W04G3.6	sulp-7	-0.590843	0.0164	-0.375646	0.9966
	A_12_P106163	WBGene00004756	ZC518.2	sec-24.2	-0.591014	0.017	-0.2559	1
	A_12_P115175	WBGene00002783	F57B10.1	let-607	-0.591079	0.0354	-0.426877	1
	A_12_P118163	WBGene00010928	M162.2	clec-258	-0.591684	0.0946	-0.508104	0.0256
	A_12_P119100	WBGene00009393	F35C5.5	clec-62	-0.597839	0.0108	-0.186158	1
	A_12_P116960	WBGene00008360	D1025.9	nspc-19	-0.597913	0.8932	-0.670351	0
	A_12_P108478	WBGene00019351	K03A1.2	K03A1.2	-0.599274	0.0344	-0.355456	0.996
	A_12_P115521	WBGene00009498	F36H2.1	tat-5	-0.599661	0.0106	-0.105705	1
	A_12_P106341	WBGene00011647	T09E8.1	T09E8.1	-0.600409	0.0176	-0.256262	1
	A_12_P119711	WBGene00019249	H28G03.1	H28G03.1	-0.600448	1	-0.560764	0.0018
	A_12_P102838	WBGene00020647	T21D12.3	T21D12.3	-0.600763	0.037	-0.148348	1
	A_12_P111179	WBGene00008200	C49C3.10	C49C3.10	-0.601153	0.0268	-0.105075	1
	A_12_P102764	WBGene00008359	D1025.8	nspc-17	-0.602333	0.9862	-0.664519	0
	A_12_P115556	WBGene00013716	Y106G6H.1	Y106G6H.1	-0.602541	0.0152	-0.528941	0.0028
	A_12_P105042	WBGene00008568	F08A8.5	F08A8.5	-0.603516	0.1126	-0.544634	0
	A_12_P117198	WBGene00020377	T09B4.3	T09B4.3	-0.603737	0.0116	-0.449979	0.007
	A_12_P102987	WBGene00020207	T04B8.5	T04B8.5	-0.604165	0.0142	-0.231973	1
	A_12_P108713	WBGene00001952	T15H9.3	hlh-6	-0.605791	0.0178	-0.0568332	1
	A_12_P102564	WBGene00021843	Y54E10BR.4	Y54E10BR.4	-0.60596	0.0024	0.0663609	1
	A_12_P112148	WBGene00012244	W04D2.5	W04D2.5	-0.606248	0.016	0.405547	1
	A_12_P103299	WBGene00011291	R102.4	R102.4	-0.606898	0.0342	-0.331224	0.7766
	A_12_P120068	WBGene00016415	C34F11.3	C34F11.3	-0.607151	0.02	-0.648263	0
	A_12_P113709	WBGene00018024	F35A5.1	F35A5.1	-0.607201	0.1822	-0.444296	0.0122
	A_12_P115496	WBGene00018023	F34D6.4	set-11	-0.607212	0.0838	-0.577847	0.0142
	A_12_P104756	WBGene00009840	F47H4.9	fbxa-189	-0.608188	0.0428	-0.236242	1
	A_12_P119531	WBGene00000018	M79.1	abl-1	-0.610171	0.021	-0.223484	1
	A_12_P104371	WBGene00005578	F28B1.6	sri-66	-0.610352	0.0364	0.120045	1
	A_12_P120340	WBGene00010837	M03B6.5	M03B6.5	-0.610984	0.2624	-0.444063	0.0372
	A_12_P106167	WBGene00016867	C52B9.4	C52B9.4	-0.611788	0.0038	-0.453059	0.1082
	A_12_P110375	WBGene00000832	Y23H5A.5	ctn-1	-0.612298	0.0012	-0.543219	0
	A_12_P103646	WBGene00010990	R03D7.4	R03D7.4	-0.612304	0.0028	-0.18716	1
	A_12_P113455	WBGene00000820	Y73B6BL.7	csp-2	-0.613286	0.077	-1.07398	0
	A_12_P118857	WBGene00021581	Y46C8AL.3	clec-70	-0.6139	0.0316	-0.433857	0.126
	A_12_P100918	WBGene00018533	F47B7.2	F47B7.2	-0.613937	0.0218	-0.394788	0.3082
	A_12_P107664	WBGene00001430	C50F2.6	fkb-5	-0.614436	0.2144	-0.553439	0.0148
	A_12_P113867	WBGene00000366	R10E11.1	cbp-1	-0.614525	0.0282	-0.181052	1
	A_12_P103775	WBGene00014259	ZK1320.11	ZK1320.11	-0.615154	0.0208	-0.315729	1
	A_12_P119862	WBGene00008515	F02C12.1	F02C12.1	-0.616176	0.0172	-0.810895	0
	A_12_P117278	WBGene00014233	ZK1128.7	ZK1128.7	-0.616353	0.232	-0.502269	0.0098
	A_12_P115981	WBGene00001194	C04A2.3	egl-27	-0.616985	0.0114	0.11426	1
	A_12_P119014	WBGene00017480	F15B10.1	F15B10.1	-0.617709	0.0016	-0.114913	1
	A_12_P101584	WBGene00013804	Y116A8C.27	Y116A8C.27	-0.618522	0.0142	-0.0651725	1
	A_12_P101584	WBGene00013806	Y116A8C.29	Y116A8C.29	-0.618522	0.0142	-0.0651725	1
	A_12_P103005	WBGene00003868	B0334.11	ooc-3	-0.619215	0.0328	-0.111258	1
	A_12_P113727	WBGene00012097	T27E9.7	abcf-2	-0.619936	0.0248	-0.373977	0.6344
	A_12_P113727	WBGene00012094	T27E9.2	T27E9.2	-0.619936	0.0248	-0.373977	0.6344
	A_12_P113727	WBGene00006509	Y76A2A.1	tag-164	-0.619936	0.0248	-0.373977	0.6344
	A_12_P106363	WBGene00008220	C50B6.7	C50B6.7	-0.619955	0.0082	-0.138932	1
	A_12_P114255	WBGene00008270	C53A5.13	C53A5.13	-0.620854	0.0158	-0.118626	1
	A_12_P114178	WBGene00003956	ZK112.1	pcp-1	-0.621096	0.004	-0.099174	1
	A_12_P115314	WBGene00012085	T27D12.1	T27D12.1	-0.621728	0.0108	-0.245155	1
	A_12_P104603	WBGene00006582	C08D8.2	tmd-2	-0.62185	0.015	-0.179256	1
	A_12_P120298	WBGene00018971	F56D6.2	clec-67	-0.621943	0.7892	-0.742015	0
	A_12_P109832	WBGene00000232	B0207.12	avr-14	-0.622874	0.012	-0.328296	1
	A_12_P103676	WBGene00011717	T11G6.2	T11G6.2	-0.624773	0.0012	-0.26141	1
	A_12_P100982	WBGene00020998	W03F8.10	W03F8.10	-0.624926	0.0036	-0.410873	1
	A_12_P112090	WBGene00000968	T05F1.10	dhs-4	-0.62548	0.0182	-0.219512	1
	A_12_P101321	WBGene00021521	Y41D4B.20	nhr-287	-0.625765	0.0286	-0.151456	1
	A_12_P116044	WBGene00014214	ZK1073.2	ZK1073.2	-0.625874	0.0252	-0.496698	0.005
	A_12_P101247	WBGene00002980	C32D5.9	lgg-1	-0.626763	0.0218	-0.41433	1
	A_12_P101846	WBGene00016588	C42C1.10	C42C1.10	-0.626919	0.0176	-0.252379	1
	A_12_P109479	WBGene00008912	F17C8.7	F17C8.7	-0.627177	0.005	-0.312142	1
	A_12_P102000	WBGene00018645	F49F1.5	F49F1.5	-0.627815	0.0042	-0.0596183	1
	A_12_P114536	WBGene00018146	F37C4.6	F37C4.6	-0.628151	0.0238	-0.310596	1
	A_12_P103404	WBGene00000285	C13C12.1	cal-1	-0.628283	0.0232	-0.323243	0.9248
	A_12_P104624	WBGene00008564	F08A8.1	F08A8.1	-0.6287	0.0248	0.0975219	1
	A_12_P100442	WBGene00007257	C01H6.8	C01H6.8	-0.628889	0.0104	-0.135981	1
	A_12_P104896	WBGene00016201	C28H8.11	C28H8.11	-0.62895	0.049	-0.137385	1
	A_12_P107806	WBGene00020191	T03F1.10	clec-53	-0.629211	0.0406	-0.140674	1
	A_12_P116093	WBGene00001990	K07A12.6	hot-5	-0.629445	0.0256	-0.32194	1
	A_12_P100093	WBGene00010977	R02D5.3	R02D5.3	-0.629543	0.015	-0.184331	1
	A_12_P103895	WBGene00017180	F02E11.2	F02E11.2	-0.629621	0.0124	-0.0184205	1
	A_12_P103438	WBGene00015393	C03G6.5	C03G6.5	-0.629764	0.069	-0.76143	0
	A_12_P102633	WBGene00019844	R03E9.3	abts-4	-0.630061	0.0012	-0.165288	1
	A_12_P110534	WBGene00010935	M163.1	M163.1	-0.630081	0.0168	-0.364023	1
	A_12_P118045	WBGene00004788	C54H2.5	sft-4	-0.631348	0.221	-0.72752	0.049
	A_12_P115468	WBGene00004390	K04G7.10	rnp-7	-0.631851	0.0472	-0.0570828	1
	A_12_P115129	WBGene00018145	F37C4.5	F37C4.5	-0.631929	0.03	-0.83653	0.0008
	A_12_P118293	WBGene00006772	C50C3.9	unc-36	-0.632336	0.0016	-0.269129	1
	A_12_P109706	WBGene00022199	Y71H10A.1	Y71H10A.1	-0.633121	0.0026	-0.266109	1
	A_12_P116453	WBGene00012426	Y11D7A.1	Y11D7A.1	-0.633685	0.0052	-0.328894	0.9306
	A_12_P102219	WBGene00019249	H28G03.1	H28G03.1	-0.634274	1	-0.748667	0
	A_12_P106412	WBGene00004274	F53G12.1	rab-11.1	-0.63669	0.0006	-0.360128	0.976
	A_12_P102763	WBGene00020326	T07H3.3	math-38	-0.63743	0.021	-0.0486129	1
	A_12_P113027	WBGene00008976	F20D1.4	F20D1.4	-0.637513	0.0178	0.0555433	1
	A_12_P107458	WBGene00044719	K03H6.7	clec-172	-0.637762	0.012	-0.280481	1
	A_12_P115678	WBGene00013859	ZC247.1	ZC247.1	-0.637792	0.0144	-0.136073	1
	A_12_P101601	WBGene00018250	F40H3.2	F40H3.2	-0.639047	0.0124	-0.00499749	1
	A_12_P108326	WBGene00007349	C05G5.3	C05G5.3	-0.639242	0.0046	-0.519492	0.0224
	A_12_P108927	WBGene00013968	ZK287.9	ZK287.9	-0.639292	0.0058	-0.326031	0.9166
	A_12_P119202	WBGene00000088	F32A7.6	aex-5	-0.640263	0.029	-0.133708	1
	A_12_P117547	WBGene00014150	ZK909.6	ZK909.6	-0.640434	0.012	-0.11518	1
	A_12_P103687	WBGene00011798	T16G1.4	T16G1.4	-0.640508	0.0148	-0.32987	1
	A_12_P109277	WBGene00014004	ZK593.8	ZK593.8	-0.641176	0.0066	-0.140229	1
	A_12_P115392	WBGene00007761	C27B7.4	rad-26	-0.641304	0.021	-0.342555	1
	A_12_P108624	WBGene00016614	C43H6.1	C43H6.1	-0.641579	0.0104	-0.25044	1
	A_12_P101455	WBGene00018719	F52H2.7	F52H2.7	-0.641712	0.9032	-0.462817	0.0252
	A_12_P111250	WBGene00016716	C46F4.2	acs-17	-0.642428	0.0148	-0.272095	1
	A_12_P119655	WBGene00017380	F11D5.1	F11D5.1	-0.642838	0.0274	-0.0222329	1
	A_12_P114845	WBGene00007217	C01A2.5	C01A2.5	-0.642957	0.0382	-0.0640689	1
	A_12_P118068	WBGene00006056	F32B6.5	sss-1	-0.645848	0.0102	-0.347949	1
	A_12_P103259	WBGene00018036	F35C8.5	F35C8.5	-0.645979	0.0352	-0.181599	1
	A_12_P108765	WBGene00019187	H11E01.2	H11E01.2	-0.64602	0.0066	-0.376413	1
	A_12_P114320	WBGene00022047	Y66H1A.5	Y66H1A.5	-0.64723	0.0614	-0.47282	0.0258
	A_12_P107519	WBGene00007430	C08B6.10	C08B6.10	-0.647705	0.0414	-0.210489	1
	A_12_P106883	WBGene00004679	F26F4.10	rrt-1	-0.647825	0.0012	-0.0278052	1
	A_12_P117405	WBGene00004684	F16D3.2	rsd-6	-0.64829	0.0076	-0.214871	1
	A_12_P118298	WBGene00019734	M02E1.2	M02E1.2	-0.648354	0.0494	-0.221741	1
	A_12_P110590	WBGene00001786	F35E8.8	gst-38	-0.649351	0.927	-0.595695	0
	A_12_P101947	WBGene00050937	R02D5.8	R02D5.8	-0.649444	0.0008	-0.303436	1
	A_12_P111600	WBGene00006436	W06H8.8	ttn-1	-0.6497	0.0098	-0.349773	1
	A_12_P113801	WBGene00009671	F43G9.10	F43G9.10	-0.650338	0.008	-0.0523046	1
	A_12_P117162	WBGene00020360	T08E11.4	math-41	-0.650567	0.0042	-0.211722	1
	A_12_P107216	WBGene00003787	K07F5.13	npp-1	-0.6508	0.0022	0.00272494	1
	A_12_P116852	WBGene00011445	T04F8.7	T04F8.7	-0.651174	0.0012	-0.246676	1
	A_12_P110640	WBGene00006663	ZC410.4	twk-8	-0.651874	0.009	-0.358599	1
	A_12_P101821	WBGene00019699	M01D1.2	math-34	-0.651978	0.0044	-0.273599	1
	A_12_P107541	WBGene00009779	F46C5.2	F46C5.2	-0.652922	0.0164	-0.335335	1
	A_12_P100915	WBGene00021587	Y46C8AR.1	clec-76	-0.653126	0.0184	-0.310829	1
	A_12_P100405	WBGene00014047	ZK666.7	clec-61	-0.653773	0.0016	-0.0909347	1
	A_12_P112859	WBGene00021817	Y53G8B.1	Y53G8B.1	-0.654215	0.0038	-0.693338	0
	A_12_P114966	WBGene00011768	T14D7.2	oac-46	-0.654651	0.0012	0.0873854	1
	A_12_P108071	WBGene00021167	Y5H2B.5	cyp-32B1	-0.655451	0.012	-0.0254116	1
	A_12_P101626	WBGene00010626	K07C5.3	K07C5.3	-0.657595	0.0012	-0.13673	1
	A_12_P109583	WBGene00018697	F52E1.9	F52E1.9	-0.657825	0.0094	-0.232378	1
	A_12_P102626	WBGene00007047	T20F10.1	wts-1	-0.65785	0.037	-0.401729	0.235
	A_12_P105335	WBGene00020256	T05C3.6	T05C3.6	-0.657912	0.0482	-0.229994	1
	A_12_P109823	WBGene00011092	R07B7.8	R07B7.8	-0.658308	0.0114	-0.782618	0
	A_12_P113960	WBGene00001661	C34E10.2	gop-2	-0.658545	0.007	-0.11526	1
	A_12_P107033	WBGene00011439	T04F3.4	T04F3.4	-0.658996	0.0006	-0.505108	0.006
	A_12_P105652	WBGene00004789	W10G6.2	sgk-1	-0.659292	0.0024	-0.122434	1
	A_12_P115355	WBGene00010015	F54B3.3	F54B3.3	-0.659522	0.0072	-0.118812	1
	A_12_P102161	WBGene00044698	K09F5.6	K09F5.6	-0.660438	0.0038	-0.474099	1
	A_12_P115865	WBGene00011904	T21H8.1	T21H8.1	-0.661371	0.0132	-0.629856	0.0026
	A_12_P107886	WBGene00011042	R05H10.1	R05H10.1	-0.662104	0.0176	-0.112246	1
	A_12_P120210	WBGene00022470	Y119C1B.4	Y119C1B.4	-0.662609	0.0122	-0.222891	1
	A_12_P100540	WBGene00001404	K07A3.1	fbp-1	-0.662641	0.3214	-0.798623	0
	A_12_P118673	WBGene00008357	D1025.6	nspc-16	-0.662826	0.6904	-0.572482	0.0236
	A_12_P111327	WBGene00020732	T23E7.2	T23E7.2	-0.6631	0.0012	-0.357642	0.486
	A_12_P111692	WBGene00007528	C11H1.2	C11H1.2	-0.663797	0.0142	-0.244132	1
	A_12_P100225	WBGene00019246	H27M09.2	rpb-5	-0.664624	0	-0.0807122	1
	A_12_P105606	WBGene00022674	ZK177.9	ZK177.9	-0.66472	0.002	-0.293747	1
	A_12_P100330	WBGene00019163	H06H21.6	ubxn-6	-0.664974	0.0028	-0.0759844	1
	A_12_P110815	WBGene00009753	F46A8.10	scrm-6	-0.665029	0.0052	-0.395085	1
	A_12_P118991	WBGene00000509	C28D4.2	cka-1	-0.666547	0.007	-0.239447	1
	A_12_P104789	WBGene00016484	C36C5.15	C36C5.15	-0.666879	0.0024	-0.791464	0.0794
	A_12_P104084	WBGene00019305	K02D10.5	K02D10.5	-0.667566	0.037	-0.176999	1
	A_12_P116855	WBGene00020624	T20D4.19	T20D4.19	-0.668256	0.0536	-0.974529	0
	A_12_P115797	WBGene00004092	F44C4.5	ppt-1	-0.668675	0.1	-0.989931	0
	A_12_P106503	WBGene00018147	F37C4.7	F37C4.7	-0.668822	0.0292	-0.227248	1
	A_12_P109334	WBGene00020382	T09B4.8	T09B4.8	-0.668909	0.0012	-0.203013	1
	A_12_P113669	WBGene00008596	F08H9.8	clec-54	-0.669428	0.0028	-0.355073	0.7984
	A_12_P113324	WBGene00019437	K06A9.3	K06A9.3	-0.669848	0.0202	-0.285461	1
	A_12_P110938	WBGene00008585	F08G12.1	F08G12.1	-0.670236	0.006	-0.226311	1
	A_12_P102298	WBGene00004194	C34C6.6	prx-5	-0.670787	0.0006	-0.142531	1
	A_12_P111531	WBGene00015232	B0511.6	B0511.6	-0.670837	0.0246	-0.0534311	1
	A_12_P111531	WBGene00016621	C43H8.1	C43H8.1	-0.670837	0.0246	-0.0534311	1
	A_12_P109052	WBGene00018131	F37A4.1	F37A4.1	-0.672676	0.0042	-0.380885	1
	A_12_P100247	WBGene00007388	C06H2.4	folt-1	-0.673251	0.0106	-0.440336	0.0826
	A_12_P111892	WBGene00008453	E02A10.3	E02A10.3	-0.674102	0.0058	-0.154104	1
	A_12_P104913	WBGene00022254	Y73B6BL.35	Y73B6BL.35	-0.674344	0.0006	-0.161888	1
	A_12_P119751	WBGene00004335	C47C12.3	ref-2	-0.674365	0.0176	-0.090176	1
	A_12_P115388	WBGene00011852	T20B3.12	clec-26	-0.676372	0.0142	-0.0761212	1
	A_12_P115463	WBGene00012983	Y48B6A.12	Y48B6A.12	-0.67792	0.0176	-0.245033	1
	A_12_P103013	WBGene00021628	Y47D9A.1	Y47D9A.1	-0.678751	0.0024	-0.159758	1
	A_12_P117899	WBGene00014106	ZK856.5	ZK856.5	-0.678905	0.0046	-0.295288	0.9998
	A_12_P100128	WBGene00011597	T07G12.6	zim-1	-0.679499	0.0262	-0.272943	1
	A_12_P117917	WBGene00018605	F48E3.4	F48E3.4	-0.680102	0.0008	-0.316841	0.9992
	A_12_P101869	WBGene00019713	M01E11.4	pqn-52	-0.680162	0.0052	-0.326491	0.9726
	A_12_P104004	WBGene00020838	T27A3.1	T27A3.1	-0.680738	0.0008	-0.573685	0.532
	A_12_P100029	WBGene00004507	C18H9.7	rpy-1	-0.68075	0.014	-0.280576	1
	A_12_P108276	WBGene00009993	F53F4.11	F53F4.11	-0.680824	0.011	-0.080453	1
	A_12_P106467	WBGene00022516	ZC97.1	mtx-2	-0.681863	0.0006	-0.114753	1
	A_12_P101803	WBGene00006922	F08G12.4	vhl-1	-0.682731	0.0012	-0.537038	0.0094
	A_12_P115582	WBGene00015413	C04C3.3	C04C3.3	-0.683141	0.012	-0.227901	1
	A_12_P111340	WBGene00000899	F25E2.5	daf-3	-0.683949	0.5536	-0.525538	0
	A_12_P102252	WBGene00017778	F25B5.7	psf-1	-0.684575	0.0052	-0.317235	1
	A_12_P108376	WBGene00021322	Y34B4A.6	Y34B4A.6	-0.684758	0.0024	-0.069441	1
	A_12_P100693	WBGene00044931	Y37E3.21	Y37E3.21	-0.684872	0.0232	-0.551206	0.9958
	A_12_P100693	WBGene00021350	Y37E3.8	Y37E3.8	-0.684872	0.0232	-0.551206	0.9958
	A_12_P109794	WBGene00044807	T19H5.6	T19H5.6	-0.684997	0.0012	-0.111152	1
	A_12_P117512	WBGene00003858	K04G7.3	ogt-1	-0.685768	0.0038	-0.301248	1
	A_12_P101107	WBGene00008198	C49C3.8	C49C3.8	-0.685886	0.0042	-0.105343	1
	A_12_P114236	WBGene00008027	C39E9.2	scl-5	-0.686116	0.003	-0.0971658	1
	A_12_P111905	WBGene00002146	C09B8.1	ipp-5	-0.686139	0	-0.245532	1
	A_12_P106334	WBGene00008665	F10G8.7	F10G8.7	-0.686522	0.015	-0.233078	1
	A_12_P106334	WBGene00003564	F10G8.5	ncs-2	-0.686522	0.015	-0.233078	1
	A_12_P102813	WBGene00010224	F58A3.4	F58A3.4	-0.686875	0.0962	-0.568334	0
	A_12_P114535	WBGene00018610	F48E8.3	F48E8.3	-0.687035	0.0244	-0.134234	1
	A_12_P120300	WBGene00017591	F19C7.1	F19C7.1	-0.687061	0.0036	-0.218732	1
	A_12_P110739	WBGene00003143	C34B4.1	max-1	-0.68793	0.1116	-0.619432	0
	A_12_P120053	WBGene00002216	T09A5.2	klp-3	-0.68832	0.0016	-0.112006	1
	A_12_P117002	WBGene00022574	ZC239.16	ZC239.16	-0.689651	0.0012	-0.409049	0.2882
	A_12_P109679	WBGene00015561	C07A12.7	C07A12.7	-0.690174	0.0008	-0.516893	0.0008
	A_12_P109474	WBGene00018293	F41E6.12	F41E6.12	-0.690395	0.0028	-0.305795	1
	A_12_P106764	WBGene00009583	F40F9.6	F40F9.6	-0.691199	0.0008	-0.0810942	1
	A_12_P103457	WBGene00011694	T10G3.3	T10G3.3	-0.691238	0.0028	-0.217169	1
	A_12_P116018	WBGene00000150	F55A12.7	apm-1	-0.691569	0.0046	-0.434818	0.5838
	A_12_P120244	WBGene00018823	F54E2.1	F54E2.1	-0.692117	0.0124	-0.446034	0.0866
	A_12_P113180	WBGene00019373	K04A8.1	K04A8.1	-0.692744	0.0208	-0.260194	1
	A_12_P111003	WBGene00004682	C34E11.1	rsd-3	-0.692758	0.0012	-0.347643	0.787
	A_12_P117795	WBGene00011763	T14B1.1	T14B1.1	-0.692784	0.1012	-1.00862	0.0072
	A_12_P105206	WBGene00020022	R12C12.1	R12C12.1	-0.693213	0.0302	-0.174406	1
	A_12_P110018	WBGene00008414	D2030.4	D2030.4	-0.693276	0.0002	-0.0145695	1
	A_12_P102229	WBGene00002001	T11G6.1	hrs-1	-0.694188	0.0114	-0.104753	1
	A_12_P108638	WBGene00044642	F56D6.15	clec-69	-0.694494	0.1434	-0.80906	0
	A_12_P109906	WBGene00007987	C36H8.1	C36H8.1	-0.695094	0.0208	-0.825159	0
	A_12_P117953	WBGene00017426	F13C5.5	F13C5.5	-0.695767	0	-0.0226022	1
	A_12_P114173	WBGene00019918	R07C3.2	fbxc-36	-0.69586	0.023	-0.139679	1
	A_12_P107724	WBGene00008076	C43F9.9	lgc-43	-0.696104	0.004	-0.219661	1
	A_12_P107996	WBGene00006876	ZK1151.1	vab-10	-0.69626	0.0006	-0.214473	1
	A_12_P111792	WBGene00013458	Y67A10A.9	Y67A10A.9	-0.696496	0.015	-0.222112	1
	A_12_P101772	WBGene00013378	Y62E10A.10	Y62E10A.10	-0.696679	0	-0.10659	1
	A_12_P112622	WBGene00009851	F48F7.6	F48F7.6	-0.697586	0.0388	-0.585943	0.0658
	A_12_P112972	WBGene00001508	C10F3.6	fut-8	-0.698059	0.0006	-0.163846	1
	A_12_P117771	WBGene00009836	F47H4.4	fbxa-185	-0.698089	0.002	-0.0641793	1
	A_12_P110091	WBGene00011182	R09H10.5	R09H10.5	-0.698323	0.0164	-0.331808	1
	A_12_P111139	WBGene00020501	T14B4.5	T14B4.5	-0.698567	0.0046	-0.247004	1
	A_12_P116255	WBGene00019679	K12H4.4	K12H4.4	-0.699202	0.0026	0.0823544	1
	A_12_P101785	WBGene00003903	F18H3.3	pab-2	-0.699947	0.0012	-0.278056	1
	A_12_P114452	WBGene00003516	C43E11.6	nab-1	-0.70027	0.0032	-0.353481	0.9952
	A_12_P119244	WBGene00006414	T24F1.1	raga-1	-0.700898	0.0006	-0.203539	1
	A_12_P117008	WBGene00006466	JC8.13	tag-115	-0.701407	0.0008	0.0327856	1
	A_12_P118891	WBGene00003589	T07C4.9	nex-2	-0.701431	0.0012	-0.47413	0.0014
	A_12_P100786	WBGene00008670	F11A3.2	F11A3.2	-0.701992	0.0006	-0.275603	1
	A_12_P108930	WBGene00022770	ZK563.6	ZK563.6	-0.702522	0.0088	-0.53099	0.021
	A_12_P116835	WBGene00008120	C46F11.5	C46F11.5	-0.703398	0.0012	-0.364886	1
	A_12_P108658	WBGene00010326	F59C6.5	F59C6.5	-0.703417	0	-0.0916931	1
	A_12_P107770	WBGene00019937	R07E4.3	R07E4.3	-0.704211	0.059	-0.72139	0
	A_12_P105021	WBGene00018009	F33D11.12	F33D11.12	-0.704434	0.0006	-0.12405	1
	A_12_P116680	WBGene00008664	F10G8.6	F10G8.6	-0.705502	0.01	0.0949526	1
	A_12_P104266	WBGene00018509	F46F11.6	F46F11.6	-0.705662	0	-0.259676	1
	A_12_P116532	WBGene00002070	K07A1.8	ile-1	-0.705697	0.0038	-0.369282	1
	A_12_P116532	WBGene00010619	K07A1.15	K07A1.15	-0.705697	0.0038	-0.369282	1
	A_12_P106756	WBGene00000814	B0025.2	csn-2	-0.706404	0.0024	-0.109334	1
	A_12_P118486	WBGene00003931	C29F9.7	pat-4	-0.706973	0.0106	-0.484241	0.0634
	A_12_P119672	WBGene00010484	K01H12.1	K01H12.1	-0.70743	0.0012	-0.0109373	1
	A_12_P110699	WBGene00007073	AC3.8	ugt-2	-0.707654	0	-0.345828	0.628
	A_12_P104273	WBGene00013197	Y54E5A.1	Y54E5A.1	-0.708312	0.0018	-0.22325	1
	A_12_P115734	WBGene00045480	F14F3.5	F14F3.5	-0.708359	0.0006	-0.406123	0.4582
	A_12_P115734	WBGene00008805	F14F3.2	git-1	-0.708359	0.0006	-0.406123	0.4582
	A_12_P101597	WBGene00017660	F21C10.11	F21C10.11	-0.708507	0.0414	-0.358633	1
	A_12_P109191	WBGene00007812	C29F7.3	C29F7.3	-0.708835	0.1498	-0.483787	0.0152
	A_12_P107464	WBGene00004980	B0464.5	spk-1	-0.709502	0.0012	-0.288737	1
	A_12_P105775	WBGene00020497	T14A8.2	T14A8.2	-0.71047	0.0006	-0.1928	1
	A_12_P110412	WBGene00015128	B0303.7	B0303.7	-0.710888	0.0006	-0.418859	0.382
	A_12_P109268	WBGene00021800	Y53G8AL.2	Y53G8AL.2	-0.7109	0.0012	0.0265915	1
	A_12_P112520	WBGene00009574	F40E10.6	F40E10.6	-0.711859	0.0048	-0.36096	0.9306
	A_12_P110286	WBGene00021352	Y37E3.11	Y37E3.11	-0.71192	0.0012	0.17991	1
	A_12_P108601	WBGene00077636	Y46G5A.43	Y46G5A.43	-0.712149	0.0058	-0.0498956	1
	A_12_P118359	WBGene00004381	C16C10.7	rnf-5	-0.712383	0.0008	-0.264801	1
	A_12_P104782	WBGene00017834	F26F12.3	F26F12.3	-0.712528	0.1116	-0.554746	0.006
	A_12_P111557	WBGene00018803	F54D10.2	fbxa-24	-0.712733	0.0012	0.0600859	1
	A_12_P118228	WBGene00004705	C18D11.4	rsp-8	-0.713131	0.0076	0.0530087	1
	A_12_P116761	WBGene00006368	C54H2.1	sym-3	-0.713187	0.0012	-0.246384	1
	A_12_P101231	WBGene00010545	K03H1.10	K03H1.10	-0.713963	0.001	-0.3748	0.56
	A_12_P118022	WBGene00009640	F42F12.9	nspc-10	-0.713997	0.0098	-1.04489	0
	A_12_P120280	WBGene00020143	T01C8.2	T01C8.2	-0.714328	0.0006	-0.271294	1
	A_12_P100779	WBGene00011844	T19C9.8	T19C9.8	-0.714401	0.0006	-0.298623	1
	A_12_P112363	WBGene00003970	F46C3.1	pek-1	-0.714427	0.007	-0.499435	0.053
	A_12_P107461	WBGene00007847	C31E10.6	C31E10.6	-0.714605	0.9996	-0.552889	0
	A_12_P117542	WBGene00009595	F40F12.7	F40F12.7	-0.716043	0.0106	-0.204516	1
	A_12_P104584	WBGene00001578	R12A1.4	ges-1	-0.716815	0.2634	-0.527451	0.0002
	A_12_P115447	WBGene00021128	W10C8.5	W10C8.5	-0.717003	0.0078	-0.367651	1
	A_12_P105821	WBGene00003626	K08H2.8	nhr-32	-0.717387	0	-0.265677	1
	A_12_P117951	WBGene00008603	F09B9.4	F09B9.4	-0.717517	0.011	-0.198494	1
	A_12_P112117	WBGene00020317	T07E3.6	pdf-1	-0.718379	0.0038	-0.374288	1
	A_12_P109899	WBGene00020192	T03F1.11	T03F1.11	-0.718816	0.0074	-0.187147	1
	A_12_P107133	WBGene00015527	C06E2.1	C06E2.1	-0.719098	0	-0.230916	1
	A_12_P107072	WBGene00007412	C07E3.1	stip-1	-0.720579	0.0006	-0.341508	0.9944
	A_12_P106799	WBGene00007736	C25G4.10	C25G4.10	-0.720743	0.0002	-0.372495	0.9496
	A_12_P115185	WBGene00017501	F15E11.15	F15E11.15	-0.720747	0.0006	-0.62771	0
	A_12_P111998	WBGene00011893	T21C9.6	T21C9.6	-0.721922	0.0022	-0.140307	1
	A_12_P103985	WBGene00022015	Y61A9LA.3	Y61A9LA.3	-0.721982	0.0036	-0.0637514	1
	A_12_P109093	WBGene00013420	Y65A5A.3	Y65A5A.3	-0.722465	0.0442	-0.0172521	1
	A_12_P103905	WBGene00021926	Y55F3AM.9	Y55F3AM.9	-0.723518	0	-0.433953	0.587
	A_12_P112198	WBGene00003959	Y116F11B.3	pcp-4	-0.72408	0	-0.154752	1
	A_12_P101794	WBGene00012594	Y38E10A.16	Y38E10A.16	-0.724333	0	-0.372618	0.9112
	A_12_P102715	WBGene00017842	F26G1.6	F26G1.6	-0.724375	0	-0.381006	1
	A_12_P102609	WBGene00021637	Y47G6A.7	Y47G6A.7	-0.724395	0	-0.0899455	1
	A_12_P110729	WBGene00015248	B0546.1	mai-2	-0.724435	0.0006	-0.364292	1
	A_12_P115371	WBGene00002025	Y22D7AL.5	hsp-60	-0.724945	0.0016	-0.214286	1
	A_12_P115435	WBGene00013866	ZC373.1	ZC373.1	-0.72495	0.0182	-0.387352	0.1988
	A_12_P113405	WBGene00017283	F09E5.3	F09E5.3	-0.725439	0	-0.303483	1
	A_12_P113208	WBGene00010047	F54D1.6	F54D1.6	-0.725558	0	-0.362554	1
	A_12_P109453	WBGene00017158	F01F1.1	F01F1.1	-0.726541	0	-0.18212	1
	A_12_P115671	WBGene00020884	T28B4.1	T28B4.1	-0.72754	0.007	-0.0994703	1
	A_12_P113080	WBGene00010750	K10D11.6	K10D11.6	-0.727724	0.0006	-0.107661	1
	A_12_P115497	WBGene00000751	C34F6.2	col-178	-0.72786	0.0008	-0.152612	1
	A_12_P104337	WBGene00013577	Y76A2B.5	Y76A2B.5	-0.728919	0.0438	-0.328779	1
	A_12_P109721	WBGene00002215	C18C4.10	klc-2	-0.728926	0	-0.0270266	1
	A_12_P119406	WBGene00020696	T22F3.3	T22F3.3	-0.729662	0.0064	-0.354757	1
	A_12_P108674	WBGene00009004	F21C3.5	pfd-6	-0.729717	0.0012	-0.0503694	1
	A_12_P110373	WBGene00021178	Y9C9A.8	Y9C9A.8	-0.730213	0.0006	-0.240974	1
	A_12_P106546	WBGene00007460	C08F11.13	C08F11.13	-0.731384	0.0012	-0.240986	1
	A_12_P114153	WBGene00009322	F32B6.8	tbc-3	-0.731417	0.0012	-0.412554	0.7932
	A_12_P113363	WBGene00010518	K02E11.9	K02E11.9	-0.731798	0.0038	0.0268487	1
	A_12_P100561	WBGene00016027	C23H5.8	C23H5.8	-0.732737	0.088	-0.652821	0
	A_12_P101399	WBGene00014119	ZK858.6	ZK858.6	-0.733514	0.0012	-0.166638	1
	A_12_P113819	WBGene00010789	K12G11.2	sulp-5	-0.734832	0.007	-0.104028	1
	A_12_P109021	WBGene00002037	F46C3.3	hum-4	-0.734873	0.0462	-0.394854	0.7522
	A_12_P111360	WBGene00008706	F11E6.1	F11E6.1	-0.735752	0.0006	-0.813065	0.0026
	A_12_P104055	WBGene00007091	B0001.6	B0001.6	-0.735918	0.0012	-0.207318	1
	A_12_P108356	WBGene00022633	ZC581.3	ZC581.3	-0.736136	0.0008	-0.507333	0.0076
	A_12_P118940	WBGene00021864	Y54F10BM.10	Y54F10BM.10	-0.73667	0	-0.175505	1
	A_12_P117384	WBGene00020581	T19D12.6	T19D12.6	-0.736884	0.0174	-0.0983657	1
	A_12_P108644	WBGene00010075	F55A11.1	F55A11.1	-0.737588	0.0006	-0.490242	0.0686
	A_12_P111801	WBGene00011680	T10B10.3	T10B10.3	-0.738029	0.0024	-0.353007	0.9992
	A_12_P111801	WBGene00011679	T10B10.2	ucr-2.2	-0.738029	0.0024	-0.353007	0.9992
	A_12_P112686	WBGene00017763	F23H11.9	F23H11.9	-0.739488	0.0006	-0.265137	1
	A_12_P106762	WBGene00022782	ZK622.4	ZK622.4	-0.739562	0.0012	-0.433483	0.699
	A_12_P101525	WBGene00007392	C06H5.1	fbxa-156	-0.739741	0	-0.119595	1
	A_12_P106547	WBGene00017244	F08C6.6	apy-1	-0.740454	0.0008	-0.120896	1
	A_12_P106590	WBGene00019105	F59D6.3	F59D6.3	-0.741054	0.0006	-0.306671	1
	A_12_P118191	WBGene00001447	C18D1.3	flp-4	-0.741633	0.002	-0.39391	0.6322
	A_12_P100139	WBGene00018752	F53C3.8	F53C3.8	-0.741821	0	-0.665275	0.0276
	A_12_P115791	WBGene00016987	CC8.2	CC8.2	-0.742497	0	-0.325812	1
	A_12_P115563	WBGene00001134	D2013.5	eat-3	-0.743074	0.002	-0.290743	1
	A_12_P113317	WBGene00016496	C37C3.2	C37C3.2	-0.743197	0.0012	-0.130338	1
	A_12_P106049	WBGene00006307	F28C6.6	suf-1	-0.74368	0.0108	-0.0527219	1
	A_12_P101058	WBGene00001163	C43F9.8	efn-2	-0.74404	0.0012	-0.264116	1
	A_12_P107683	WBGene00021159	Y4C6B.5	Y4C6B.5	-0.744756	0	-0.600013	0
	A_12_P113703	WBGene00016734	C46H11.10	C46H11.10	-0.745384	0.0072	-0.456796	0.2822
	A_12_P102954	WBGene00019276	H43I07.3	H43I07.3	-0.745619	0.0008	-0.32382	1
	A_12_P116208	WBGene00086561	K01A2.12	K01A2.12	-0.746127	0	0.330692	1
	A_12_P102973	WBGene00011884	T21B10.2	enol-1	-0.746127	0.0634	-0.882831	0
	A_12_P113888	WBGene00010847	M04B2.4	M04B2.4	-0.746669	0.0002	-0.157484	1
	A_12_P101218	WBGene00020837	T27A1.5	T27A1.5	-0.746797	0.0012	-0.267524	1
	A_12_P102393	WBGene00008333	C55A6.4	C55A6.4	-0.746969	0.0114	-0.249154	1
	A_12_P114669	WBGene00006801	K11C4.5	unc-68	-0.747369	0.0006	-0.466173	0.7904
	A_12_P109366	WBGene00010945	M176.8	M176.8	-0.748881	0	-0.350203	0.9996
	A_12_P116197	WBGene00020146	T01C8.5	T01C8.5	-0.749574	0.0006	-0.654564	0
	A_12_P111437	WBGene00020788	T25B6.2	T25B6.2	-0.751606	0	-0.250452	1
	A_12_P109225	WBGene00008415	D2030.5	mce-1	-0.751669	0.0098	-0.232624	1
	A_12_P101655	WBGene00021063	W06E11.4	sbds-1	-0.751978	0	-0.210962	1
	A_12_P108925	WBGene00000541	ZC190.1	cln-3.3	-0.752461	0.0008	-0.321466	0.9914
	A_12_P102266	WBGene00010440	JC8.8	ttr-51	-0.752989	0.0114	-0.771049	0
	A_12_P118600	WBGene00001078	F22B7.10	dpy-19	-0.753988	0	-0.353459	0.9998
	A_12_P110187	WBGene00014202	ZK1058.1	mmcm-1	-0.754193	0.0042	-0.459809	0.9984
	A_12_P102602	WBGene00017191	F07B7.13	F07B7.13	-0.754497	0.0002	-0.956964	0
	A_12_P111569	WBGene00018193	F39C12.1	F39C12.1	-0.75458	0	-0.284538	1
	A_12_P102235	WBGene00004991	T08A9.10	spp-6	-0.754599	0	-0.35691	1
	A_12_P119177	WBGene00002137	R12E2.9	inx-15	-0.754665	0.0008	-0.391614	0.8144
	A_12_P111432	WBGene00019693	M01A10.3	M01A10.3	-0.754943	0.0372	-0.0716254	1
	A_12_P111432	WBGene00006594	M01A10.2	tom-1	-0.754943	0.0372	-0.0716254	1
	A_12_P107894	WBGene00009477	F36F2.3	tag-214	-0.755054	0.0012	-0.268578	1
	A_12_P102538	WBGene00012987	Y48C3A.3	Y48C3A.3	-0.755437	0	-0.42361	0.0556
	A_12_P106665	WBGene00019627	K10D2.1	K10D2.1	-0.755683	0.025	-0.407472	0.977
	A_12_P106665	WBGene00019633	K10D2.7	K10D2.7	-0.755683	0.025	-0.407472	0.977
	A_12_P114390	WBGene00044045	R11G10.3	R11G10.3	-0.756102	0.0012	-0.375201	0.7654
	A_12_P114390	WBGene00008341	C56A3.2	ttr-44	-0.756102	0.0012	-0.375201	0.7654
	A_12_P101000	WBGene00020126	R173.4	flp-26	-0.756731	0.0012	-0.27268	1
	A_12_P100235	WBGene00020714	T23B3.6	T23B3.6	-0.757204	0.0184	-0.498465	0.0092
	A_12_P102272	WBGene00019057	F58F9.3	F58F9.3	-0.757611	0	-0.284787	1
	A_12_P102537	WBGene00021323	Y34B4A.7	Y34B4A.7	-0.757894	0	-0.470053	0.1582
	A_12_P103247	WBGene00006815	W01A11.3	unc-83	-0.757991	0.0012	-0.208467	1
	A_12_P118705	WBGene00016335	C33C12.3	C33C12.3	-0.758931	0.0012	-0.164374	1
	A_12_P119366	WBGene00006699	C47E12.5	uba-1	-0.759112	0.023	-0.370678	1
	A_12_P107621	WBGene00001248	F38A6.2	elp-1	-0.759288	0	0.24004	1
	A_12_P114741	WBGene00001393	Y67H2A.8	fat-1	-0.759354	0.0058	0.0690553	1
	A_12_P102826	WBGene00018219	F40A3.4	F40A3.4	-0.759495	0	-0.244997	1
	A_12_P107656	WBGene00018612	F48E8.6	F48E8.6	-0.759532	0	-0.0711311	1
	A_12_P119962	WBGene00001632	Y46H3A.6	gly-7	-0.759649	0.0006	-0.268207	1
	A_12_P113184	WBGene00011966	T23G7.3	T23G7.3	-0.759954	0.003	-0.0325664	1
	A_12_P115572	WBGene00004318	T22C1.10	rbg-2	-0.760296	0	-0.354351	1
	A_12_P115842	WBGene00000821	Y47H9C.6	csp-3	-0.760382	0	-1.39222	0
	A_12_P109658	WBGene00015553	C06G3.7	trxr-1	-0.760553	0.0012	0.595328	0
	A_12_P117091	WBGene00017866	F27D9.8	stn-2	-0.761641	0.0012	-0.410113	0.7392
	A_12_P108012	WBGene00004001	T21E8.2	pgp-7	-0.761692	0.0006	0.251273	1
	A_12_P114572	WBGene00019943	R07G3.7	R07G3.7	-0.762245	0	-0.220441	1
	A_12_P117599	WBGene00016140	C26E6.4	rpb-2	-0.762299	0	-0.189388	1
	A_12_P102966	WBGene00002021	F52E1.7	hsp-17	-0.762515	0.0012	-0.415575	0.61
	A_12_P100528	WBGene00019819	R02D3.1	R02D3.1	-0.762857	0.0012	-0.0813942	1
	A_12_P119354	WBGene00015741	C13F10.1	C13F10.1	-0.763212	0.0046	-0.683202	0
	A_12_P101732	WBGene00009424	F35E8.13	F35E8.13	-0.763866	0.0068	-0.296005	1
	A_12_P114613	WBGene00016735	C46H11.11	fhod-1	-0.764312	0.0022	-0.25428	1
	A_12_P104136	WBGene00002196	T01G9.6	kin-10	-0.764425	0	-0.0772156	1
	A_12_P114826	WBGene00006523	F26G5.9	tam-1	-0.765094	0.0002	-0.615699	0.1882
	A_12_P103016	WBGene00000183	F57H12.1	arf-3	-0.765359	0	-0.117376	1
	A_12_P112783	WBGene00008547	F07A11.4	F07A11.4	-0.766203	0	-0.0937359	1
	A_12_P106910	WBGene00020298	T07A9.10	T07A9.10	-0.76633	0.0006	-0.150183	1
	A_12_P112545	WBGene00010912	M106.4	M106.4	-0.766495	0	-0.387517	0.9876
	A_12_P113616	WBGene00012245	W04D2.6	W04D2.6	-0.767101	0	-0.409787	0.8182
	A_12_P118203	WBGene00007023	T18H9.6	mdt-27	-0.767307	0.0012	-0.167024	1
	A_12_P103772	WBGene00019472	K07C6.4	cyp-35B1	-0.767472	0	-0.767833	0
	A_12_P105963	WBGene00018623	F48G7.12	F48G7.12	-0.767958	0.125	-0.698654	0
	A_12_P100280	WBGene00021161	Y4C6B.7	Y4C6B.7	-0.768135	0.0012	-0.467655	0.0682
	A_12_P108010	WBGene00017775	F25B5.3	F25B5.3	-0.768219	0.0084	-0.366678	1
	A_12_P101255	WBGene00016020	C23H3.4	sptl-1	-0.768361	0	-0.151118	1
	A_12_P101894	WBGene00015791	C15C7.5	C15C7.5	-0.769037	0.0004	-0.315995	1
	A_12_P112988	WBGene00011510	T05H10.6	T05H10.6	-0.769064	0.0022	-0.131247	1
	A_12_P112988	WBGene00006734	T05H10.5	ufd-2	-0.769064	0.0022	-0.131247	1
	A_12_P108048	WBGene00006452	R148.6	heh-1	-0.769802	0.0198	-0.702826	0
	A_12_P103654	WBGene00020446	T12B3.3	T12B3.3	-0.771323	0.0006	-0.535137	0.0268
	A_12_P105712	WBGene00006462	C33A11.4	tag-97	-0.772057	0	-0.482487	1
	A_12_P119798	WBGene00002056	M6.1	ifc-2	-0.772675	0.0012	-0.181866	1
	A_12_P100762	WBGene00020258	T05E7.1	T05E7.1	-0.772969	0	-0.404761	0.099
	A_12_P110114	WBGene00017852	F27C1.2	F27C1.2	-0.773822	0.0016	-0.434914	0.1128
	A_12_P108037	WBGene00009544	F38E11.9	F38E11.9	-0.775436	0	-0.320693	1
	A_12_P103362	WBGene00003514	T18D3.4	myo-2	-0.776291	0.0012	0.00544345	1
	A_12_P108539	WBGene00003739	C01C4.1	nlp-1	-0.777688	0	-0.392735	0.8008
	A_12_P106059	WBGene00004831	F08B12.3	slo-2	-0.777967	0	-0.511326	0.0432
	A_12_P116888	WBGene00004169	Y73B6BR.1	pqn-89	-0.778274	0	-0.207006	1
	A_12_P119031	WBGene00018656	F49H12.5	F49H12.5	-0.778648	0.0006	-0.201872	1
	A_12_P110326	WBGene00018789	F54C1.1	F54C1.1	-0.778732	0.002	-0.0666472	1
	A_12_P113848	WBGene00008597	F08H9.9	clec-55	-0.77889	0.021	-0.285556	1
	A_12_P105417	WBGene00010648	K08C7.6	K08C7.6	-0.779611	0	-0.13101	1
	A_12_P111030	WBGene00020135	T01B6.3	T01B6.3	-0.780096	0	-0.387385	0.9998
	A_12_P108970	WBGene00019250	H28G03.2	H28G03.2	-0.780232	0.021	-0.456186	0.005
	A_12_P107711	WBGene00013081	Y51A2D.14	Y51A2D.14	-0.782176	0.0208	-0.596401	1
	A_12_P115207	WBGene00017127	E04F6.8	E04F6.8	-0.782233	0.0386	-0.774502	0
	A_12_P118372	WBGene00009397	F35C5.9	clec-66	-0.782342	0	-0.3526	1
	A_12_P120146	WBGene00022281	Y74C10AR.3	abtm-1	-0.782821	0	-1.4998	0
	A_12_P120146	WBGene00022282	Y74C10AR.2	Y74C10AR.2	-0.782821	0	-1.4998	0
	A_12_P116883	WBGene00020577	T19D12.2	T19D12.2	-0.7842	0.0008	-0.376513	0.6096
	A_12_P118900	WBGene00012664	Y39B6A.1	Y39B6A.1	-0.784423	0	-0.316783	1
	A_12_P110970	WBGene00009440	F35G12.2	F35G12.2	-0.785209	0.0002	0.403681	0.4168
	A_12_P117191	WBGene00001173	F55A8.2	egl-4	-0.785701	0.0004	-0.370655	1
	A_12_P106981	WBGene00011113	R07E5.5	R07E5.5	-0.785798	0	-0.313884	1
	A_12_P103517	WBGene00002002	K08E7.2	hsb-1	-0.786811	0	-0.266325	1
	A_12_P103517	WBGene00010671	K08E7.1	K08E7.1	-0.786811	0	-0.266325	1
	A_12_P113592	WBGene00015182	B0416.7	B0416.7	-0.787383	0	-0.550329	0.0038
	A_12_P115411	WBGene00015786	C15B12.4	C15B12.4	-0.78817	0.0002	-0.279757	1
	A_12_P118667	WBGene00017767	F25B4.4	F25B4.4	-0.788248	0	-0.299022	1
	A_12_P120206	WBGene00007857	C31H5.6	C31H5.6	-0.788798	0	-0.317883	1
	A_12_P110878	WBGene00017087	E01A2.5	E01A2.5	-0.789093	0.0096	0.0514515	1
	A_12_P117862	WBGene00021340	Y34F4.5	Y34F4.5	-0.790227	0.0024	-0.425116	0.0856
	A_12_P108306	WBGene00000041	F54H12.1	aco-2	-0.791303	0.0008	-0.451826	0.4226
	A_12_P108306	WBGene00015558	C06G4.4	C06G4.4	-0.791303	0.0008	-0.451826	0.4226
	A_12_P112073	WBGene00013708	Y106G6E.4	Y106G6E.4	-0.791385	0	-0.510597	0.0056
	A_12_P110220	WBGene00014025	ZK637.5	asna-1	-0.791887	0	-0.127554	1
	A_12_P110071	WBGene00006752	ZK524.2	unc-13	-0.792115	0.001	-0.410938	1
	A_12_P120204	WBGene00003795	F59A2.1	npp-9	-0.792225	0	-0.228554	1
	A_12_P103755	WBGene00021929	Y55F3AM.12	dcap-1	-0.792499	0	-0.207606	1
	A_12_P105521	WBGene00012947	Y47H9C.1	Y47H9C.1	-0.793324	0	-0.152469	1
	A_12_P108373	WBGene00013768	Y113G7B.24	Y113G7B.24	-0.793552	0	-0.478081	0.7428
	A_12_P116366	WBGene00003821	K01C8.9	nst-1	-0.794698	0	-0.00555808	1
	A_12_P107454	WBGene00009741	F45H10.4	drr-1	-0.795744	0	0.0348563	1
	A_12_P104332	WBGene00007544	C12D8.17	fipr-6	-0.795777	0.001	0.0280721	1
	A_12_P108194	WBGene00006886	F11C7.3	vap-1	-0.795964	0	-0.407222	0.9176
	A_12_P113567	WBGene00003037	JC8.6	lin-54	-0.796616	0.0012	-0.297708	1
	A_12_P108444	WBGene00009634	F42F12.1	nspc-9	-0.798276	0.0038	-0.914075	0
	A_12_P103079	WBGene00021394	Y38C1AA.1	Y38C1AA.1	-0.798281	0	-0.199324	1
	A_12_P111087	WBGene00011897	T21C9.12	scpl-4	-0.798901	0.0028	-0.0243481	1
	A_12_P101396	WBGene00008514	F02A9.4	F02A9.4	-0.799209	0	-0.139823	1
	A_12_P111646	WBGene00012462	Y17G7B.8	Y17G7B.8	-0.799342	0.0002	-0.50645	0.0036
	A_12_P115592	WBGene00007543	C12D8.16	fipr-7	-0.79988	0.0028	0.0464889	1
	A_12_P112384	WBGene00016456	C35E7.4	C35E7.4	-0.800189	0	-0.0871098	1
	A_12_P116882	WBGene00020576	T19D12.1	T19D12.1	-0.800259	0.0006	-0.249239	1
	A_12_P100579	WBGene00016395	C34B2.10	C34B2.10	-0.800287	0.0006	-0.330685	1
	A_12_P115174	WBGene00019957	R08E3.1	R08E3.1	-0.800757	0	-0.246481	1
	A_12_P115665	WBGene00021768	Y51F10.7	Y51F10.7	-0.800822	0.005	-0.294041	1
	A_12_P117217	WBGene00000068	F17C8.1	acy-1	-0.800968	0.0012	-0.507282	0.1204
	A_12_P114744	WBGene00010695	K08H10.2	K08H10.2	-0.801013	0	-0.282772	1
	A_12_P101274	WBGene00003094	F58B3.2	lys-5	-0.801247	0.0012	-0.179728	1
	A_12_P111347	WBGene00077771	C41G7.9	C41G7.9	-0.801275	0	-0.478641	0.2526
	A_12_P106582	WBGene00012458	Y17G7B.2	ash-2	-0.801292	0.0012	8.22e-05	1
	A_12_P120065	WBGene00001452	C36H8.3	flp-9	-0.801428	0.0122	-0.464459	0.3244
	A_12_P105878	WBGene00001169	R03G5.1	eft-4	-0.801551	0.0098	-0.184255	1
	A_12_P119369	WBGene00011856	T20D3.2	T20D3.2	-0.80218	0	-0.21955	1
	A_12_P107439	WBGene00007686	C18E9.6	C18E9.6	-0.803395	0.0024	-0.157302	1
	A_12_P108433	WBGene00019197	H14A12.5	H14A12.5	-0.803627	0.0014	-0.539839	0
	A_12_P119681	WBGene00002016	Y46H3A.3	hsp-16.2	-0.804471	0.28	0.666734	0.02
	A_12_P108566	WBGene00016103	C25F6.3	dpyd-1	-0.805288	0.0012	-0.157703	1
	A_12_P103907	WBGene00022252	Y73B6BL.31	Y73B6BL.31	-0.805288	0	-0.114873	1
	A_12_P109979	WBGene00018195	F39E9.2	btb-16	-0.806955	0.0048	-0.321316	1
	A_12_P116244	WBGene00009809	F47B8.8	F47B8.8	-0.807228	0	-0.43742	0.3096
	A_12_P103379	WBGene00011283	R90.1	R90.1	-0.807576	0	-0.491576	0.4248
	A_12_P106999	WBGene00016431	C35A11.4	C35A11.4	-0.807685	0.0012	-0.341166	0.9992
	A_12_P100146	WBGene00015644	C09E8.1	C09E8.1	-0.80801	0	0.00907418	1
	A_12_P111887	WBGene00003812	F55B12.5	nrf-5	-0.808177	0.0028	-0.49968	0.0236
	A_12_P115926	WBGene00008395	D1086.8	D1086.8	-0.810048	0.0008	-0.873262	0
	A_12_P111204	WBGene00010727	K09G1.1	K09G1.1	-0.810587	0.0002	-0.263167	1
	A_12_P102781	WBGene00016450	C35D10.14	clec-5	-0.81108	0	-0.0971253	1
	A_12_P113125	WBGene00007186	B0464.6	B0464.6	-0.812998	0	0.205063	1
	A_12_P117706	WBGene00000839	F45E12.3	cul-4	-0.813368	0	-0.195751	1
	A_12_P113493	WBGene00007976	C36B1.9	C36B1.9	-0.813406	0	-0.387274	1
	A_12_P116305	WBGene00020263	T05E8.3	T05E8.3	-0.813464	0.0006	-0.362094	1
	A_12_P102440	WBGene00013516	Y73F4A.3	Y73F4A.3	-0.813695	0	-0.412857	0.1666
	A_12_P107069	WBGene00013698	Y106G6D.1	Y106G6D.1	-0.813994	0.0028	-1.18025	0
	A_12_P110642	WBGene00022580	ZC262.3	ZC262.3	-0.814902	0	-0.369528	1
	A_12_P110642	WBGene00022583	ZC262.8	ZC262.8	-0.814902	0	-0.369528	1
	A_12_P120099	WBGene00000837	ZK520.4	cul-2	-0.81541	0.0006	-0.274351	1
	A_12_P108547	WBGene00016285	C31B8.12	C31B8.12	-0.816129	0	-0.466883	0.781
	A_12_P111885	WBGene00020779	T24G10.2	T24G10.2	-0.816454	0	-0.163537	1
	A_12_P120363	WBGene00006917	C17H12.14	vha-8	-0.81789	0.0092	-0.157005	1
	A_12_P118918	WBGene00019830	R02E12.6	hrg-1	-0.819211	0	-0.618004	0
	A_12_P109921	WBGene00050904	Y70C5A.3	Y70C5A.3	-0.820081	0.0024	-0.429032	0.2368
	A_12_P101302	WBGene00011970	T23G11.5	rlbp-1	-0.82028	0	-0.617806	0.0008
	A_12_P101302	WBGene00011971	T23G11.6	T23G11.6	-0.82028	0	-0.617806	0.0008
	A_12_P108347	WBGene00016093	C25E10.3	srsx-34	-0.821322	0.0008	-0.036862	1
	A_12_P115527	WBGene00021808	Y53G8AM.8	Y53G8AM.8	-0.821404	0	-0.103679	1
	A_12_P108077	WBGene00015047	B0218.1	B0218.1	-0.821506	0	-0.296804	1
	A_12_P112653	WBGene00006814	B0496.3	unc-82	-0.821682	0.0008	-0.308687	1
	A_12_P100749	WBGene00022297	Y76B12C.3	Y76B12C.3	-0.821965	0.001	-0.156798	1
	A_12_P102285	WBGene00019492	K07E3.4	K07E3.4	-0.822697	0.0006	-0.00387564	1
	A_12_P109138	WBGene00019738	M02F4.7	clec-265	-0.82282	0.0028	-0.653904	0
	A_12_P106761	WBGene00014251	ZK1320.1	gstk-1	-0.822858	0	-0.416375	0.9906
	A_12_P120382	WBGene00009839	F47H4.8	fbxa-188	-0.822985	0.0124	-0.379865	0.9998
	A_12_P112512	WBGene00005712	R13F6.3	srv-1	-0.823889	0	-0.322817	1
	A_12_P107395	WBGene00001814	W04C9.1	haf-4	-0.823953	0	-0.0786781	1
	A_12_P110604	WBGene00009007	F21D5.2	F21D5.2	-0.824523	0	-0.127713	1
	A_12_P115883	WBGene00018005	F33D11.8	F33D11.8	-0.825041	0.0022	-0.260568	1
	A_12_P103908	WBGene00007683	C18E9.2	C18E9.2	-0.825139	0	-0.429996	0.9942
	A_12_P103304	WBGene00018156	F37E3.1	ncbp-1	-0.825394	0.0016	-0.162055	1
	A_12_P111034	WBGene00022697	ZK353.1	ZK353.1	-0.825479	0	-0.367707	1
	A_12_P101364	WBGene00000381	F01F1.8	cct-6	-0.825934	0.0046	0.231717	1
	A_12_P112671	WBGene00017041	D2007.1	D2007.1	-0.826763	0.0018	-0.500496	0.0032
	A_12_P111863	WBGene00007728	C25F9.9	C25F9.9	-0.826788	0.0012	-0.430831	0.0682
	A_12_P112830	WBGene00012668	Y39B6A.5	Y39B6A.5	-0.826929	0	-0.716113	0
	A_12_P113760	WBGene00008504	F01G4.5	F01G4.5	-0.826972	0	-0.324776	1
	A_12_P115164	WBGene00020195	T03G6.3	T03G6.3	-0.827786	0.0252	-0.280541	1
	A_12_P103436	WBGene00020369	T08H10.1	T08H10.1	-0.82845	0.0016	-0.172769	1
	A_12_P106299	WBGene00022562	ZC204.12	ZC204.12	-0.829349	0.0006	-0.293524	1
	A_12_P110681	WBGene00011638	T09A5.11	T09A5.11	-0.829406	0	-0.23083	1
	A_12_P119578	WBGene00008607	F09B12.3	F09B12.3	-0.82977	0.0012	-0.223163	1
	A_12_P102531	WBGene00012164	W01A8.2	W01A8.2	-0.83008	0.0012	-0.318612	0.9682
	A_12_P102531	WBGene00044988	W01A8.8	W01A8.8	-0.83008	0.0012	-0.318612	0.9682
	A_12_P118797	WBGene00001751	K08F4.11	gst-3	-0.830206	0.0098	-0.23217	1
	A_12_P109524	WBGene00015088	B0252.3	B0252.3	-0.830863	0.0012	-0.217355	1
	A_12_P120225	WBGene00011869	T20G5.7	dod-6	-0.831209	0.0106	-0.522267	1
	A_12_P108942	WBGene00013365	Y60A3A.19	Y60A3A.19	-0.831348	0	-0.201747	1
	A_12_P116817	WBGene00009922	F52B5.3	F52B5.3	-0.83221	0	-0.180313	1
	A_12_P112205	WBGene00004412	Y71F9AL.13	rpl-1	-0.832408	0.0108	-0.598222	1
	A_12_P101154	WBGene00002269	Y55B1AR.1	lec-6	-0.833246	0.004	-0.135469	1
	A_12_P101370	WBGene00018425	F44E7.3	F44E7.3	-0.833357	0.0042	-0.713511	0
	A_12_P105668	WBGene00015993	C18H7.1	C18H7.1	-0.833408	0.0008	-0.333676	1
	A_12_P113853	WBGene00018682	F52D1.1	F52D1.1	-0.833688	0.0024	-0.422868	0.4514
	A_12_P117442	WBGene00004304	C26D10.1	ran-3	-0.834686	0	0.0531329	1
	A_12_P115071	WBGene00000062	F59B1.9	acr-23	-0.835273	0	-0.255525	1
	A_12_P101967	WBGene00003741	F48C11.3	nlp-3	-0.836087	0	-0.417553	0.5216
	A_12_P117134	WBGene00022456	Y110A7A.6	Y110A7A.6	-0.83654	0.003	-0.325456	1
	A_12_P117126	WBGene00008123	C47A4.2	C47A4.2	-0.83722	0.0002	-0.363911	0.6522
	A_12_P109071	WBGene00000963	R06C7.3	dhp-1	-0.839333	0.0026	-0.218347	1
	A_12_P117169	WBGene00012376	W10D5.2	nduf-7	-0.839377	0.0022	-0.0781316	1
	A_12_P118902	WBGene00013311	Y57G11C.15	Y57G11C.15	-0.841211	0	-0.519995	0.3132
	A_12_P112779	WBGene00012471	Y17G7B.20	Y17G7B.20	-0.841591	0	-0.566455	0.9846
	A_12_P105214	WBGene00002020	T27E4.9	hsp-16.49	-0.841753	0.7024	0.790554	0.0004
	A_12_P114835	WBGene00020760	T24C4.4	T24C4.4	-0.842191	0.001	-0.191323	1
	A_12_P100306	WBGene00000691	T28C6.4	col-117	-0.842219	0.0462	-0.645416	1
	A_12_P106356	WBGene00010605	K06G5.1	K06G5.1	-0.842232	0	-0.321293	0.9994
	A_12_P110193	WBGene00015464	C05C8.7	C05C8.7	-0.843482	0	-0.362273	0.9864
	A_12_P110487	WBGene00012375	W09H1.5	W09H1.5	-0.843746	0	-0.0508012	1
	A_12_P108483	WBGene00009504	F37B12.1	F37B12.1	-0.844212	0	-0.094736	1
	A_12_P111216	WBGene00021190	Y14H12A.1	Y14H12A.1	-0.844689	0.0024	-0.337083	0.9996
	A_12_P103532	WBGene00018149	F37C12.1	F37C12.1	-0.845554	0	-0.389776	0.9998
	A_12_P119646	WBGene00007402	C07A9.6	ugt-60	-0.846127	0.0034	-0.115659	1
	A_12_P112322	WBGene00011972	T23G11.7	T23G11.7	-0.84613	0	-0.242535	1
	A_12_P113825	WBGene00014262	ZK1321.4	ZK1321.4	-0.847009	0	-0.551875	0
	A_12_P111239	WBGene00000210	C53B7.4	asg-2	-0.848037	0.08	-1.25377	0
	A_12_P117122	WBGene00013703	Y106G6D.7	Y106G6D.7	-0.848219	0.0006	-0.454271	0.2592
	A_12_P104283	WBGene00020511	T14G11.3	immt-1	-0.848227	0.0006	-0.677215	0
	A_12_P120043	WBGene00006404	C31C9.1	tag-10	-0.848814	0	-0.283424	1
	A_12_P102249	WBGene00004854	F40E10.4	slt-1	-0.849331	0	-0.136244	1
	A_12_P114541	WBGene00022048	Y66H1B.2	Y66H1B.2	-0.849508	0.0028	-0.695691	0
	A_12_P109827	WBGene00017717	F22F4.4	F22F4.4	-0.849547	0	-0.344476	0.9774
	A_12_P103479	WBGene00015767	C14C11.3	hex-2	-0.84983	0.0008	-0.271079	1
	A_12_P106686	WBGene00019542	K08F11.2	K08F11.2	-0.849913	0.0008	-0.137753	1
	A_12_P102604	WBGene00004112	C46G7.4	pqn-22	-0.850109	0.0026	-0.737116	0.001
	A_12_P115888	WBGene00015777	C14F5.4	sfxn-2	-0.85014	0	-0.217156	1
	A_12_P101649	WBGene00013375	Y62E10A.4	srsx-25	-0.850283	0	-0.47282	0.8342
	A_12_P106742	WBGene00010082	F55A11.11	F55A11.11	-0.850933	0	-0.433397	0.3338
	A_12_P106742	WBGene00010079	F55A11.6	F55A11.6	-0.850933	0	-0.433397	0.3338
	A_12_P118728	WBGene00007626	C16C10.5	rnf-121	-0.851126	0	-0.217268	1
	A_12_P110528	WBGene00013919	ZC506.1	ZC506.1	-0.851178	0.0002	-0.444646	0.359
	A_12_P120296	WBGene00019365	K03E6.7	K03E6.7	-0.851547	0	-0.598918	0.2504
	A_12_P111344	WBGene00021140	W10G11.7	clec-131	-0.851761	0	-0.200517	1
	A_12_P108319	WBGene00017727	F22H10.3	F22H10.3	-0.851779	0.0038	-0.623183	0
	A_12_P100264	WBGene00010350	H01G02.3	H01G02.3	-0.852964	0.0006	-0.70869	0.0056
	A_12_P100264	WBGene00011726	T12A7.5	lpr-2	-0.852964	0.0006	-0.70869	0.0056
	A_12_P107709	WBGene00004411	C42D4.8	rpc-1	-0.853548	0.0006	-0.0507872	1
	A_12_P108357	WBGene00015052	B0218.8	clec-52	-0.853712	0.0012	-0.409483	0.2554
	A_12_P113896	WBGene00004167	Y57A10A.18	pqn-87	-0.854192	0	-0.364303	1
	A_12_P118291	WBGene00006472	F08F1.7	tag-123	-0.854375	0	-0.353436	1
	A_12_P110436	WBGene00014030	ZK637.13	glb-1	-0.854581	0	0.112741	1
	A_12_P110692	WBGene00002018	Y46H3A.2	hsp-16.41	-0.854596	0.7778	0.812835	0
	A_12_P108941	WBGene00008298	C54D10.3	C54D10.3	-0.854881	0.0012	-0.261302	1
	A_12_P103329	WBGene00015913	C17F4.7	C17F4.7	-0.85493	0.0416	0.062392	1
	A_12_P118921	WBGene00003786	VC5.3	npa-1	-0.855405	0	-0.327342	0.9948
	A_12_P102651	WBGene00006433	F42A8.2	sdhb-1	-0.855492	0.0006	-0.435138	1
	A_12_P118049	WBGene00001503	H14A12.2	fum-1	-0.855938	0.0006	-0.601411	0.0094
	A_12_P105661	WBGene00001263	K04H4.1	emb-9	-0.856074	0.021	-0.355129	1
	A_12_P106618	WBGene00009850	F48F7.5	F48F7.5	-0.856931	0	-0.624597	0.0086
	A_12_P112054	WBGene00020711	T23B3.3	rmd-5	-0.858141	0	-0.432061	0.0814
	A_12_P106439	WBGene00007368	C06B8.2	C06B8.2	-0.858154	0	-0.330409	0.814
	A_12_P112192	WBGene00013286	Y57A10C.8	Y57A10C.8	-0.858727	0.0012	0.268236	1
	A_12_P108126	WBGene00003831	C09H10.3	nuo-1	-0.85896	0.0002	-0.185841	1
	A_12_P102750	WBGene00010063	F54F3.4	F54F3.4	-0.859397	0	-0.491361	0.0036
	A_12_P103858	WBGene00011577	T07C12.13	fipr-12	-0.860481	0	-0.170297	1
	A_12_P120365	WBGene00001677	M04C7.1	gpa-15	-0.861809	0	-2.454	0
	A_12_P111675	WBGene00022146	Y71G12B.6	Y71G12B.6	-0.861817	0.0006	-0.463612	0.0456
	A_12_P110824	WBGene00016393	C34B2.8	C34B2.8	-0.861935	0	-0.0588014	1
	A_12_P104062	WBGene00011713	T11F9.12	T11F9.12	-0.862746	0.0006	-0.172321	1
	A_12_P105838	WBGene00015865	C16E9.1	C16E9.1	-0.862838	0	-0.261976	1
	A_12_P118718	WBGene00006660	B0334.2	twk-5	-0.863467	0	-0.215132	1
	A_12_P114682	WBGene00004811	F47H4.10	skr-5	-0.86409	0	-0.226089	1
	A_12_P117238	WBGene00006353	F01G12.2	sur-7	-0.86441	0	-0.407788	0.9906
	A_12_P108079	WBGene00020049	R13A5.6	ttr-8	-0.866181	0	-0.517235	0.0238
	A_12_P112642	WBGene00022678	ZK180.4	sar-1	-0.866849	0	-0.512146	0.1858
	A_12_P113340	WBGene00016769	C49C8.5	C49C8.5	-0.867247	0	-0.233471	1
	A_12_P108466	WBGene00010749	K10D11.5	K10D11.5	-0.867939	0	-0.0491289	1
	A_12_P117959	WBGene00016628	C44B7.6	C44B7.6	-0.868231	0	-0.296311	1
	A_12_P117775	WBGene00017149	EGAP4.1	EGAP4.1	-0.868698	0.0032	-0.387793	0.9996
	A_12_P110300	WBGene00007942	C34F6.8	C34F6.8	-0.868716	0	-0.355558	0.9992
	A_12_P110144	WBGene00000994	F08B4.1	dic-1	-0.869472	0	-0.282618	1
	A_12_P100511	WBGene00016204	C29E4.7	gsto-1	-0.869849	0	-0.684092	0
	A_12_P105473	WBGene00022582	ZC262.5	ZC262.5	-0.870015	0	-0.50518	0.0064
	A_12_P107154	WBGene00007558	C14A4.7	C14A4.7	-0.870039	0	-0.325271	1
	A_12_P117141	WBGene00010868	M04G12.4	somi-1	-0.870437	0.0016	-0.454207	0.7946
	A_12_P118104	WBGene00010597	K06A4.7	K06A4.7	-0.870759	0.0018	-0.557474	0.003
	A_12_P112255	WBGene00015778	C14F11.1	C14F11.1	-0.870936	0.0006	-0.498853	0.0434
	A_12_P109700	WBGene00007071	AC3.5	AC3.5	-0.871817	0	-0.245204	1
	A_12_P108782	WBGene00013946	ZK228.3	ZK228.3	-0.871833	0.0132	-0.418125	0.7046
	A_12_P102738	WBGene00007588	C14C10.5	C14C10.5	-0.871854	0	-0.268866	1
	A_12_P106147	WBGene00007743	C26C6.9	C26C6.9	-0.872792	0.0006	-0.441016	0.0522
	A_12_P112510	WBGene00001211	C50H2.2	egl-47	-0.873973	0.0116	-0.128069	1
	A_12_P112510	WBGene00008244	C50H2.10	fipr-11	-0.873973	0.0116	-0.128069	1
	A_12_P111621	WBGene00016751	C48E7.6	C48E7.6	-0.874328	0.0192	-0.393625	1
[truncated: 805 more rows]
