# Supplementary material for: Caenorhabditis elegans Cyclin D/CDK4 and Cyclin E/CDK2 Induce Distinct Cell Cycle Re-Entry Programs in Differentiated Muscle Cells
Source: PLoS Genet. 2011 Nov 10;7(11):e1002362. doi: 10.1371/journal.pgen.1002362 (PMC3213155; doi:10.1371/journal.pgen.1002362)
Supplement: Table S5 — Lists of genes downregulated ≥2-fold in CYD-1/CDK-4, and genes upregulated ≥2-fold in control muscle cells that are downregulated ≥2-fold in CYD-1/CDK-4. Includes GO-term analysis of these genes. (XLSX) [file pgen.1002362.s010.xlsx]

## Sheet: CYD downregulated
	Genes downregulated by CYD-1/CDK-4 expression					Selection:		CYD-1/CDK-4 p-value < 0.05
								CYD-1/CDK-4 downregulation ≥ 2-fold
	WB_ID	Gene	Public	log2 fold decrease*
	WBGene00006439	T27E9.1	ant-1.1	-3.92325		* Fold decrease of PAB-1 IP from SV985 (CYD-1/CDK-4) vs. PAB-1 IP from SV912 (control)
	WBGene00022292	Y75D11A.3	Y75D11A.3	-3.23366		When multiple probes match the same gene, highest fold decrease is reported
	WBGene00021050	W05H9.3	W05H9.3	-3.22839
	WBGene00010485	K01H12.2	ant-1.3	-3.00069		OVERREPRESENTED ATTRIBUTES
	WBGene00020140	T01B11.4	ant-1.44	-2.97838		N	X	LOD	P	P_adj	attrib ID	attrib name
	WBGene00022291	Y75D11A.2	Y75D11A.2	-2.92432		3	3	2.29522	4.05216e-05	0.026	GO:0003810	protein-glutamine gamma-glutamyltransferase activity
	WBGene00003474	T08G5.10	mtl-2	-2.87376		4	5	1.928	6.7452e-06	0.003	GO:0004768	stearoyl-CoA 9-desaturase activity
	WBGene00020380	T09B4.6	T09B4.6	-2.83525		5	6	2.01594	2.76249e-07	<0,001	GO:0016717	oxidoreductase activity, acting on paired donors, with oxidation of a pair of donors resulting in the reduction of molecular oxygen to two molecules of water
	WBGene00001940	H02I12.6	his-66	-2.78221		7	28	0.995322	3.46633e-05	0.015	GO:0051287	NAD or NADH binding
	WBGene00009476	F36F2.2	F36F2.2	-2.75527		8	31	1.01179	7.31514e-06	0.003	GO:0004190	aspartic-type endopeptidase activity
	WBGene00021236	Y19D10B.7	Y19D10B.7	-2.70636		8	31	1.01179	7.31514e-06	0.003	GO:0006006	glucose metabolic process
	WBGene00017498	F15E11.12	F15E11.12	-2.70428		8	31	1.01179	7.31514e-06	0.003	GO:0070001	aspartic-type peptidase activity
	WBGene00001903	F35H10.11	his-29	-2.64478		9	28	1.14204	2.43705e-07	<0,002	GO:0004806	triglyceride lipase activity
	WBGene00001936	F55G1.3	his-62	-2.58445		10	61	0.763631	3.98045e-05	0.016	GO:0015078	hydrogen ion transmembrane transporter activity
	WBGene00017490	F15E11.1	F15E11.1	-2.58429		10	63	0.747028	5.30409e-05	0.033	GO:0015077	monovalent inorganic cation transmembrane transporter activity
	WBGene00000380	C07G2.3	cct-5	-2.45064		10	66	0.723249	7.98308e-05	0.047	GO:0032787	monocarboxylic acid metabolic process
	WBGene00001158	F01G10.3	ech-9	-2.4262		11	46	0.965967	3.23749e-07	<0,003	GO:0019318	hexose metabolic process
	WBGene00015633	C09D4.2	C09D4.2	-2.40706		11	50	0.919486	8.00083e-07	0.001	GO:0005996	monosaccharide metabolic process
	WBGene00003934	F54C1.7	pat-10	-2.40223		11	67	0.763557	1.6213e-05	0.007	GO:0004091	carboxylesterase activity
	WBGene00008891	F16H6.1	clec-42	-2.39997		13	56	0.948722	4.00305e-08	<0,004	GO:0016298	lipase activity
	WBGene00018731	F53A9.8	F53A9.8	-2.37358		23	222	0.531713	2.58615e-06	0.001	GO:0006082	organic acid metabolic process
	WBGene00005003	F27C8.4	spp-18	-2.34668		23	222	0.531713	2.58615e-06	0.001	GO:0019752	carboxylic acid metabolic process
	WBGene00004993	C28C12.5	spp-8	-2.3287		23	222	0.531713	2.58615e-06	0.001	GO:0043436	oxoacid metabolic process
	WBGene00010769	K11D2.2	asah-1	-2.32315		23	230	0.51441	4.7138e-06	0.002	GO:0042180	cellular ketone metabolic process
	WBGene00016211	C29F5.2	sdz-3	-2.31266		25	313	0.406092	8.64039e-05	0.047	GO:0005975	carbohydrate metabolic process
	WBGene00002055	F37B4.2	ifc-1	-2.30992		33	315	0.540519	1.323e-08	<0,005	GO:0006629	lipid metabolic process
	WBGene00001882	F45F2.12	his-8	-2.28877		48	780	0.287108	6.91222e-05	0.039	GO:0044444	cytoplasmic part
	WBGene00012692	Y39B6A.33	Y39B6A.33	-2.26672		49	695	0.353589	1.53487e-06	0.001	GO:0009056	catabolic process
	WBGene00018460	F45D11.15	F45D11.15	-2.23012		85	1481	0.266158	1.58558e-06	0.001	GO:0016787	hydrolase activity
	WBGene00016843	C50F7.3	C50F7.3	-2.20334		131	2563	0.223903	9.92646e-07	0.001	GO:0044238	primary metabolic process
	WBGene00008211	C49F5.7	C49F5.7	-2.17033		163	3348	0.209841	6.33794e-07	<0,006	GO:0008152	metabolic process
	WBGene00013986	ZK512.7	ZK512.7	-2.16823		173	3594	0.20746	5.07042e-07	<0,007	GO:0003824	catalytic activity
	WBGene00003963	C07A12.4	pdi-2	-2.16808
	WBGene00000214	Y39B6A.20	asp-1	-2.15886		N		Number of genes in the input set that have the attribute
	WBGene00001000	C18A11.7	dim-1	-2.15397		X		Number of genes in the C. elegans genome that have the attribute
	WBGene00020679	T22B11.5	T22B11.5	-2.14404		LOD		Logarithm (base 10) of the odds ratio
	WBGene00014088	ZK809.8	ZK809.8	-2.14234		P		Single hypothesis one-sided P-value of the association between attribute and query (based on Fisher's Exact Test)
	WBGene00012757	Y41C4A.11	Y41C4A.11	-2.11613		P_adj		Adjusted P-value: fraction (as a %) of 1000 null-hypothesis simulations having attributes with this single-hypothesis P value or smaller
	WBGene00000781	C52E4.1	cpr-1	-2.07934
	WBGene00000869	C54G4.8	cyc-1	-2.07258
	WBGene00015552	C06G3.6	C06G3.6	-2.04557
	WBGene00011584	T07D10.4	clec-15	-2.04104
	WBGene00009773	F46B6.8	F46B6.8	-2.03537
	WBGene00008477	E03H4.10	clec-17	-2.03506
	WBGene00004358	F08F3.3	rhr-1	-2.03275
	WBGene00017582	F18G5.6	F18G5.6	-2.01829
	WBGene00000176	K02G10.7	aqp-8	-2.01679
	WBGene00023417	C25E10.9	swm-1	-2.01177
	WBGene00019529	K08D10.5	K08D10.5	-2.01065
	WBGene00001395	W08D2.4	fat-3	-1.99563
	WBGene00009877	F49C12.7	F49C12.7	-1.9728
	WBGene00004950	F40E10.2	sox-3	-1.96832
	WBGene00012812	Y43F8B.1	Y43F8B.1	-1.96297
	WBGene00017362	F10G2.1	F10G2.1	-1.92779
	WBGene00016114	C25H3.5	flp-27	-1.90445
	WBGene00010174	F56H9.2	F56H9.2	-1.90205
	WBGene00010640	K07F5.16	K07F5.16	-1.90123
	WBGene00018350	F42C5.10	F42C5.10	-1.89708
	WBGene00016119	C25H3.10	C25H3.10	-1.89491
	WBGene00018232	F40E3.5	F40E3.5	-1.89136
	WBGene00006819	F08B6.4	unc-87	-1.88827
	WBGene00004135	K07D4.8	pqn-48	-1.88539
	WBGene00002254	F40F4.2	lbp-2	-1.87802
	WBGene00002268	ZK1248.16	lec-5	-1.8771
	WBGene00009373	F34D10.3	F34D10.3	-1.87128
	WBGene00001433	Y18D10A.25	fkb-8	-1.87023
	WBGene00021253	Y22D7AL.15	Y22D7AL.15	-1.86826
	WBGene00010507	K02E2.6	K02E2.6	-1.86765
	WBGene00014175	ZK971.1	ZK971.1	-1.86297
	WBGene00008621	F09C8.1	F09C8.1	-1.85911
	WBGene00007993	C37E2.1	C37E2.1	-1.85478
	WBGene00012714	Y39E4B.1	abce-1	-1.84874
	WBGene00003630	T03G6.2	nhr-40	-1.82859
	WBGene00019278	K01A2.3	K01A2.3	-1.82814
	WBGene00015954	C18B2.3	C18B2.3	-1.82784
	WBGene00016934	C54G7.2	C54G7.2	-1.82546
	WBGene00009710	F44G3.10	F44G3.10	-1.81351
	WBGene00015734	C13B9.3	C13B9.3	-1.79994
	WBGene00009422	F35E8.9	F35E8.9	-1.79296
	WBGene00016782	C49G7.4	phat-3	-1.79006
	WBGene00017166	F01F1.12	F01F1.12	-1.78957
	WBGene00019998	R10H1.1	R10H1.1	-1.78325
	WBGene00009189	F27D4.4	F27D4.4	-1.78072
	WBGene00014252	ZK1320.2	ZK1320.2	-1.77025
	WBGene00000784	F44C4.3	cpr-4	-1.76767
	WBGene00021952	Y55H10A.1	vha-19	-1.7638
	WBGene00003473	K11G9.6	mtl-1	-1.76065
	WBGene00016332	C32F10.4	C32F10.4	-1.7599
	WBGene00007419	C07E3.9	C07E3.9	-1.75105
	WBGene00002012	F38E11.1	hsp-12.3	-1.74922
	WBGene00016509	C37H5.6	C37H5.6	-1.74383
	WBGene00006863	F56B6.4	uvt-5	-1.74038
	WBGene00016781	C49G7.3	C49G7.3	-1.72979
	WBGene00000228	W04D2.1	atn-1	-1.71826
	WBGene00011330	T01D3.6	T01D3.6	-1.71647
	WBGene00003559	ZK112.2	ncl-1	-1.71026
	WBGene00001169	R03G5.1	eft-4	-1.70403
	WBGene00011232	R11A5.4	R11A5.4	-1.70223
	WBGene00001671	F56H9.4	gpa-9	-1.70176
	WBGene00012158	VW06B3R.1	ucr-2.1	-1.70174
	WBGene00007890	C33A12.19	C33A12.19	-1.69851
	WBGene00003930	ZK1058.2	pat-3	-1.69735
	WBGene00020012	R11G1.6	R11G1.6	-1.69569
	WBGene00008229	C50F4.1	C50F4.1	-1.69002
	WBGene00017678	F21F8.4	F21F8.4	-1.69001
	WBGene00018343	F42A10.7	F42A10.7	-1.68805
	WBGene00001394	W02A2.1	fat-2	-1.68355
	WBGene00016900	C53C11.2	C53C11.2	-1.67882
	WBGene00002007	C15H9.6	hsp-3	-1.675
	WBGene00011736	T12D8.9	T12D8.9	-1.66978
	WBGene00016635	C44B11.6	C44B11.6	-1.66803
	WBGene00007605	C15C8.3	C15C8.3	-1.66651
	WBGene00006789	F11C3.3	unc-54	-1.66438
	WBGene00001843	W06D4.1	hgo-1	-1.66079
	WBGene00016746	C48B6.10	C48B6.10	-1.65929
	WBGene00000190	F45E4.1	arf-1.1	-1.65843
	WBGene00021583	Y46C8AL.5	clec-72	-1.65297
	WBGene00012554	Y37D8A.16	Y37D8A.16	-1.65063
	WBGene00018764	F53F10.2	F53F10.2	-1.64938
	WBGene00004058	C44B7.8	pmp-1	-1.64818
	WBGene00018519	F46H5.3	F46H5.3	-1.64746
	WBGene00001685	K10B3.7	gpd-3	-1.64094
	WBGene00008167	C48B4.1	C48B4.1	-1.63876
	WBGene00021536	Y42H9AR.1	Y42H9AR.1	-1.63146
	WBGene00017680	F21F8.6	F21F8.6	-1.62389
	WBGene00010793	LLC1.2	LLC1.2	-1.62096
	WBGene00009812	F47B10.1	F47B10.1	-1.61389
	WBGene00001581	F57F4.3	gfi-1	-1.61068
	WBGene00020579	T19D12.4	T19D12.4	-1.59986
	WBGene00004023	T16D1.2	pho-4	-1.59902
	WBGene00001794	K04D7.3	gta-1	-1.59763
	WBGene00006780	B0350.2	unc-44	-1.59012
	WBGene00006587	F53A9.10	tnt-2	-1.58896
	WBGene00000219	F21F8.7	asp-6	-1.58892
	WBGene00000822	F40E10.3	csq-1	-1.5887
	WBGene00016033	C24A3.2	C24A3.2	-1.58765
	WBGene00015402	C03G6.17	C03G6.17	-1.5862
	WBGene00001863	F15G9.4	him-4	-1.58364
	WBGene00019465	K07B1.5	acl-14	-1.57489
	WBGene00007122	B0250.5	B0250.5	-1.57382
	WBGene00015803	C15H9.9	C15H9.9	-1.57323
	WBGene00009266	F30A10.9	F30A10.9	-1.57215
	WBGene00006062	F30A10.8	stn-1	-1.57215
	WBGene00017920	F29B9.2	F29B9.2	-1.57074
	WBGene00001398	VZK822L.1	fat-6	-1.56843
	WBGene00022665	ZK154.1	ZK154.1	-1.56348
	WBGene00000240	K08F8.4	pah-1	-1.5629
	WBGene00000118	Y69F12A.2	alh-12	-1.56126
	WBGene00007139	B0285.7	mnp-1	-1.55076
	WBGene00044696	F52E1.14	F52E1.14	-1.5481
	WBGene00011060	R06C1.6	R06C1.6	-1.54362
	WBGene00002010	C37H5.8	hsp-6	-1.54328
	WBGene00018384	F43C11.7	F43C11.7	-1.54161
	WBGene00019001	F57B10.3	F57B10.3	-1.53975
	WBGene00011531	T06D10.1	T06D10.1	-1.53551
	WBGene00020269	T05H4.6	T05H4.6a	-1.53446
	WBGene00013077	Y51A2D.9	ttr-24	-1.53084
	WBGene00022781	ZK622.3	pmt-1	-1.52031
	WBGene00014095	ZK829.4	ZK829.4	-1.51398
	WBGene00013340	Y59A8A.3	Y59A8A.3	-1.5123
	WBGene00018760	F53E10.4	F53E10.4	-1.51062
	WBGene00003371	F09F7.2	mlc-3	-1.50773
	WBGene00017440	F13H8.7	F13H8.7	-1.49535
	WBGene00019914	R06B10.3	clec-150	-1.49158
	WBGene00000213	W03G1.7	asm-3	-1.49039
	WBGene00006636	T14B4.4	tsp-10	-1.48619
	WBGene00009192	F27E5.1	F27E5.1	-1.48029
	WBGene00006915	VW02B12L.1	vha-6	-1.4793
	WBGene00000217	R12H7.2	asp-4	-1.47664
	WBGene00004700	Y111B2A.18	rsp-3	-1.47642
	WBGene00020251	T05C1.4	T05C1.4	-1.47434
	WBGene00010204	F57F5.1	F57F5.1	-1.47412
	WBGene00008494	F01D5.3	F01D5.3	-1.47031
	WBGene00011803	T16G12.1	T16G12.1	-1.46454
	WBGene00012037	T26E3.4	T26E3.4	-1.46211
	WBGene00019895	R05F9.12	R05F9.12	-1.45912
	WBGene00003962	C14B1.1	pdi-1	-1.45826
	WBGene00000212	ZK455.4	asm-2	-1.45631
	WBGene00006999	F42G4.3	zyx-1	-1.45474
	WBGene00000539	F07B10.1	cln-3.1	-1.45271
	WBGene00021974	Y57G7A.11	Y57G7A.11	-1.4494
	WBGene00009876	F49C12.6	F49C12.6	-1.44639
	WBGene00016028	C24A1.1	flp-24	-1.44148
	WBGene00010961	MTCE.16	MTCE.16	-1.43873
	WBGene00009394	F35C5.6	clec-63	-1.43356
	WBGene00021160	Y4C6B.6	Y4C6B.6	-1.43157
	WBGene00000218	F21F8.3	asp-5	-1.42706
	WBGene00000802	Y38A10A.5	crt-1	-1.42255
	WBGene00021391	Y38A10A.6	Y38A10A.6	-1.42255
	WBGene00002056	M6.1	ifc-2	-1.42172
	WBGene00012366	W09G3.2	W09G3.2	-1.41588
	WBGene00003929	F54F2.1	pat-2	-1.41176
	WBGene00003746	D2005.2	nlp-8	-1.41164
	WBGene00017065	D2092.4	D2092.4	-1.4108
	WBGene00006601	Y17G7B.7	tpi-1	-1.40596
	WBGene00003799	Y37E3.15	npp-13	-1.40579
	WBGene00000964	C47E12.8	dhp-2	-1.40417
	WBGene00019345	K02G10.3	K02G10.3	-1.40377
	WBGene00013360	Y60A3A.9	Y60A3A.9	-1.39977
	WBGene00003755	Y45F10A.5	nlp-17	-1.39938
	WBGene00018984	F56F10.1	F56F10.1	-1.39407
	WBGene00006494	H13N06.5	hke-4.2	-1.38755
	WBGene00008944	F19B2.5	F19B2.5	-1.38587
	WBGene00016194	C28H8.3	C28H8.3	-1.38419
	WBGene00009639	F42F12.8	nspc-15	-1.38169
	WBGene00007112	B0035.13	B0035.13	-1.38158
	WBGene00001386	F02A9.3	far-2	-1.38038
	WBGene00019061	F58F12.1	F58F12.1	-1.38014
	WBGene00006604	Y47D3A.6	tra-1	-1.3773
	WBGene00008542	F07A5.3	F07A5.3	-1.37639
	WBGene00010649	K08C7.7	K08C7.7	-1.3762
	WBGene00047689	C46G7.22	21ur-5104	-1.37507
	WBGene00016722	C46G7.2	C46G7.2	-1.37507
	WBGene00018271	F41C3.5	F41C3.5	-1.37442
	WBGene00021518	Y41D4B.16	Y41D4B.16	-1.3737
	WBGene00003730	B0495.4	nhx-2	-1.36863
	WBGene00004990	T08A9.9	spp-5	-1.36815
	WBGene00009882	F49C12.13	vha-17	-1.36736
	WBGene00019017	F57F4.4	F57F4.4	-1.36683
	WBGene00009800	F47A4.3	rrc-1	-1.36645
	WBGene00007696	C24F3.1	tram-1	-1.36573
	WBGene00021503	Y40D12A.2	Y40D12A.2	-1.3585
	WBGene00009796	F46G10.1	F46G10.1	-1.35723
	WBGene00017658	F21C10.9	F21C10.9	-1.35715
	WBGene00011647	T09E8.1	T09E8.1	-1.35583
	WBGene00015148	B0336.11	B0336.11	-1.35487
	WBGene00019831	R02F2.1	R02F2.1	-1.35288
	WBGene00012529	Y32F6A.4	Y32F6A.4	-1.35263
	WBGene00010260	F58E10.3	F58E10.3	-1.35162
	WBGene00009638	F42F12.7	nspc-14	-1.34848
	WBGene00019003	F57B10.5	F57B10.5	-1.34693
	WBGene00000114	F13D12.4	alh-8	-1.34613
	WBGene00016266	C30F12.7	C30F12.7	-1.34251
	WBGene00013037	Y49E10.18	Y49E10.18	-1.3347
	WBGene00011497	T05F1.13	T05F1.13	-1.33343
	WBGene00009008	F21D5.3	F21D5.3	-1.33262
	WBGene00002222	F20C5.2	klp-11	-1.33221
	WBGene00000779	F28H1.2	cpn-3	-1.33111
	WBGene00021953	Y55H10A.2	Y55H10A.2	-1.32925
	WBGene00001258	Y80D3A.2	emb-4	-1.32798
	WBGene00019813	R01H2.5	ger-1	-1.32748
	WBGene00009664	F43G9.1	F43G9.1	-1.32694
	WBGene00003090	Y22F5A.4	lys-1	-1.32526
	WBGene00020693	T22E7.1	T22E7.1	-1.32451
	WBGene00013807	Y116A8C.30	Y116A8C.30	-1.32054
	WBGene00006436	W06H8.8	ttn-1	-1.31777
	WBGene00007514	C10C6.6	C10C6.6	-1.3152
	WBGene00015864	C16D9.9	C16D9.9	-1.31211
	WBGene00004059	C44B7.9	pmp-2	-1.31033
	WBGene00010987	R03C1.1	R03C1.1	-1.30658
	WBGene00004987	T08A9.12	spp-2	-1.30529
	WBGene00011890	T21C9.1	T21C9.1	-1.30497
	WBGene00018604	F48E3.3	F48E3.3	-1.30249
	WBGene00008283	C53D6.6	C53D6.6	-1.30143
	WBGene00019727	M02D8.1	M02D8.1	-1.30058
	WBGene00014207	ZK1058.9	ZK1058.9	-1.29679
	WBGene00000298	F32G8.6	cat-4	-1.29528
	WBGene00000066	M03F4.2	act-4	-1.2944
	WBGene00000386	K06A5.7	cdc-25.1	-1.2932
	WBGene00002253	F40F4.3	lbp-1	-1.29047
	WBGene00004995	C28C12.7	spp-10	-1.28976
	WBGene00013920	ZC506.3	pssy-1	-1.28806
	WBGene00018380	F43C11.3	F43C11.3	-1.28782
	WBGene00001336	Y41E3.4	ers-1	-1.28743
	WBGene00019368	K03H6.2	K03H6.2	-1.28663
	WBGene00002071	T04G9.3	ile-2	-1.2858
	WBGene00001993	T21C12.2	hpd-1	-1.28507
	WBGene00018342	F42A10.6	F42A10.6	-1.28326
	WBGene00006754	F07A5.7	unc-15	-1.28161
	WBGene00008258	C52E4.5	C52E4.5	-1.28137
	WBGene00007330	C05C10.3	C05C10.3	-1.28078
	WBGene00014253	ZK1320.3	ZK1320.3	-1.27955
	WBGene00022817	ZK783.2	upp-1	-1.27816
	WBGene00020946	W02D7.11	W02D7.11	-1.27504
	WBGene00013004	Y48E1B.5	Y48E1B.5	-1.27304
	WBGene00022645	ZK6.11	ZK6.11	-1.27115
	WBGene00009920	F52B5.1	abts-1	-1.27101
	WBGene00022336	Y82E9BR.3	Y82E9BR.3	-1.27095
	WBGene00007867	C32H11.4	C32H11.4	-1.26975
	WBGene00008480	E04D5.1	E04D5.1	-1.26933
	WBGene00001391	K01A2.2	far-7	-1.26744
	WBGene00002015	T27E4.8	hsp-16.1	-1.26595
	WBGene00011222	R10H10.3	R10H10.3	-1.26443
	WBGene00000207	F02E8.1	asb-2	-1.26112
	WBGene00011102	R07E3.1	R07E3.1	-1.25936
	WBGene00009050	F22D6.2	F22D6.2	-1.25895
	WBGene00020243	T05B4.12	T05B4.12	-1.25891
	WBGene00006027	F09F3.12	srx-136	-1.25844
	WBGene00010963	MTCE.25	MTCE.25	-1.25787
	WBGene00001488	ZK270.2	frm-1	-1.25444
	WBGene00019399	K04F10.7	K04F10.7	-1.25423
	WBGene00020216	T04G9.5	trap-2	-1.25313
	WBGene00019805	R01B10.3	R01B10.3	-1.25296
	WBGene00003828	C07B5.5	nuc-1	-1.25164
	WBGene00017301	F09F7.4	F09F7.4	-1.25118
	WBGene00019214	H20E11.2	H20E11.2	-1.25117
	WBGene00010993	R03E1.2	R03E1.2	-1.25082
	WBGene00010238	F58B4.5	F58B4.5	-1.25078
	WBGene00001396	T13F2.1	fat-4	-1.25066
	WBGene00003960	F54D5.1	pcs-1	-1.25033
	WBGene00001244	F41H10.8	elo-6	-1.2494
	WBGene00021468	Y39G10AR.10	Y39G10AR.10	-1.24594
	WBGene00021466	Y39G10AR.8	Y39G10AR.8	-1.2455
	WBGene00006634	F33C8.3	tsp-8	-1.24314
	WBGene00022410	Y97E10C.1	Y97E10C.1	-1.24224
	WBGene00011171	R09E10.1	R09E10.1	-1.24125
	WBGene00008336	C55A6.7	C55A6.7	-1.24083
	WBGene00020662	T21H3.1	T21H3.1	-1.23967
	WBGene00015297	C01F1.2	C01F1.2	-1.23783
	WBGene00003687	H27C11.1	nhr-97	-1.23749
	WBGene00021844	Y54E10BR.5	Y54E10BR.5	-1.23575
	WBGene00001038	T15H9.7	dnj-20	-1.23561
	WBGene00016740	C48B6.2	C48B6.2	-1.23362
	WBGene00018755	F53C3.12	bcmo-2	-1.23027
	WBGene00016810	C50D2.7	C50D2.7	-1.2299
	WBGene00015814	C16A3.10	C16A3.10	-1.2281
	WBGene00016195	C28H8.4	C28H8.4	-1.2255
	WBGene00010049	F54D5.3	F54D5.3	-1.22534
	WBGene00018701	F52E4.1	pccb-1	-1.22391
	WBGene00002280	F01G12.5	let-2	-1.22303
	WBGene00003091	Y22F5A.5	lys-2	-1.22021
	WBGene00010425	H37A05.1	H37A05.1	-1.21815
	WBGene00000067	T25C8.2	act-5	-1.21783
	WBGene00008770	F13G3.12	F13G3.12	-1.21647
	WBGene00020908	VC5.2	VC5.2	-1.21411
	WBGene00007848	C31E10.7	C31E10.7	-1.21395
	WBGene00010139	F56A8.3	F56A8.3	-1.21056
	WBGene00019682	K12H4.7	K12H4.7	-1.20918
	WBGene00012230	W03H9.4	cacn-1	-1.20813
	WBGene00009161	F26E4.6	F26E4.6	-1.20783
	WBGene00001303	F32D8.6	emo-1	-1.20735
	WBGene00020391	T10B5.5	cct-7	-1.20519
	WBGene00004755	F12F6.6	sec-24.1	-1.20349
	WBGene00004187	C50C3.6	prp-8	-1.20342
	WBGene00003097	C17G10.5	lys-8	-1.20191
	WBGene00008262	C53A5.1	ril-1	-1.20077
	WBGene00014258	ZK1320.9	ZK1320.9	-1.20072
	WBGene00001023	C04A2.7	dnj-5	-1.19936
	WBGene00012559	Y37D8A.22	Y37D8A.22	-1.19395
	WBGene00008042	C40H1.7	C40H1.7	-1.19228
	WBGene00020038	R12E2.13	R12E2.13	-1.19223
	WBGene00012783	Y43C5A.3	Y43C5A.3	-1.19197
	WBGene00017267	F08F8.1	numr-2	-1.1919
	WBGene00001631	H38K22.5	gly-6	-1.1909
	WBGene00014232	ZK1128.6	ttll-4	-1.18994
	WBGene00002118	K02E2.4	ins-35	-1.18668
	WBGene00021582	Y46C8AL.4	clec-71	-1.18641
	WBGene00000065	T04C12.4	act-3	-1.1842
	WBGene00001132	T11B7.4	alp-1	-1.1824
	WBGene00018811	F54D11.1	pmt-2	-1.18063
	WBGene00020297	T07A9.9	T07A9.9	-1.18019
	WBGene00001955	F58A4.7	hlh-11	-1.17983
	WBGene00001155	T05G5.6	ech-6	-1.1778
	WBGene00021367	Y37E11AM.3	Y37E11AM.3	-1.17585
	WBGene00012452	Y17D7B.4	Y17D7B.4	-1.17264
	WBGene00014123	ZK863.3	elpc-3	-1.17225
	WBGene00011507	T05H10.1	T05H10.1	-1.17113
	WBGene00008041	C40H1.6	C40H1.6	-1.17011
	WBGene00022075	Y69A2AR.3	Y69A2AR.3	-1.16894
	WBGene00003964	H06O01.1	pdi-3	-1.16823
	WBGene00021835	Y54E10A.17	Y54E10A.17	-1.16458
	WBGene00000187	F54C9.10	arl-1	-1.16406
	WBGene00000273	Y79H2A.1	brp-1	-1.16377
	WBGene00008405	D2013.9	ttll-12	-1.1634
	WBGene00007192	B0491.5	B0491.5	-1.16283
	WBGene00011392	T03D8.3	sbt-1	-1.16244
	WBGene00010387	H12D21.11	H12D21.11	-1.16238
	WBGene00000063	T04C12.6	act-1	-1.16178
	WBGene00015566	C07D10.1	C07D10.1	-1.1612
	WBGene00013035	Y49E10.16	Y49E10.16	-1.16113
	WBGene00020921	W01C8.5	W01C8.5	-1.16051
	WBGene00019213	H20E11.1	H20E11.1	-1.16023
	WBGene00011944	T23D8.3	T23D8.3	-1.15998
	WBGene00017419	F13B9.1	F13B9.1	-1.1593
	WBGene00019273	H43E16.1	H43E16.1	-1.15586
	WBGene00044792	F59C6.14	F59C6.14	-1.15565
	WBGene00021268	Y23B4A.2	Y23B4A.2	-1.15524
	WBGene00017975	F32B5.1	F32B5.1	-1.15464
	WBGene00017121	E04A4.7	cyc-2.1	-1.15363
	WBGene00012445	Y16B4A.2	Y16B4A.2	-1.15293
	WBGene00018259	F41B4.3	F41B4.3	-1.15264
	WBGene00009096	F23H12.8	fipr-1	-1.15188
	WBGene00013884	ZC412.3	ZC412.3	-1.15129
	WBGene00001840	C26D10.2	hel-1	-1.15101
	WBGene00022495	Y119D3B.19	fbxa-78	-1.15098
	WBGene00021325	Y34B4A.9	Y34B4A.9	-1.14858
	WBGene00010097	F55C5.8	F55C5.8	-1.14791
	WBGene00000172	F40F9.9	aqp-4	-1.14724
	WBGene00020773	T24E12.3	T24E12.3	-1.14623
	WBGene00000390	R07G3.1	cdc-42	-1.14571
	WBGene00020658	T21F4.1	T21F4.1	-1.14551
	WBGene00022515	ZC64.2	ttr-48	-1.14508
	WBGene00018398	F43H9.2	sptl-2	-1.14505
	WBGene00019433	K06A5.6	acdh-3	-1.14464
	WBGene00021883	Y54G2A.18	Y54G2A.18	-1.14429
	WBGene00018007	F33D11.10	F33D11.10	-1.14271
	WBGene00010904	M88.1	ugt-62	-1.14225
	WBGene00012782	Y43C5A.2	Y43C5A.2	-1.14195
	WBGene00020115	R155.1	R155.1	-1.14172
	WBGene00009790	F46F3.2	lgc-44	-1.14139
	WBGene00000293	M106.5	cap-2	-1.14123
	WBGene00001909	C50F4.13	his-35	-1.13929
	WBGene00015403	C03H5.1	clec-10	-1.13919
	WBGene00003787	K07F5.13	npp-1	-1.13807
	WBGene00006609	W05E10.4	tre-3	-1.13502
	WBGene00007587	C14C10.4	C14C10.4	-1.13498
	WBGene00008692	F11C1.3	F11C1.3	-1.13467
	WBGene00010778	K11H3.1	gpdh-2	-1.1343
	WBGene00016262	C30F12.3	C30F12.3	-1.13136
	WBGene00009454	F36A2.7	F36A2.7	-1.13045
	WBGene00010796	M01A8.2	M01A8.2	-1.13012
	WBGene00009352	F33A8.4	F33A8.4	-1.12837
	WBGene00003093	F58B3.1	lys-4	-1.12753
	WBGene00008886	F16C3.2	F16C3.2	-1.12699
	WBGene00006936	Y87G2A.5	vrs-2	-1.12645
	WBGene00022798	ZK688.3	ZK688.3	-1.12537
	WBGene00020577	T19D12.2	T19D12.2	-1.12532
	WBGene00000263	F23H11.5	F23H11.5	-1.12476
	WBGene00020423	T10F2.4	T10F2.4	-1.12407
	WBGene00003014	F02E9.2	lin-28	-1.12388
	WBGene00011794	T16A9.4	T16A9.4	-1.12191
	WBGene00020889	T28C12.2	T28C12.2	-1.11977
	WBGene00013018	Y48G10A.1	Y48G10A.1	-1.11904
	WBGene00001389	F15B9.3	far-5	-1.11433
	WBGene00015477	C05D10.1	C05D10.1	-1.11341
	WBGene00008832	F14H8.1	obr-2	-1.11306
	WBGene00003691	H12C20.6	nhr-101	-1.11085
	WBGene00017241	F08C6.2	F08C6.2	-1.10978
	WBGene00005001	F32D8.9	spp-16	-1.10892
	WBGene00006410	ZK470.5	nck-1	-1.10638
	WBGene00012134	T28F3.8	T28F3.8	-1.10294
	WBGene00000910	F01G10.8	daf-14	-1.10261
	WBGene00015160	B0361.6	B0361.6	-1.10159
	WBGene00022614	ZC449.4	ZC449.4	-1.10133
	WBGene00009237	F28H7.3	F28H7.3	-1.10061
	WBGene00001240	F11E6.5	elo-2	-1.10002
	WBGene00001047	Y63D3A.6	dnj-29	-1.09803
	WBGene00022731	ZK402.5	ZK402.5	-1.09632
	WBGene00001397	W06D12.3	fat-5	-1.09623
	WBGene00017378	F11C7.6	F11C7.6	-1.0952
	WBGene00000302	C56A3.7	cav-2	-1.09309
	WBGene00009085	F23D12.1	F23D12.1	-1.09264
	WBGene00009082	F23B12.5	F23B12.5	-1.09189
	WBGene00006478	H38K22.3	tag-131	-1.0896
	WBGene00016898	C53C9.2	C53C9.2	-1.08879
	WBGene00008486	F01D4.2	ugt-44	-1.08837
	WBGene00010593	K06A4.3	gsnl-1	-1.08825
	WBGene00013921	ZC518.1	ZC518.1	-1.08764
	WBGene00019478	K07C11.5	cri-2	-1.08685
	WBGene00016212	C29F5.3	C29F5.3	-1.08457
	WBGene00006790	F55D12.4	unc-55	-1.08289
	WBGene00002999	C09H6.2	lin-10	-1.08142
	WBGene00015236	B0511.11	B0511.11	-1.08136
	WBGene00023500	C11H1.9	C11H1.9	-1.07881
	WBGene00006491	ZK809.2	acl-3	-1.07832
	WBGene00010677	K08F4.2	K08F4.2	-1.0748
	WBGene00003393	EEED8.5	mog-5	-1.07435
	WBGene00018491	F46E10.10	F46E10.10	-1.0717
	WBGene00018270	F41C3.4	F41C3.4	-1.07089
	WBGene00000215	T18H9.2	asp-2	-1.07073
	WBGene00016759	C49A9.5	C49A9.5	-1.06973
	WBGene00020838	T27A3.1	T27A3.1	-1.06969
	WBGene00009730	F45G2.2	F45G2.2	-1.06944
	WBGene00009226	F28G4.1	cyp-37B1	-1.06866
	WBGene00011631	T08G11.4	T08G11.4	-1.06863
	WBGene00020156	T02B11.4	T02B11.4	-1.06778
	WBGene00003958	F23B2.11	pcp-3	-1.0676
	WBGene00022245	Y73B6BL.24	Y73B6BL.24	-1.06709
	WBGene00018951	F56C9.7	F56C9.7	-1.06291
	WBGene00011331	T01E8.1	T01E8.1	-1.06207
	WBGene00009333	F32D8.10	F32D8.10	-1.06076
	WBGene00046261	C39H7.15	21ur-4114	-1.06032
	WBGene00016542	C39H7.4	C39H7.4	-1.06032
	WBGene00008194	C49C3.4	C49C3.4	-1.05986
	WBGene00015168	B0403.4	tag-320	-1.05747
	WBGene00022646	ZK40.1	acl-9	-1.0569
	WBGene00010328	F59C6.11	F59C6.11	-1.05655
	WBGene00019158	H05C05.2	H05C05.2	-1.0538
	WBGene00004929	AC7.2	soc-2	-1.05249
	WBGene00001498	F22B5.9	frs-2	-1.05228
	WBGene00003740	T24D8.5	nlp-2	-1.05196
	WBGene00003748	F37A8.4	nlp-10	-1.0516
	WBGene00000266	C53B4.7	bre-1	-1.05147
	WBGene00010809	M01F1.3	M01F1.3	-1.05109
	WBGene00017376	F11C7.2	F11C7.2	-1.05061
	WBGene00009349	F32H5.3	F32H5.3	-1.05057
	WBGene00002986	C07H6.1	lig-4	-1.04956
	WBGene00018164	F38A5.7	F38A5.7	-1.04891
	WBGene00004766	W02D7.7	sel-9	-1.04754
	WBGene00017023	D1022.4	D1022.4	-1.04471
	WBGene00017599	F19F10.3	F19F10.3	-1.04416
	WBGene00020393	T10B5.7	T10B5.7	-1.04275
	WBGene00019542	K08F11.2	K08F11.2	-1.04228
	WBGene00011480	T05E11.3	T05E11.3	-1.04175
	WBGene00021072	W07B8.4	W07B8.4	-1.04117
	WBGene00003786	VC5.3	npa-1	-1.04092
	WBGene00008296	C54D10.1	cdr-2	-1.04044
	WBGene00017719	F22F7.1	F22F7.1	-1.03974
	WBGene00019779	M60.2	M60.2	-1.03942
	WBGene00022040	Y65B4BR.1	Y65B4BR.1	-1.03718
	WBGene00000899	F25E2.5	daf-3	-1.03688
	WBGene00011007	R04B5.10	R04B5.10	-1.03674
	WBGene00010062	F54F3.3	F54F3.3	-1.03657
	WBGene00004039	R05G6.8	plc-4	-1.0364
	WBGene00022456	Y110A7A.6	Y110A7A.6	-1.03622
	WBGene00015947	C18A11.1	C18A11.1	-1.035
	WBGene00008979	F20D1.9	F20D1.9	-1.03342
	WBGene00013256	Y57A10A.13	Y57A10A.13	-1.03243
	WBGene00007275	C03D6.1	C03D6.1	-1.03098
	WBGene00007336	C05C12.4	C05C12.4	-1.03091
	WBGene00014249	ZK1307.8	ZK1307.8	-1.03088
	WBGene00003096	C02A12.4	lys-7	-1.0306
	WBGene00000931	C25A1.10	dao-5	-1.03015
	WBGene00019968	R08F11.4	R08F11.4	-1.02803
	WBGene00011880	T21B6.3	T21B6.3	-1.02622
	WBGene00016498	C37C3.6	ppn-1	-1.02596
	WBGene00012291	W06A7.2	W06A7.2	-1.02567
	WBGene00008217	C50B6.1	C50B6.1	-1.02521
	WBGene00003891	F11C7.5	osm-11	-1.02318
	WBGene00006586	W03F8.1	tni-4	-1.02299
	WBGene00006583	ZK673.7	tnc-2	-1.02261
	WBGene00001390	W02A2.2	far-6	-1.02258
	WBGene00007958	C35C5.9	C35C5.9	-1.0221
	WBGene00017969	F32A5.3	F32A5.3	-1.01987
	WBGene00006495	F31D5.3	tag-149	-1.01878
	WBGene00002273	W01A11.4	lec-10	-1.0165
	WBGene00017768	F25B4.5	F25B4.5	-1.01559
	WBGene00010070	F54F11.2	F54F11.2	-1.01505
	WBGene00012408	Y7A5A.2	Y7A5A.2	-1.0139
	WBGene00004986	T07C4.4	spp-1	-1.01321
	WBGene00000472	F33A8.3	cey-1	-1.01312
	WBGene00002123	C16E9.4	inx-1	-1.0129
	WBGene00013898	ZC443.3	ZC443.3	-1.01214
	WBGene00009342	F32H2.5	fasn-1	-1.01193
	WBGene00013101	Y51H4A.5	Y51H4A.5	-1.01138
	WBGene00012018	T25C12.3	T25C12.3	-1.01096
	WBGene00002274	F38A5.3	lec-11	-1.01074
	WBGene00010524	K03B8.6	K03B8.6	-1.00957
	WBGene00010818	M01G12.3	srt-21	-1.00879
	WBGene00019100	F59B1.8	F59B1.8	-1.00864
	WBGene00019698	M01B12.5	M01B12.5	-1.00809
	WBGene00012762	Y41E3.1	Y41E3.1	-1.00793
	WBGene00013103	Y51H4A.7	Y51H4A.7	-1.00761
	WBGene00016721	C46G7.1	C46G7.1	-1.00744
	WBGene00018638	F49E8.7	F49E8.7	-1.00737
	WBGene00018237	F40F4.6	F40F4.6	-1.00556
	WBGene00016258	C30F8.2	vha-16	-1.00534
	WBGene00022339	Y82E9BR.6	Y82E9BR.6	-1.00532
	WBGene00018407	F44B9.2	F44B9.2	-1.00445
	WBGene00001684	K10B3.8	gpd-2	-1.00445
	WBGene00003124	K10B3.9	mai-1	-1.00445
	WBGene00010419	H28O16.1	H28O16.1	-1.00425
	WBGene00018210	F39G3.5	F39G3.5	-1.00406
	WBGene00007882	C33A12.3	C33A12.3	-1.00084
	WBGene00015700	C11D2.2	C11D2.2	-1.00059

## Sheet: CYD down, muscle up
	Muscle enriched genes downregulated by CYD-1/CDK-4 expression						Selection:		CYD-1/CDK-4 p-value < 0.05
									CYD-1/CDK-4 downregulation ≥ 2-fold
	WB_ID	Gene	Public	log2 CYD-1 Fold Decrease*	log2 Muscle Fold Increase**				Muscle p-value < 0.05
	WBGene00006439	T27E9.1	ant-1.1	-3.92325	2.4838				Muscle enrichment ≥ 2-fold
	WBGene00010485	K01H12.2	ant-1.3	-3.00069	1.6334
	WBGene00020140	T01B11.4	ant-1.44	-2.97838	1.4702		* Fold decrease of PAB-1 IP from SV985 (CYD-1/CDK-4) vs. PAB-1 IP from SV912 (control)
	WBGene00016211	C29F5.2	sdz-3	-2.31266	1.20492		** Fold increase of PAB-1 IP vs. total RNA from SV912 (control)
	WBGene00001000	C18A11.7	dim-1	-2.15397	0.722379		When multiple probes match the same gene, highest fold decrease is reported
	WBGene00020679	T22B11.5	T22B11.5	-2.14404	1.29972
	WBGene00012812	Y43F8B.1	Y43F8B.1	-1.96297	1.69729		OVERREPRESENTED ATTRIBUTES
	WBGene00006819	F08B6.4	unc-87	-1.88827	1.30639		N	X	LOD	P	P_adj	attrib ID	attrib name
	WBGene00004135	K07D4.8	pqn-48	-1.88539	2.00937		2	5	2.31951	0.000119778	0.049	GO:0030241	muscle thick filament assembly
	WBGene00003630	T03G6.2	nhr-40	-1.82859	1.08589		2	5	2.31951	0.000119778	0.049	GO:0031033	myosin filament assembly or disassembly
	WBGene00015954	C18B2.3	C18B2.3	-1.82784	1.64404		2	5	2.31951	0.000119778	0.049	GO:0031034	myosin filament assembly
	WBGene00009422	F35E8.9	F35E8.9	-1.79296	1.45713		4	29	1.72795	3.00784e-06	<0,001	GO:0044449	contractile fiber part
	WBGene00016509	C37H5.6	C37H5.6	-1.74383	1.65996		3	26	1.64614	0.000100059	0.036	GO:0005856	cytoskeleton
	WBGene00006863	F56B6.4	uvt-5	-1.74038	0.961312		5	51	1.56197	9.1421e-07	0	GO:0030029	actin filament-based process
	WBGene00000228	W04D2.1	atn-1	-1.71826	1.30595		4	46	1.50564	1.97715e-05	0.01	GO:0031966	mitochondrial membrane
	WBGene00001169	R03G5.1	eft-4	-1.70403	1.07162		4	48	1.48561	2.34529e-05	0.011	GO:0030036	actin cytoskeleton organization
	WBGene00006789	F11C3.3	unc-54	-1.66438	3.44721		24	2531	0.605778	1.34572e-06	<0,001	GO:0005515	protein binding
	WBGene00018519	F46H5.3	F46H5.3	-1.64746	3.34331
	WBGene00021536	Y42H9AR.1	Y42H9AR.1	-1.63146	1.50702		N		Number of genes in the input set that have the attribute
	WBGene00006780	B0350.2	unc-44	-1.59012	1.78759		X		Number of genes in the C. elegans genome that have the attribute
	WBGene00006587	F53A9.10	tnt-2	-1.58896	1.97176		LOD		Logarithm (base 10) of the odds ratio
	WBGene00000822	F40E10.3	csq-1	-1.5887	1.39182		P		Single hypothesis one-sided P-value of the association between attribute and query (based on Fisher's Exact Test)
	WBGene00003371	F09F7.2	mlc-3	-1.50773	1.01423		P_adj		Adjusted P-value: fraction (as a %) of 1000 null-hypothesis simulations having attributes with this single-hypothesis P value or smaller
	WBGene00004700	Y111B2A.18	rsp-3	-1.47642	1.09752
	WBGene00006999	F42G4.3	zyx-1	-1.45474	1.50393
	WBGene00003929	F54F2.1	pat-2	-1.41176	1.71226
	WBGene00000964	C47E12.8	dhp-2	-1.40417	1.66879
	WBGene00001386	F02A9.3	far-2	-1.38038	1.53615
	WBGene00016722	C46G7.2	C46G7.2	-1.37507	1.3233
	WBGene00047689	C46G7.22	21ur-5104	-1.37507	1.3233
	WBGene00019831	R02F2.1	R02F2.1	-1.35288	0.614917
	WBGene00000779	F28H1.2	cpn-3	-1.33111	3.10411
	WBGene00019727	M02D8.1	M02D8.1	-1.30058	1.42925
	WBGene00014207	ZK1058.9	ZK1058.9	-1.29679	1.78671
	WBGene00000066	M03F4.2	act-4	-1.2944	1.21378
	WBGene00004995	C28C12.7	spp-10	-1.28976	-1.14504
	WBGene00006754	F07A5.7	unc-15	-1.28161	1.61172
	WBGene00011171	R09E10.1	R09E10.1	-1.24125	1.43104
	WBGene00001038	T15H9.7	dnj-20	-1.23561	1.29714
	WBGene00018701	F52E4.1	pccb-1	-1.22391	1.24683
	WBGene00020391	T10B5.5	cct-7	-1.20519	1.05902
	WBGene00012559	Y37D8A.22	Y37D8A.22	-1.19395	1.15007
	WBGene00000065	T04C12.4	act-3	-1.1842	1.00455
	WBGene00001132	T11B7.4	alp-1	-1.1824	1.42256
	WBGene00020297	T07A9.9	T07A9.9	-1.18019	1.2094
	WBGene00012452	Y17D7B.4	Y17D7B.4	-1.17264	1.77748
	WBGene00000063	T04C12.6	act-1	-1.16178	1.49271
	WBGene00010593	K06A4.3	gsnl-1	-1.08825	1.14142
	WBGene00011331	T01E8.1	T01E8.1	-1.06207	1.3275
	WBGene00001498	F22B5.9	frs-2	-1.05228	1.16307
	WBGene00021072	W07B8.4	W07B8.4	-1.04117	1.24604
	WBGene00011880	T21B6.3	T21B6.3	-1.02622	1.64474
	WBGene00016498	C37C3.6	ppn-1	-1.02596	1.47239
	WBGene00012291	W06A7.2	W06A7.2	-1.02567	1.49479
	WBGene00001390	W02A2.2	far-6	-1.02258	1.04188
	WBGene00006495	F31D5.3	tag-149	-1.01878	0.905436
	WBGene00012762	Y41E3.1	Y41E3.1	-1.00793	1.0709
	WBGene00022339	Y82E9BR.6	Y82E9BR.6	-1.00532	1.55667
	WBGene00018407	F44B9.2	F44B9.2	-1.00445	1.36029
	WBGene00010419	H28O16.1	H28O16.1	-1.00425	2.11773

## Sheet: probe data
	Details of probes used to determine gene expression									Selection:	CYD-1/CDK-4 p-value < 0.05
											log2(CYD-1/CDK-4 fold change) < 0
	Probe_ID	WB_ID	Gene	Public name	log2(CYD-1/CDK-4 fold change)*	CYD-1/CDK-4 p-val***	log2(muscle fold change)**	muscle p-val***
	A_12_P117926	WBGene00006439	T27E9.1	ant-1.1	-3.92325	0	2.4838	0		When a probe overlaps multiple transcripts,
	A_12_P102624	WBGene00022292	Y75D11A.3	Y75D11A.3	-3.23366	0	-0.624884	0.0032		names of all transcripts are listed.
	A_12_P107871	WBGene00021050	W05H9.3	W05H9.3	-3.22839	0	-0.690323	0
	A_12_P117206	WBGene00010485	K01H12.2	ant-1.3	-3.00069	0	1.6334	0		* Fold change of PAB-1 IP from SV985 (CYD-1/CDK-4) vs. PAB-1 IP from SV912 (control)
	A_12_P105324	WBGene00020140	T01B11.4	ant-1.44	-2.97838	0	1.4702	0		** Fold change of PAB-1 IP vs. total RNA from SV912 (control)
	A_12_P111145	WBGene00022291	Y75D11A.2	Y75D11A.2	-2.92432	0	-0.489787	0.0034
	A_12_P114863	WBGene00003474	T08G5.10	mtl-2	-2.87376	0	0.143446	1		*** p-values of 0 and 1 indicate actual values of <0.0002 and >0.9998 respectively.
	A_12_P104965	WBGene00020380	T09B4.6	T09B4.6	-2.83525	0	-0.420322	0.0416
	A_12_P111656	WBGene00001940	H02I12.6	his-66	-2.78221	0	0.734612	0
	A_12_P101104	WBGene00009476	F36F2.2	F36F2.2	-2.75527	0	-0.338734	0.3208
	A_12_P106518	WBGene00021236	Y19D10B.7	Y19D10B.7	-2.70636	0	-1.0217	0
	A_12_P111158	WBGene00017498	F15E11.12	F15E11.12	-2.70428	0	-1.52921	0
	A_12_P113189	WBGene00001903	F35H10.11	his-29	-2.64478	0	0.420358	0.0434
	A_12_P106296	WBGene00001936	F55G1.3	his-62	-2.58445	0	0.439166	0.2702
	A_12_P119030	WBGene00017490	F15E11.1	F15E11.1	-2.58429	0	-1.83567	0
	A_12_P113368	WBGene00000380	C07G2.3	cct-5	-2.45064	0	0.0415794	1
	A_12_P113368	WBGene00000223	C07G2.2	atf-7	-2.45064	0	0.0415794	1
	A_12_P110205	WBGene00001158	F01G10.3	ech-9	-2.4262	0	-0.257388	1
	A_12_P112534	WBGene00015633	C09D4.2	C09D4.2	-2.40706	0	0.183455	1
	A_12_P102338	WBGene00003934	F54C1.7	pat-10	-2.40223	0	0.117868	1
	A_12_P105679	WBGene00008891	F16H6.1	clec-42	-2.39997	0	-1.74734	0
	A_12_P101637	WBGene00018731	F53A9.8	F53A9.8	-2.37358	0	-0.419943	0.4698
	A_12_P118128	WBGene00005003	F27C8.4	spp-18	-2.34668	0	-0.800556	0
	A_12_P100312	WBGene00004993	C28C12.5	spp-8	-2.3287	0	-0.142126	1
	A_12_P102941	WBGene00010769	K11D2.2	asah-1	-2.32315	0	-0.642043	0
	A_12_P112979	WBGene00016211	C29F5.2	sdz-3	-2.31266	0	1.20492	0
	A_12_P106800	WBGene00002055	F37B4.2	ifc-1	-2.30992	0	-2.121	0
	A_12_P117961	WBGene00001882	F45F2.12	his-8	-2.28877	0	0.661421	0
	A_12_P119821	WBGene00012692	Y39B6A.33	Y39B6A.33	-2.26672	0	-0.586889	0.0008
	A_12_P115454	WBGene00018460	F45D11.15	F45D11.15	-2.23012	0	-0.631591	0.0178
	A_12_P109102	WBGene00016843	C50F7.3	C50F7.3	-2.20334	0	-0.369283	0.0282
	A_12_P110901	WBGene00008211	C49F5.7	C49F5.7	-2.17033	0	-1.83917	0
	A_12_P112617	WBGene00013986	ZK512.7	ZK512.7	-2.16823	0	-0.918903	0
	A_12_P112617	WBGene00001135	ZK512.6	eat-4	-2.16823	0	-0.918903	0
	A_12_P112353	WBGene00003963	C07A12.4	pdi-2	-2.16808	0	0.109454	1
	A_12_P116775	WBGene00000214	Y39B6A.20	asp-1	-2.15886	0	-0.344445	0.7446
	A_12_P110660	WBGene00001000	C18A11.7	dim-1	-2.15397	0	0.722379	0
	A_12_P100254	WBGene00020679	T22B11.5	T22B11.5	-2.14404	0	1.29972	0
	A_12_P100914	WBGene00014088	ZK809.8	ZK809.8	-2.14234	0	0.188198	1
	A_12_P112544	WBGene00012757	Y41C4A.11	Y41C4A.11	-2.11613	0	0.0857374	1
	A_12_P115719	WBGene00000781	C52E4.1	cpr-1	-2.07934	0	-0.871284	0
	A_12_P102740	WBGene00000869	C54G4.8	cyc-1	-2.07258	0	-1.39462	0
	A_12_P100224	WBGene00015552	C06G3.6	C06G3.6	-2.04557	0	-0.470745	0.0106
	A_12_P116207	WBGene00011584	T07D10.4	clec-15	-2.04104	0	-1.50459	0
	A_12_P101050	WBGene00009773	F46B6.8	F46B6.8	-2.03537	0	-1.18197	0
	A_12_P118215	WBGene00008477	E03H4.10	clec-17	-2.03506	0	-0.942998	0
	A_12_P106073	WBGene00004358	F08F3.3	rhr-1	-2.03275	0	-0.584919	0
	A_12_P118164	WBGene00017582	F18G5.6	F18G5.6	-2.01829	0	0.117668	1
	A_12_P120370	WBGene00000176	K02G10.7	aqp-8	-2.01679	0	-0.680075	0
	A_12_P105095	WBGene00023417	C25E10.9	swm-1	-2.01177	0	-0.138681	1
	A_12_P113371	WBGene00019529	K08D10.5	K08D10.5	-2.01065	0	-0.334589	1
	A_12_P105585	WBGene00001395	W08D2.4	fat-3	-1.99563	0	-1.54258	0
	A_12_P102766	WBGene00009877	F49C12.7	F49C12.7	-1.9728	0	-0.517974	0.012
	A_12_P113936	WBGene00004950	F40E10.2	sox-3	-1.96832	0	-0.26535	1
	A_12_P119882	WBGene00012812	Y43F8B.1	Y43F8B.1	-1.96297	0	1.69729	0
	A_12_P120141	WBGene00017362	F10G2.1	F10G2.1	-1.92779	0	0.355648	0.8832
	A_12_P106960	WBGene00016114	C25H3.5	flp-27	-1.90445	0	-1.23668	0
	A_12_P111039	WBGene00010174	F56H9.2	F56H9.2	-1.90205	0	0.991463	0
	A_12_P114451	WBGene00010640	K07F5.16	K07F5.16	-1.90123	0	0.34501	0.9996
	A_12_P115674	WBGene00018350	F42C5.10	F42C5.10	-1.89708	0	-0.464015	0.1008
	A_12_P101781	WBGene00016119	C25H3.10	C25H3.10	-1.89491	0	0.372584	0.4928
	A_12_P117465	WBGene00018232	F40E3.5	F40E3.5	-1.89136	0	-0.235671	1
	A_12_P111254	WBGene00006819	F08B6.4	unc-87	-1.88827	0	1.30639	0
	A_12_P118178	WBGene00004135	K07D4.8	pqn-48	-1.88539	0	2.00937	0
	A_12_P105512	WBGene00002254	F40F4.2	lbp-2	-1.87802	0	0.129389	1
	A_12_P108072	WBGene00002268	ZK1248.16	lec-5	-1.8771	0	0.679226	0
	A_12_P100678	WBGene00009372	F34D10.2	F34D10.2	-1.87128	0	-0.348671	0.0978
	A_12_P100678	WBGene00009373	F34D10.3	F34D10.3	-1.87128	0	-0.348671	0.0978
	A_12_P103997	WBGene00001433	Y18D10A.25	fkb-8	-1.87023	0	0.0772703	1
	A_12_P109043	WBGene00021253	Y22D7AL.15	Y22D7AL.15	-1.86826	0	0.0121252	1
	A_12_P111299	WBGene00010507	K02E2.6	K02E2.6	-1.86765	0	-0.7391	0
	A_12_P115140	WBGene00014175	ZK971.1	ZK971.1	-1.86297	0	-0.226998	1
	A_12_P116464	WBGene00008621	F09C8.1	F09C8.1	-1.85911	0	-0.60994	0
	A_12_P108833	WBGene00007993	C37E2.1	C37E2.1	-1.85478	0	-0.718056	0.0062
	A_12_P118129	WBGene00012714	Y39E4B.1	abce-1	-1.84874	0	-0.225317	1
	A_12_P118521	WBGene00003630	T03G6.2	nhr-40	-1.82859	0	1.08589	0
	A_12_P120172	WBGene00019278	K01A2.3	K01A2.3	-1.82814	0	-1.36773	0
	A_12_P116701	WBGene00015954	C18B2.3	C18B2.3	-1.82784	0	1.64404	0
	A_12_P109447	WBGene00016934	C54G7.2	C54G7.2	-1.82546	0	0.336363	0.4438
	A_12_P117171	WBGene00009710	F44G3.10	F44G3.10	-1.81351	0	-0.591649	0
	A_12_P105508	WBGene00015734	C13B9.3	C13B9.3	-1.79994	0	0.243243	1
	A_12_P117967	WBGene00009422	F35E8.9	F35E8.9	-1.79296	0	1.45713	0
	A_12_P107405	WBGene00016782	C49G7.4	phat-3	-1.79006	0	-0.38494	0.0946
	A_12_P116269	WBGene00017166	F01F1.12	F01F1.12	-1.78957	0	0.195486	1
	A_12_P101775	WBGene00019998	R10H1.1	R10H1.1	-1.78325	0	0.207943	1
	A_12_P110307	WBGene00009189	F27D4.4	F27D4.4	-1.78072	0	-0.336264	1
	A_12_P117690	WBGene00014252	ZK1320.2	ZK1320.2	-1.77025	0	-1.03668	0
	A_12_P100089	WBGene00000784	F44C4.3	cpr-4	-1.76767	0	-1.48328	0
	A_12_P106489	WBGene00021952	Y55H10A.1	vha-19	-1.7638	0	-1.15019	0
	A_12_P109836	WBGene00003473	K11G9.6	mtl-1	-1.76065	0	0.347552	0.952
	A_12_P105897	WBGene00016332	C32F10.4	C32F10.4	-1.7599	0	-0.312223	0.4598
	A_12_P105897	WBGene00003020	C32F10.2	lin-35	-1.7599	0	-0.312223	0.4598
	A_12_P115920	WBGene00007419	C07E3.9	C07E3.9	-1.75105	0	0.0136981	1
	A_12_P117563	WBGene00002012	F38E11.1	hsp-12.3	-1.74922	0	0.674298	0.0046
	A_12_P118800	WBGene00016509	C37H5.6	C37H5.6	-1.74383	0	1.65996	0
	A_12_P115155	WBGene00006863	F56B6.4	uvt-5	-1.74038	0	0.961312	0
	A_12_P119698	WBGene00016781	C49G7.3	C49G7.3	-1.72979	0	-0.408288	0.124
	A_12_P108137	WBGene00000228	W04D2.1	atn-1	-1.71826	0	1.30595	0
	A_12_P107860	WBGene00011330	T01D3.6	T01D3.6	-1.71647	0	-1.15197	0
	A_12_P109701	WBGene00003559	ZK112.2	ncl-1	-1.71026	0	-0.486449	0.2288
	A_12_P103300	WBGene00001169	R03G5.1	eft-4	-1.70403	0	1.07162	0
	A_12_P107678	WBGene00011232	R11A5.4	R11A5.4	-1.70223	0	-0.84096	0
	A_12_P112122	WBGene00001671	F56H9.4	gpa-9	-1.70176	0	-0.286621	0.952
	A_12_P119853	WBGene00012158	VW06B3R.1	ucr-2.1	-1.70174	0	0.147984	1
	A_12_P110284	WBGene00007890	C33A12.19	C33A12.19	-1.69851	0	-0.900094	0
	A_12_P105791	WBGene00003930	ZK1058.2	pat-3	-1.69735	0	-0.11657	1
	A_12_P120177	WBGene00020012	R11G1.6	R11G1.6	-1.69569	0	-0.0129251	1
	A_12_P113659	WBGene00008229	C50F4.1	C50F4.1	-1.69002	0	-1.84556	0
	A_12_P101085	WBGene00017678	F21F8.4	F21F8.4	-1.69001	0	-0.641993	0
	A_12_P114083	WBGene00018343	F42A10.7	F42A10.7	-1.68805	0	-0.0974448	1
	A_12_P103799	WBGene00001394	W02A2.1	fat-2	-1.68355	0	-2.03891	0
	A_12_P112124	WBGene00016900	C53C11.2	C53C11.2	-1.67882	0	-1.2248	0
	A_12_P114082	WBGene00002007	C15H9.6	hsp-3	-1.675	0	-1.65025	0
	A_12_P105808	WBGene00011736	T12D8.9	T12D8.9	-1.66978	0	0.869113	0
	A_12_P105808	WBGene00011735	T12D8.8	T12D8.8	-1.66978	0	0.869113	0
	A_12_P101650	WBGene00016635	C44B11.6	C44B11.6	-1.66803	0	0.812465	0
	A_12_P102049	WBGene00007605	C15C8.3	C15C8.3	-1.66651	0	-1.14582	0
	A_12_P119150	WBGene00006789	F11C3.3	unc-54	-1.66438	0	3.44721	0
	A_12_P119150	WBGene00000088	F32A7.6	aex-5	-1.66438	0	3.44721	0
	A_12_P115827	WBGene00001843	W06D4.1	hgo-1	-1.66079	0	-2.02932	0
	A_12_P102291	WBGene00016746	C48B6.10	C48B6.10	-1.65929	0	-1.65277	0
	A_12_P101614	WBGene00000190	F45E4.1	arf-1.1	-1.65843	0	0.100493	1
	A_12_P105745	WBGene00021583	Y46C8AL.5	clec-72	-1.65297	0	-0.770412	0
	A_12_P119808	WBGene00006863	F56B6.4	uvt-5	-1.6509	0	1.04046	0
	A_12_P115901	WBGene00012554	Y37D8A.16	Y37D8A.16	-1.65063	0	-1.08651	0
	A_12_P105999	WBGene00018764	F53F10.2	F53F10.2	-1.64938	0	-0.961898	0
	A_12_P113055	WBGene00004058	C44B7.8	pmp-1	-1.64818	0	-1.63038	0
	A_12_P103356	WBGene00018519	F46H5.3	F46H5.3	-1.64746	0	3.34331	0
	A_12_P119790	WBGene00020012	R11G1.6	R11G1.6	-1.64609	0	0.0259076	1
	A_12_P108681	WBGene00001685	K10B3.7	gpd-3	-1.64094	0	0.0303078	1
	A_12_P118048	WBGene00008167	C48B4.1	C48B4.1	-1.63876	0	-1.14925	0
	A_12_P116025	WBGene00021536	Y42H9AR.1	Y42H9AR.1	-1.63146	0	1.50702	0
	A_12_P101054	WBGene00017680	F21F8.6	F21F8.6	-1.62389	0	-1.96884	0
	A_12_P109238	WBGene00010793	LLC1.2	LLC1.2	-1.62096	0	-1.14647	0
	A_12_P104700	WBGene00009812	F47B10.1	F47B10.1	-1.61389	0	0.514663	0.7018
	A_12_P118231	WBGene00001581	F57F4.3	gfi-1	-1.61068	0	0.138369	1
	A_12_P116254	WBGene00020579	T19D12.4	T19D12.4	-1.59986	0	-0.947306	0
	A_12_P111053	WBGene00004023	T16D1.2	pho-4	-1.59902	0	-1.18565	0
	A_12_P107808	WBGene00001794	K04D7.3	gta-1	-1.59763	0	0.790797	0
	A_12_P104217	WBGene00006780	B0350.2	unc-44	-1.59012	0	1.78759	0
	A_12_P114681	WBGene00006587	F53A9.10	tnt-2	-1.58896	0	1.97176	0
	A_12_P115751	WBGene00000219	F21F8.7	asp-6	-1.58892	0	-0.695304	0.001
	A_12_P108515	WBGene00000822	F40E10.3	csq-1	-1.5887	0	1.39182	0
	A_12_P102248	WBGene00016033	C24A3.2	C24A3.2	-1.58765	0	0.486076	0.0552
	A_12_P110469	WBGene00015402	C03G6.17	C03G6.17	-1.5862	0	-0.654858	0
	A_12_P113287	WBGene00001863	F15G9.4	him-4	-1.58364	0	0.376246	0.6014
	A_12_P109687	WBGene00019465	K07B1.5	acl-14	-1.57489	0	-0.624239	0
	A_12_P109308	WBGene00007122	B0250.5	B0250.5	-1.57382	0	-0.0338265	1
	A_12_P117101	WBGene00015803	C15H9.9	C15H9.9	-1.57323	0	0.404282	0.0714
	A_12_P109526	WBGene00009266	F30A10.9	F30A10.9	-1.57215	0	-0.291465	0.6484
	A_12_P109526	WBGene00006062	F30A10.8	stn-1	-1.57215	0	-0.291465	0.6484
	A_12_P102917	WBGene00017920	F29B9.2	F29B9.2	-1.57074	0	-0.110273	1
	A_12_P104387	WBGene00001398	VZK822L.1	fat-6	-1.56843	0	-1.21032	0
	A_12_P103920	WBGene00022665	ZK154.1	ZK154.1	-1.56348	0	0.0932221	1
	A_12_P103920	WBGene00022666	ZK154.4	ZK154.4	-1.56348	0	0.0932221	1
	A_12_P118140	WBGene00000240	K08F8.4	pah-1	-1.5629	0	-1.32042	0
	A_12_P107373	WBGene00000118	Y69F12A.2	alh-12	-1.56126	0	-0.763281	0
	A_12_P106291	WBGene00007139	B0285.7	mnp-1	-1.55076	0	0.255452	1
	A_12_P111785	WBGene00044696	F52E1.14	F52E1.14	-1.5481	0	-1.62391	0
	A_12_P120388	WBGene00011060	R06C1.6	R06C1.6	-1.54362	0	0.210115	1
	A_12_P113440	WBGene00002010	C37H5.8	hsp-6	-1.54328	0	0.695308	0.0718
	A_12_P119917	WBGene00018384	F43C11.7	F43C11.7	-1.54161	0	-0.322307	0.6518
	A_12_P113376	WBGene00019001	F57B10.3	F57B10.3	-1.53975	0	0.688744	0
	A_12_P112917	WBGene00011531	T06D10.1	T06D10.1	-1.53551	0	-0.471489	0.0158
	A_12_P108268	WBGene00020269	T05H4.6	T05H4.6a	-1.53446	0	-0.850366	0
	A_12_P110530	WBGene00013077	Y51A2D.9	ttr-24	-1.53084	0	0.490899	0.0042
	A_12_P108291	WBGene00022781	ZK622.3	pmt-1	-1.52031	0	-0.687428	0
	A_12_P109786	WBGene00014095	ZK829.4	ZK829.4	-1.51398	0	-0.450118	0.0268
	A_12_P114853	WBGene00013340	Y59A8A.3	Y59A8A.3	-1.5123	0	-0.243916	1
	A_12_P100863	WBGene00018760	F53E10.4	F53E10.4	-1.51062	0	0.655773	0
	A_12_P108592	WBGene00003371	F09F7.2	mlc-3	-1.50773	0	1.01423	0
	A_12_P116853	WBGene00017440	F13H8.7	F13H8.7	-1.49535	0	0.387715	0.4576
	A_12_P116634	WBGene00019914	R06B10.3	clec-150	-1.49158	0	-1.28499	0
	A_12_P119027	WBGene00000213	W03G1.7	asm-3	-1.49039	0	-0.386738	0.071
	A_12_P103372	WBGene00006636	T14B4.4	tsp-10	-1.48619	0	-1.17296	0
	A_12_P114776	WBGene00009192	F27E5.1	F27E5.1	-1.48029	0	-0.256609	1
	A_12_P110027	WBGene00006915	VW02B12L.1	vha-6	-1.4793	0	-1.10039	0
	A_12_P111553	WBGene00000217	R12H7.2	asp-4	-1.47664	0	0.463445	0.0008
	A_12_P103969	WBGene00004700	Y111B2A.18	rsp-3	-1.47642	0	1.09752	0
	A_12_P117416	WBGene00020251	T05C1.4	T05C1.4	-1.47434	0	0.550467	0.063
	A_12_P116440	WBGene00010204	F57F5.1	F57F5.1	-1.47412	0	0.35906	0.7468
	A_12_P103904	WBGene00008494	F01D5.3	F01D5.3	-1.47031	0	-0.988934	0
	A_12_P106469	WBGene00011803	T16G12.1	T16G12.1	-1.46454	0	-1.41825	0
	A_12_P101844	WBGene00012037	T26E3.4	T26E3.4	-1.46211	0	-0.309554	0.707
	A_12_P108551	WBGene00019895	R05F9.12	R05F9.12	-1.45912	0	-1.61462	0
	A_12_P111580	WBGene00003962	C14B1.1	pdi-1	-1.45826	0	0.369059	1
	A_12_P109152	WBGene00000212	ZK455.4	asm-2	-1.45631	0	-1.75351	0
	A_12_P100218	WBGene00006999	F42G4.3	zyx-1	-1.45474	0	1.50393	0
	A_12_P113606	WBGene00000539	F07B10.1	cln-3.1	-1.45271	0	-0.748682	0
	A_12_P107853	WBGene00021974	Y57G7A.11	Y57G7A.11	-1.4494	0	0.956562	0
	A_12_P107064	WBGene00009876	F49C12.6	F49C12.6	-1.44639	0	-2.0267	0
	A_12_P108051	WBGene00016028	C24A1.1	flp-24	-1.44148	0	-0.00208042	1
	A_12_P119373	WBGene00010961	MTCE.16	MTCE.16	-1.43873	0	-1.03275	0
	A_12_P118966	WBGene00009394	F35C5.6	clec-63	-1.43356	0	-1.37785	0
	A_12_P119416	WBGene00021160	Y4C6B.6	Y4C6B.6	-1.43157	0	-1.05234	0
	A_12_P104743	WBGene00000218	F21F8.3	asp-5	-1.42706	0	-0.0543728	1
	A_12_P103668	WBGene00021391	Y38A10A.6	Y38A10A.6	-1.42255	0	-0.0752038	1
	A_12_P103668	WBGene00000802	Y38A10A.5	crt-1	-1.42255	0	-0.0752038	1
	A_12_P103612	WBGene00002056	M6.1	ifc-2	-1.42172	0	-0.834594	0
	A_12_P105693	WBGene00012366	W09G3.2	W09G3.2	-1.41588	0	0.403955	1
	A_12_P104480	WBGene00003929	F54F2.1	pat-2	-1.41176	0	1.71226	0
	A_12_P100384	WBGene00003746	D2005.2	nlp-8	-1.41164	0	0.076436	1
	A_12_P105945	WBGene00017166	F01F1.12	F01F1.12	-1.4112	0	-0.0146468	1
	A_12_P109372	WBGene00017065	D2092.4	D2092.4	-1.4108	0	0.969204	0
	A_12_P113401	WBGene00023417	C25E10.9	swm-1	-1.40742	0	-0.250409	1
	A_12_P109405	WBGene00006601	Y17G7B.7	tpi-1	-1.40596	0	0.973986	0
	A_12_P108740	WBGene00003799	Y37E3.15	npp-13	-1.40579	0	-0.547299	0.0144
	A_12_P114637	WBGene00000964	C47E12.8	dhp-2	-1.40417	0	1.66879	0
	A_12_P118588	WBGene00019345	K02G10.3	K02G10.3	-1.40377	0	-1.22238	0
	A_12_P106033	WBGene00013360	Y60A3A.9	Y60A3A.9	-1.39977	0	0.0519706	1
	A_12_P103294	WBGene00003755	Y45F10A.5	nlp-17	-1.39938	0	-2.68117	0
	A_12_P106988	WBGene00019001	F57B10.3	F57B10.3	-1.39875	0	0.646679	0
	A_12_P113444	WBGene00018984	F56F10.1	F56F10.1	-1.39407	0	-0.935407	0
	A_12_P103286	WBGene00006494	H13N06.5	hke-4.2	-1.38755	0	-0.0792585	1
	A_12_P105415	WBGene00008944	F19B2.5	F19B2.5	-1.38587	0	-1.30202	0
	A_12_P108533	WBGene00016194	C28H8.3	C28H8.3	-1.38419	0	0.0645104	1
	A_12_P102992	WBGene00009639	F42F12.8	nspc-15	-1.38169	0	-0.954582	0
	A_12_P112264	WBGene00007112	B0035.13	B0035.13	-1.38158	0	-1.74656	0
	A_12_P107491	WBGene00001386	F02A9.3	far-2	-1.38038	0	1.53615	0
	A_12_P110606	WBGene00019061	F58F12.1	F58F12.1	-1.38014	0	0.798424	0
	A_12_P109427	WBGene00006604	Y47D3A.6	tra-1	-1.3773	0	-0.284209	0.956
	A_12_P113218	WBGene00008542	F07A5.3	F07A5.3	-1.37639	0	-1.10805	0
	A_12_P115790	WBGene00010649	K08C7.7	K08C7.7	-1.3762	0	0.065462	1
	A_12_P117188	WBGene00016722	C46G7.2	C46G7.2	-1.37507	0	1.3233	0
	A_12_P117188	WBGene00047689	C46G7.22	21ur-5104	-1.37507	0	1.3233	0
	A_12_P105805	WBGene00018271	F41C3.5	F41C3.5	-1.37442	0	0.306461	1
	A_12_P100639	WBGene00021518	Y41D4B.16	Y41D4B.16	-1.3737	0	-0.0364489	1
	A_12_P115566	WBGene00003730	B0495.4	nhx-2	-1.36863	0	-1.58045	0
	A_12_P119192	WBGene00004990	T08A9.9	spp-5	-1.36815	0	-0.999876	0
	A_12_P120235	WBGene00009882	F49C12.13	vha-17	-1.36736	0	0.414709	0.2104
	A_12_P100991	WBGene00019017	F57F4.4	F57F4.4	-1.36683	0	-0.0598017	1
	A_12_P104623	WBGene00009800	F47A4.3	rrc-1	-1.36645	0	0.336181	0.9972
	A_12_P106734	WBGene00007696	C24F3.1	tram-1	-1.36573	0	-0.16054	1
	A_12_P106588	WBGene00021503	Y40D12A.2	Y40D12A.2	-1.3585	0	-0.686743	0
	A_12_P112641	WBGene00009796	F46G10.1	F46G10.1	-1.35723	0	-1.74953	0
	A_12_P117691	WBGene00017658	F21C10.9	F21C10.9	-1.35715	0	-1.4831	0
	A_12_P110222	WBGene00011647	T09E8.1	T09E8.1	-1.35583	0	0.281728	1
	A_12_P106464	WBGene00015148	B0336.11	B0336.11	-1.35487	0	-0.537273	0
	A_12_P106712	WBGene00019831	R02F2.1	R02F2.1	-1.35288	0	0.614917	0.1288
	A_12_P113117	WBGene00012529	Y32F6A.4	Y32F6A.4	-1.35263	0	-0.84262	0
	A_12_P112424	WBGene00010260	F58E10.3	F58E10.3	-1.35162	0	-0.527379	0.1346
	A_12_P107617	WBGene00009638	F42F12.7	nspc-14	-1.34848	0	-1.23337	0
	A_12_P103297	WBGene00019003	F57B10.5	F57B10.5	-1.34693	0	0.363306	0.2998
	A_12_P119206	WBGene00000114	F13D12.4	alh-8	-1.34613	0	0.731279	0.0066
	A_12_P111419	WBGene00016266	C30F12.7	C30F12.7	-1.34251	0	0.829281	0
	A_12_P104334	WBGene00011330	T01D3.6	T01D3.6	-1.34105	0	-0.842568	0
	A_12_P116312	WBGene00013037	Y49E10.18	Y49E10.18	-1.3347	0	-0.352133	0.144
	A_12_P109730	WBGene00011497	T05F1.13	T05F1.13	-1.33343	0	-0.830403	0
	A_12_P108424	WBGene00009008	F21D5.3	F21D5.3	-1.33262	0	-1.57766	0
	A_12_P113461	WBGene00002222	F20C5.2	klp-11	-1.33221	0	0.1338	1
	A_12_P119272	WBGene00000779	F28H1.2	cpn-3	-1.33111	0	3.10411	0
	A_12_P100999	WBGene00021953	Y55H10A.2	Y55H10A.2	-1.32925	0	0.648401	0
	A_12_P110006	WBGene00001258	Y80D3A.2	emb-4	-1.32798	0	-0.0496167	1
	A_12_P106463	WBGene00019813	R01H2.5	ger-1	-1.32748	0	-0.760817	0
	A_12_P111571	WBGene00009664	F43G9.1	F43G9.1	-1.32694	0	0.777847	0
	A_12_P100952	WBGene00003090	Y22F5A.4	lys-1	-1.32526	0	-0.462778	0.0282
	A_12_P110954	WBGene00020693	T22E7.1	T22E7.1	-1.32451	0	-0.268417	1
	A_12_P117308	WBGene00013807	Y116A8C.30	Y116A8C.30	-1.32054	0	0.432478	0.0214
	A_12_P117028	WBGene00006436	W06H8.8	ttn-1	-1.31777	0	0.235249	1
	A_12_P106094	WBGene00007514	C10C6.6	C10C6.6	-1.3152	0	-0.566679	0
	A_12_P106537	WBGene00015864	C16D9.9	C16D9.9	-1.31211	0	-0.928482	0
	A_12_P110219	WBGene00004059	C44B7.9	pmp-2	-1.31033	0	-1.60083	0
	A_12_P107667	WBGene00010987	R03C1.1	R03C1.1	-1.30658	0	0.945937	0
	A_12_P109584	WBGene00004987	T08A9.12	spp-2	-1.30529	0	-0.266321	0.9978
	A_12_P116816	WBGene00011890	T21C9.1	T21C9.1	-1.30497	0	0.471541	0.1738
	A_12_P120199	WBGene00018604	F48E3.3	F48E3.3	-1.30249	0	-0.437369	0.0342
	A_12_P102002	WBGene00008283	C53D6.6	C53D6.6	-1.30143	0	-0.517889	0.0072
	A_12_P103417	WBGene00019727	M02D8.1	M02D8.1	-1.30058	0	1.42925	0
	A_12_P113966	WBGene00014207	ZK1058.9	ZK1058.9	-1.29679	0	1.78671	0
	A_12_P110282	WBGene00000298	F32G8.6	cat-4	-1.29528	0	-0.979618	0
	A_12_P103541	WBGene00000066	M03F4.2	act-4	-1.2944	0	1.21378	0
	A_12_P109046	WBGene00000386	K06A5.7	cdc-25.1	-1.2932	0	-0.145958	1
	A_12_P102574	WBGene00020269	T05H4.6	T05H4.6a	-1.29217	0	-0.309622	1
	A_12_P108384	WBGene00002253	F40F4.3	lbp-1	-1.29047	0	-0.228934	1
	A_12_P106220	WBGene00004995	C28C12.7	spp-10	-1.28976	0	-1.14504	0
	A_12_P118419	WBGene00013920	ZC506.3	pssy-1	-1.28806	0	-0.551979	0
	A_12_P112794	WBGene00018380	F43C11.3	F43C11.3	-1.28782	0	-1.33109	0
	A_12_P111897	WBGene00001336	Y41E3.4	ers-1	-1.28743	0	-1.06923	0
	A_12_P104236	WBGene00019368	K03H6.2	K03H6.2	-1.28663	0	-0.572546	0
	A_12_P110707	WBGene00002071	T04G9.3	ile-2	-1.2858	0	-0.0844454	1
	A_12_P108561	WBGene00001993	T21C12.2	hpd-1	-1.28507	0.0008	-0.997575	0
	A_12_P115459	WBGene00018342	F42A10.6	F42A10.6	-1.28326	0	-0.296641	0.9986
	A_12_P109362	WBGene00006754	F07A5.7	unc-15	-1.28161	0	1.61172	0
	A_12_P117443	WBGene00008258	C52E4.5	C52E4.5	-1.28137	0	-0.258249	1
	A_12_P115705	WBGene00007330	C05C10.3	C05C10.3	-1.28078	0	0.252076	1
	A_12_P107929	WBGene00014253	ZK1320.3	ZK1320.3	-1.27955	0	-1.56543	0
	A_12_P100789	WBGene00022817	ZK783.2	upp-1	-1.27816	0	-0.124879	1
	A_12_P106043	WBGene00020946	W02D7.11	W02D7.11	-1.27504	0	0.602789	0
	A_12_P112932	WBGene00013004	Y48E1B.5	Y48E1B.5	-1.27304	0	-0.0694261	1
	A_12_P115971	WBGene00022645	ZK6.11	ZK6.11	-1.27115	0	-0.867281	0
	A_12_P112080	WBGene00009920	F52B5.1	abts-1	-1.27101	0	-0.00642852	1
	A_12_P108695	WBGene00022336	Y82E9BR.3	Y82E9BR.3	-1.27095	0.0404	0.369115	0.9956
	A_12_P117478	WBGene00007867	C32H11.4	C32H11.4	-1.26975	0	-0.712462	0
	A_12_P102976	WBGene00008480	E04D5.1	E04D5.1	-1.26933	0	-0.224129	1
	A_12_P119719	WBGene00001391	K01A2.2	far-7	-1.26744	0	-0.873447	0
	A_12_P110679	WBGene00002015	T27E4.8	hsp-16.1	-1.26595	0.0024	-1.06121	0
	A_12_P112319	WBGene00011222	R10H10.3	R10H10.3	-1.26443	0	-2.29264	0
	A_12_P119506	WBGene00000207	F02E8.1	asb-2	-1.26112	0.0006	-0.751929	0.0066
	A_12_P111064	WBGene00011102	R07E3.1	R07E3.1	-1.25936	0	-1.60134	0
	A_12_P119820	WBGene00009050	F22D6.2	F22D6.2	-1.25895	0	0.30513	0.9568
	A_12_P104970	WBGene00020243	T05B4.12	T05B4.12	-1.25891	0	0.318982	1
	A_12_P100879	WBGene00006027	F09F3.12	srx-136	-1.25844	0	-0.804834	0
	A_12_P117595	WBGene00010963	MTCE.25	MTCE.25	-1.25787	0	-1.16795	0
	A_12_P120148	WBGene00012158	VW06B3R.1	ucr-2.1	-1.25609	0	0.692356	0
	A_12_P118634	WBGene00001488	ZK270.2	frm-1	-1.25444	0	0.555178	0.3974
	A_12_P106897	WBGene00019399	K04F10.7	K04F10.7	-1.25423	0	-0.364463	0.0324
	A_12_P110435	WBGene00020216	T04G9.5	trap-2	-1.25313	0	-0.0751142	1
	A_12_P105793	WBGene00000534	R01B10.1	cpi-2	-1.25296	0	0.438495	0.0068
	A_12_P105793	WBGene00019805	R01B10.3	R01B10.3	-1.25296	0	0.438495	0.0068
	A_12_P109092	WBGene00003828	C07B5.5	nuc-1	-1.25164	0	-0.615367	0
	A_12_P117643	WBGene00017301	F09F7.4	F09F7.4	-1.25118	0	0.532975	0.0008
	A_12_P113280	WBGene00019214	H20E11.2	H20E11.2	-1.25117	0	-0.587721	0
	A_12_P113399	WBGene00010993	R03E1.2	R03E1.2	-1.25082	0	-0.649394	0.0004
	A_12_P113994	WBGene00010238	F58B4.5	F58B4.5	-1.25078	0	-1.32122	0
	A_12_P117273	WBGene00001396	T13F2.1	fat-4	-1.25066	0	-1.70891	0
	A_12_P110122	WBGene00003960	F54D5.1	pcs-1	-1.25033	0	0.0818304	1
	A_12_P115281	WBGene00001244	F41H10.8	elo-6	-1.2494	0	-1.37318	0
	A_12_P106066	WBGene00021470	Y39G10AR.12	tpxl-1	-1.24594	0	-0.371409	0.0656
	A_12_P106066	WBGene00021468	Y39G10AR.10	Y39G10AR.10	-1.24594	0	-0.371409	0.0656
	A_12_P104518	WBGene00021466	Y39G10AR.8	Y39G10AR.8	-1.2455	0	0.438846	0.9066
	A_12_P112387	WBGene00006634	F33C8.3	tsp-8	-1.24314	0	0.922746	0
	A_12_P104506	WBGene00022410	Y97E10C.1	Y97E10C.1	-1.24224	0	0.225312	1
	A_12_P117451	WBGene00011171	R09E10.1	R09E10.1	-1.24125	0	1.43104	0
	A_12_P113228	WBGene00008336	C55A6.7	C55A6.7	-1.24083	0	-0.775414	0
	A_12_P119214	WBGene00020662	T21H3.1	T21H3.1	-1.23967	0	-1.2124	0
	A_12_P108295	WBGene00015297	C01F1.2	C01F1.2	-1.23783	0	0.267823	1
	A_12_P113925	WBGene00003687	H27C11.1	nhr-97	-1.23749	0	-0.350111	0.3484
	A_12_P103315	WBGene00021844	Y54E10BR.5	Y54E10BR.5	-1.23575	0	-0.0643125	1
	A_12_P113400	WBGene00003963	C07A12.4	pdi-2	-1.23566	0	-1.57765	0
	A_12_P112415	WBGene00001038	T15H9.7	dnj-20	-1.23561	0	1.29714	0
	A_12_P110105	WBGene00016740	C48B6.2	C48B6.2	-1.23362	0	-0.106357	1
	A_12_P108203	WBGene00018755	F53C3.12	bcmo-2	-1.23027	0	-0.139644	1
	A_12_P109121	WBGene00016810	C50D2.7	C50D2.7	-1.2299	0	0.0197873	1
	A_12_P104050	WBGene00015814	C16A3.10	C16A3.10	-1.2281	0	-0.961789	0
	A_12_P111845	WBGene00016195	C28H8.4	C28H8.4	-1.2255	0	0.416937	0.2464
	A_12_P110001	WBGene00010049	F54D5.3	F54D5.3	-1.22534	0	-1.35434	0
	A_12_P108061	WBGene00018701	F52E4.1	pccb-1	-1.22391	0	1.24683	0
	A_12_P112976	WBGene00002280	F01G12.5	let-2	-1.22303	0	0.830912	0
	A_12_P110068	WBGene00003091	Y22F5A.5	lys-2	-1.22021	0	-1.48281	0
	A_12_P106767	WBGene00010425	H37A05.1	H37A05.1	-1.21815	0	0.314789	1
	A_12_P109570	WBGene00000067	T25C8.2	act-5	-1.21783	0.0084	-1.14868	0
	A_12_P116679	WBGene00008770	F13G3.12	F13G3.12	-1.21647	0	0.199085	1
	A_12_P112721	WBGene00020908	VC5.2	VC5.2	-1.21411	0	-0.565895	0
	A_12_P117176	WBGene00007848	C31E10.7	C31E10.7	-1.21395	0	-0.367611	0.0492
	A_12_P101518	WBGene00010139	F56A8.3	F56A8.3	-1.21056	0	0.389358	0.3676
	A_12_P108364	WBGene00019682	K12H4.7	K12H4.7	-1.20918	0	-0.777027	0
	A_12_P111366	WBGene00012230	W03H9.4	cacn-1	-1.20813	0	0.0135123	1
	A_12_P117209	WBGene00009161	F26E4.6	F26E4.6	-1.20783	0	0.840806	0
	A_12_P116227	WBGene00001303	F32D8.6	emo-1	-1.20735	0	0.291934	1
	A_12_P113113	WBGene00020391	T10B5.5	cct-7	-1.20519	0	1.05902	0
	A_12_P119977	WBGene00004755	F12F6.6	sec-24.1	-1.20349	0	0.244644	1
	A_12_P109839	WBGene00004187	C50C3.6	prp-8	-1.20342	0	0.543535	0.983
	A_12_P105867	WBGene00003097	C17G10.5	lys-8	-1.20191	0	-0.334554	0.2118
	A_12_P112535	WBGene00008262	C53A5.1	ril-1	-1.20077	0.0006	-0.248202	1
	A_12_P102105	WBGene00014258	ZK1320.9	ZK1320.9	-1.20072	0	-0.15099	1
	A_12_P119145	WBGene00001023	C04A2.7	dnj-5	-1.19936	0	-0.0443167	1
	A_12_P110688	WBGene00012559	Y37D8A.22	Y37D8A.22	-1.19395	0	1.15007	0
	A_12_P108739	WBGene00008042	C40H1.7	C40H1.7	-1.19228	0	0.00532812	1
	A_12_P102887	WBGene00020038	R12E2.13	R12E2.13	-1.19223	0	-0.321805	0.6114
	A_12_P117390	WBGene00012783	Y43C5A.3	Y43C5A.3	-1.19197	0	-0.151093	1
	A_12_P100067	WBGene00017267	F08F8.1	numr-2	-1.1919	0.0058	-0.73136	0
	A_12_P102356	WBGene00001631	H38K22.5	gly-6	-1.1909	0	-0.559545	0
	A_12_P118533	WBGene00014232	ZK1128.6	ttll-4	-1.18994	0	0.761685	0
	A_12_P105520	WBGene00002118	K02E2.4	ins-35	-1.18668	0	-0.247284	1
	A_12_P115833	WBGene00021582	Y46C8AL.4	clec-71	-1.18641	0	-0.576067	0
	A_12_P113624	WBGene00000065	T04C12.4	act-3	-1.1842	0	1.00455	0
	A_12_P113448	WBGene00001132	T11B7.4	alp-1	-1.1824	0	1.42256	0
	A_12_P115681	WBGene00018811	F54D11.1	pmt-2	-1.18063	0	0.455502	0.107
	A_12_P120222	WBGene00020297	T07A9.9	T07A9.9	-1.18019	0	1.2094	0
	A_12_P111541	WBGene00001955	F58A4.7	hlh-11	-1.17983	0	0.727284	0.01
	A_12_P104123	WBGene00001155	T05G5.6	ech-6	-1.1778	0	-0.957706	0
	A_12_P109171	WBGene00021367	Y37E11AM.3	Y37E11AM.3	-1.17585	0	-0.985542	0
	A_12_P111843	WBGene00012452	Y17D7B.4	Y17D7B.4	-1.17264	0	1.77748	0
	A_12_P105578	WBGene00014123	ZK863.3	elpc-3	-1.17225	0	0.249118	1
	A_12_P102331	WBGene00011507	T05H10.1	T05H10.1	-1.17113	0	-0.955623	0
	A_12_P103202	WBGene00008041	C40H1.6	C40H1.6	-1.17011	0	0.648392	0
	A_12_P107310	WBGene00022075	Y69A2AR.3	Y69A2AR.3	-1.16894	0	0.00990608	1
	A_12_P113654	WBGene00003964	H06O01.1	pdi-3	-1.16823	0	0.0508151	1
	A_12_P104436	WBGene00021835	Y54E10A.17	Y54E10A.17	-1.16458	0	0.380873	0.9508
	A_12_P111339	WBGene00000187	F54C9.10	arl-1	-1.16406	0	-0.411633	0.0252
	A_12_P105361	WBGene00000273	Y79H2A.1	brp-1	-1.16377	0	0.524756	0.0866
	A_12_P113513	WBGene00008405	D2013.9	ttll-12	-1.1634	0	-0.333202	0.9942
	A_12_P100075	WBGene00007192	B0491.5	B0491.5	-1.16283	0	0.615219	0.0006
	A_12_P107587	WBGene00011392	T03D8.3	sbt-1	-1.16244	0	-0.785666	0
	A_12_P104659	WBGene00010387	H12D21.11	H12D21.11	-1.16238	0	0.192573	1
	A_12_P119805	WBGene00000063	T04C12.6	act-1	-1.16178	0	1.49271	0
	A_12_P104855	WBGene00015566	C07D10.1	C07D10.1	-1.1612	0	-0.076294	1
	A_12_P113882	WBGene00013035	Y49E10.16	Y49E10.16	-1.16113	0	-1.00184	0
	A_12_P109492	WBGene00020921	W01C8.5	W01C8.5	-1.16051	0	-0.487559	0
	A_12_P110829	WBGene00019213	H20E11.1	H20E11.1	-1.16023	0	-0.635558	0
	A_12_P111379	WBGene00011944	T23D8.3	T23D8.3	-1.15998	0	-0.304517	0.9994
	A_12_P110069	WBGene00017419	F13B9.1	F13B9.1	-1.1593	0	0.153676	1
	A_12_P108886	WBGene00019273	H43E16.1	H43E16.1	-1.15586	0	-0.543829	0
	A_12_P106070	WBGene00044792	F59C6.14	F59C6.14	-1.15565	0	-0.845173	0
	A_12_P119442	WBGene00021268	Y23B4A.2	Y23B4A.2	-1.15524	0	-1.19909	0
	A_12_P107893	WBGene00017975	F32B5.1	F32B5.1	-1.15464	0	-0.158624	1
	A_12_P107772	WBGene00017121	E04A4.7	cyc-2.1	-1.15363	0.0102	0.36604	0.78
	A_12_P109929	WBGene00012445	Y16B4A.2	Y16B4A.2	-1.15293	0	-1.19291	0
	A_12_P118883	WBGene00018259	F41B4.3	F41B4.3	-1.15264	0	0.583182	0
	A_12_P106317	WBGene00010139	F56A8.3	F56A8.3	-1.15193	0	0.123322	1
	A_12_P112068	WBGene00009094	F23H12.5	F23H12.5	-1.15188	0	-0.89073	0
	A_12_P112068	WBGene00009096	F23H12.8	fipr-1	-1.15188	0	-0.89073	0
	A_12_P119312	WBGene00013884	ZC412.3	ZC412.3	-1.15129	0	0.575835	0.0412
	A_12_P111270	WBGene00007744	C26D10.3	C26D10.3	-1.15101	0	0.289799	1
	A_12_P111270	WBGene00001840	C26D10.2	hel-1	-1.15101	0	0.289799	1
	A_12_P105547	WBGene00022495	Y119D3B.19	fbxa-78	-1.15098	0	-0.844738	0
	A_12_P115192	WBGene00021325	Y34B4A.9	Y34B4A.9	-1.14858	0.0006	-1.12728	0
	A_12_P102370	WBGene00010097	F55C5.8	F55C5.8	-1.14791	0	-0.851373	0
	A_12_P102792	WBGene00018519	F46H5.3	F46H5.3	-1.14746	0.0058	1.46918	0
	A_12_P108898	WBGene00000172	F40F9.9	aqp-4	-1.14724	0	-0.632347	0
	A_12_P102016	WBGene00020773	T24E12.3	T24E12.3	-1.14623	0.002	-0.195849	1
	A_12_P111635	WBGene00000390	R07G3.1	cdc-42	-1.14571	0	0.944124	0
	A_12_P104644	WBGene00020658	T21F4.1	T21F4.1	-1.14551	0	-1.64347	0
	A_12_P112527	WBGene00022515	ZC64.2	ttr-48	-1.14508	0	-1.24997	0
	A_12_P119599	WBGene00018398	F43H9.2	sptl-2	-1.14505	0	-1.21874	0
	A_12_P107624	WBGene00019433	K06A5.6	acdh-3	-1.14464	0	0.468792	0.0046
	A_12_P104596	WBGene00021883	Y54G2A.18	Y54G2A.18	-1.14429	0	0.983984	0
	A_12_P107859	WBGene00018007	F33D11.10	F33D11.10	-1.14271	0	-0.829949	0
	A_12_P108934	WBGene00010904	M88.1	ugt-62	-1.14225	0	-0.844953	0
	A_12_P112862	WBGene00012782	Y43C5A.2	Y43C5A.2	-1.14195	0	-1.89668	0
	A_12_P104318	WBGene00020115	R155.1	R155.1	-1.14172	0	0.295652	1
	A_12_P113750	WBGene00009790	F46F3.2	lgc-44	-1.14139	0	-1.53081	0
	A_12_P101461	WBGene00000293	M106.5	cap-2	-1.14123	0	0.429985	0.0404
	A_12_P114650	WBGene00001909	C50F4.13	his-35	-1.13929	0	-0.150897	1
	A_12_P115738	WBGene00015403	C03H5.1	clec-10	-1.13919	0	-1.31719	0
	A_12_P111321	WBGene00003787	K07F5.13	npp-1	-1.13807	0	-0.243479	1
	A_12_P112172	WBGene00006609	W05E10.4	tre-3	-1.13502	0	-0.807276	0
	A_12_P110978	WBGene00007587	C14C10.4	C14C10.4	-1.13498	0	-0.599316	0
	A_12_P113177	WBGene00008692	F11C1.3	F11C1.3	-1.13467	0	-1.53004	0
	A_12_P104024	WBGene00010778	K11H3.1	gpdh-2	-1.1343	0	0.8222	0
	A_12_P113332	WBGene00016262	C30F12.3	C30F12.3	-1.13136	0	-0.715936	0
	A_12_P107604	WBGene00009454	F36A2.7	F36A2.7	-1.13045	0	0.457405	0.9998
	A_12_P112600	WBGene00010796	M01A8.2	M01A8.2	-1.13012	0	0.05675	1
	A_12_P105763	WBGene00009352	F33A8.4	F33A8.4	-1.12837	0	-0.394519	0.0306
	A_12_P100773	WBGene00003093	F58B3.1	lys-4	-1.12753	0	-0.061791	1
	A_12_P110491	WBGene00008886	F16C3.2	F16C3.2	-1.12699	0	0.0875443	1
	A_12_P112565	WBGene00006936	Y87G2A.5	vrs-2	-1.12645	0.0042	0.272131	1
	A_12_P116482	WBGene00022798	ZK688.3	ZK688.3	-1.12537	0	-0.964618	0
	A_12_P118094	WBGene00020577	T19D12.2	T19D12.2	-1.12532	0	-1.24005	0
	A_12_P113667	WBGene00000263	F23H11.5	F23H11.5	-1.12476	0.0046	0.513369	0.4706
	A_12_P118871	WBGene00020423	T10F2.4	T10F2.4	-1.12407	0	0.738854	0
	A_12_P110502	WBGene00003014	F02E9.2	lin-28	-1.12388	0	-0.847765	0
	A_12_P113272	WBGene00019831	R02F2.1	R02F2.1	-1.12353	0	0.471333	0.9758
	A_12_P106054	WBGene00011794	T16A9.4	T16A9.4	-1.12191	0	0.121307	1
	A_12_P112044	WBGene00020889	T28C12.2	T28C12.2	-1.11977	0	-1.23569	0
	A_12_P105380	WBGene00001000	C18A11.7	dim-1	-1.11961	0	1.46231	0
	A_12_P102011	WBGene00013018	Y48G10A.1	Y48G10A.1	-1.11904	0	-0.757801	0
	A_12_P104859	WBGene00001840	C26D10.2	hel-1	-1.11563	0	0.51923	0.1524
	A_12_P104859	WBGene00007744	C26D10.3	C26D10.3	-1.11563	0	0.51923	0.1524
	A_12_P102884	WBGene00001389	F15B9.3	far-5	-1.11433	0	-0.921371	0
	A_12_P108031	WBGene00015477	C05D10.1	C05D10.1	-1.11341	0	0.127435	1
	A_12_P107700	WBGene00008832	F14H8.1	obr-2	-1.11306	0	-0.559849	0
	A_12_P113183	WBGene00004064	H12C20.2	pms-2	-1.11085	0	-0.185115	1
	A_12_P113183	WBGene00003691	H12C20.6	nhr-101	-1.11085	0	-0.185115	1
	A_12_P111984	WBGene00017241	F08C6.2	F08C6.2	-1.10978	0	-0.768745	0
	A_12_P113286	WBGene00005001	F32D8.9	spp-16	-1.10892	0	-0.828732	0
	A_12_P105517	WBGene00006410	ZK470.5	nck-1	-1.10638	0	0.1824	1
	A_12_P109137	WBGene00012134	T28F3.8	T28F3.8	-1.10294	0	-0.33236	0.236
	A_12_P101180	WBGene00000910	F01G10.8	daf-14	-1.10261	0	-0.13548	1
	A_12_P103281	WBGene00015160	B0361.6	B0361.6	-1.10159	0	-0.070762	1
	A_12_P101117	WBGene00022614	ZC449.4	ZC449.4	-1.10133	0	0.109628	1
	A_12_P119844	WBGene00009237	F28H7.3	F28H7.3	-1.10061	0	-0.781519	0
	A_12_P108647	WBGene00001240	F11E6.5	elo-2	-1.10002	0	-0.569758	0
	A_12_P114165	WBGene00001047	Y63D3A.6	dnj-29	-1.09803	0	0.249445	1
	A_12_P103017	WBGene00001391	K01A2.2	far-7	-1.09782	0	-0.47434	0.0014
	A_12_P110556	WBGene00022731	ZK402.5	ZK402.5	-1.09632	0	0.482755	0
	A_12_P118138	WBGene00019465	K07B1.5	acl-14	-1.0963	0	-0.479215	0.0024
	A_12_P120339	WBGene00001397	W06D12.3	fat-5	-1.09623	0	-1.02969	0
	A_12_P103833	WBGene00017378	F11C7.6	F11C7.6	-1.0952	0	-0.517769	0
	A_12_P107203	WBGene00000302	C56A3.7	cav-2	-1.09309	0	0.112206	1
	A_12_P114538	WBGene00009085	F23D12.1	F23D12.1	-1.09264	0	-0.939803	0
	A_12_P106823	WBGene00009082	F23B12.5	F23B12.5	-1.09189	0	0.65472	0
	A_12_P108887	WBGene00006478	H38K22.3	tag-131	-1.0896	0	0.818057	0
	A_12_P109501	WBGene00016898	C53C9.2	C53C9.2	-1.08879	0	-0.541284	0.0008
	A_12_P105032	WBGene00008486	F01D4.2	ugt-44	-1.08837	0	-0.759073	0
	A_12_P109808	WBGene00010593	K06A4.3	gsnl-1	-1.08825	0	1.14142	0
	A_12_P116004	WBGene00013921	ZC518.1	ZC518.1	-1.08764	0	-0.39107	0.0134
	A_12_P119723	WBGene00019478	K07C11.5	cri-2	-1.08685	0	-0.0347351	1
	A_12_P100573	WBGene00016212	C29F5.3	C29F5.3	-1.08457	0	0.215244	1
	A_12_P105568	WBGene00019682	K12H4.7	K12H4.7	-1.0844	0	-1.03052	0
	A_12_P116429	WBGene00006790	F55D12.4	unc-55	-1.08289	0	-0.207946	1
	A_12_P113447	WBGene00002999	C09H6.2	lin-10	-1.08142	0	-0.0876828	1
	A_12_P109652	WBGene00015236	B0511.11	B0511.11	-1.08136	0	-0.039346	1
	A_12_P115695	WBGene00002222	F20C5.2	klp-11	-1.07916	0	0.380907	0.3878
	A_12_P106858	WBGene00004191	C11H1.4	prx-1	-1.07881	0	-0.927754	0
	A_12_P106858	WBGene00023500	C11H1.9	C11H1.9	-1.07881	0	-0.927754	0
	A_12_P107086	WBGene00006491	ZK809.2	acl-3	-1.07832	0	-0.0978724	1
	A_12_P118054	WBGene00003787	K07F5.13	npp-1	-1.07493	0.0012	-0.420316	0.1532
	A_12_P115707	WBGene00010677	K08F4.2	K08F4.2	-1.0748	0	0.794112	0.545
	A_12_P105085	WBGene00003393	EEED8.5	mog-5	-1.07435	0	-1.06835	0
	A_12_P107099	WBGene00018491	F46E10.10	F46E10.10	-1.0717	0	0.464491	0.0432
	A_12_P107305	WBGene00018270	F41C3.4	F41C3.4	-1.07089	0	0.0357506	1
	A_12_P110830	WBGene00000215	T18H9.2	asp-2	-1.07073	0	-1.46086	0
	A_12_P119840	WBGene00016759	C49A9.5	C49A9.5	-1.06973	0	-0.585877	0
	A_12_P117344	WBGene00020838	T27A3.1	T27A3.1	-1.06969	0	0.229625	1
	A_12_P116970	WBGene00009730	F45G2.2	F45G2.2	-1.06944	0	0.658746	0.0034
	A_12_P116437	WBGene00009226	F28G4.1	cyp-37B1	-1.06866	0	-0.123096	1
	A_12_P111097	WBGene00011631	T08G11.4	T08G11.4	-1.06863	0	-1.01852	0
	A_12_P108759	WBGene00020156	T02B11.4	T02B11.4	-1.06778	0	-1.09995	0
	A_12_P109209	WBGene00003958	F23B2.11	pcp-3	-1.0676	0	-0.188963	1
	A_12_P116993	WBGene00022245	Y73B6BL.24	Y73B6BL.24	-1.06709	0	-1.058	0
	A_12_P109752	WBGene00018951	F56C9.7	F56C9.7	-1.06291	0	-0.847739	0
	A_12_P107845	WBGene00011331	T01E8.1	T01E8.1	-1.06207	0	1.3275	0
	A_12_P109992	WBGene00009333	F32D8.10	F32D8.10	-1.06076	0	0.439506	0.0548
	A_12_P112279	WBGene00046261	C39H7.15	21ur-4114	-1.06032	0	-1.19799	0
	A_12_P112279	WBGene00016542	C39H7.4	C39H7.4	-1.06032	0	-1.19799	0
	A_12_P120350	WBGene00008194	C49C3.4	C49C3.4	-1.05986	0	-1.4345	0
	A_12_P115895	WBGene00015168	B0403.4	tag-320	-1.05747	0	-0.0536779	1
	A_12_P110414	WBGene00022646	ZK40.1	acl-9	-1.0569	0	-0.461462	0.0014
	A_12_P107364	WBGene00010328	F59C6.11	F59C6.11	-1.05655	0	-0.670704	0
	A_12_P110548	WBGene00019158	H05C05.2	H05C05.2	-1.0538	0	-0.174729	1
	A_12_P113549	WBGene00004929	AC7.2	soc-2	-1.05249	0	-0.262843	1
	A_12_P116248	WBGene00001498	F22B5.9	frs-2	-1.05228	0	1.16307	0
	A_12_P117161	WBGene00020134	T01B6.1	T01B6.1	-1.05196	0	-0.409489	0.0168
	A_12_P117161	WBGene00003740	T24D8.5	nlp-2	-1.05196	0	-0.409489	0.0168
	A_12_P101041	WBGene00003748	F37A8.4	nlp-10	-1.0516	0	-0.964072	0
	A_12_P105367	WBGene00000266	C53B4.7	bre-1	-1.05147	0	-0.767872	0
	A_12_P106398	WBGene00010809	M01F1.3	M01F1.3	-1.05109	0	0.0708015	1
	A_12_P112839	WBGene00017376	F11C7.2	F11C7.2	-1.05061	0	-1.34467	0
	A_12_P116334	WBGene00009349	F32H5.3	F32H5.3	-1.05057	0.004	-0.2292	1
	A_12_P119699	WBGene00002986	C07H6.1	lig-4	-1.04956	0	0.393021	0.3402
	A_12_P101244	WBGene00018164	F38A5.7	F38A5.7	-1.04891	0	0.933943	0
	A_12_P115023	WBGene00004766	W02D7.7	sel-9	-1.04754	0	-0.0880891	1
	A_12_P114972	WBGene00017023	D1022.4	D1022.4	-1.04471	0	-0.92409	0
	A_12_P101332	WBGene00017599	F19F10.3	F19F10.3	-1.04416	0	-1.1258	0
	A_12_P111368	WBGene00020393	T10B5.7	T10B5.7	-1.04275	0	-1.39025	0
	A_12_P106176	WBGene00019542	K08F11.2	K08F11.2	-1.04228	0	-0.56457	0
	A_12_P115178	WBGene00011480	T05E11.3	T05E11.3	-1.04175	0	-0.0839591	1
	A_12_P104571	WBGene00021072	W07B8.4	W07B8.4	-1.04117	0	1.24604	0
	A_12_P118492	WBGene00003786	VC5.3	npa-1	-1.04092	0	-0.243059	1
	A_12_P109907	WBGene00008296	C54D10.1	cdr-2	-1.04044	0	-0.755883	0
	A_12_P117666	WBGene00017719	F22F7.1	F22F7.1	-1.03974	0.0002	-0.46495	0.1608
	A_12_P105459	WBGene00019779	M60.2	M60.2	-1.03942	0	-1.31183	0
	A_12_P118476	WBGene00022040	Y65B4BR.1	Y65B4BR.1	-1.03718	0	0.133748	1
	A_12_P108748	WBGene00000899	F25E2.5	daf-3	-1.03688	0	0.258555	1
	A_12_P100167	WBGene00011007	R04B5.10	R04B5.10	-1.03674	0	0.120458	1
	A_12_P114885	WBGene00010062	F54F3.3	F54F3.3	-1.03657	0	-0.0706847	1
	A_12_P106193	WBGene00004039	R05G6.8	plc-4	-1.0364	0	-0.274966	1
	A_12_P114321	WBGene00022456	Y110A7A.6	Y110A7A.6	-1.03622	0	-0.492819	0
	A_12_P109125	WBGene00015947	C18A11.1	C18A11.1	-1.035	0	-0.224567	1
	A_12_P109119	WBGene00008979	F20D1.9	F20D1.9	-1.03342	0	-0.49216	0.0008
	A_12_P103102	WBGene00013256	Y57A10A.13	Y57A10A.13	-1.03243	0	0.517508	0.9976
	A_12_P109310	WBGene00007275	C03D6.1	C03D6.1	-1.03098	0	-0.724733	0
	A_12_P107444	WBGene00007336	C05C12.4	C05C12.4	-1.03091	0	-1.71938	0
	A_12_P110484	WBGene00014249	ZK1307.8	ZK1307.8	-1.03088	0	-0.329733	0.291
	A_12_P109198	WBGene00003096	C02A12.4	lys-7	-1.0306	0	-0.795323	0
	A_12_P105497	WBGene00000931	C25A1.10	dao-5	-1.03015	0	0.659778	0
	A_12_P107190	WBGene00019968	R08F11.4	R08F11.4	-1.02803	0	0.151638	1
	A_12_P118063	WBGene00011880	T21B6.3	T21B6.3	-1.02622	0	1.64474	0
	A_12_P104404	WBGene00016498	C37C3.6	ppn-1	-1.02596	0	1.47239	0
	A_12_P119291	WBGene00012291	W06A7.2	W06A7.2	-1.02567	0	1.49479	0
	A_12_P105174	WBGene00000118	Y69F12A.2	alh-12	-1.02559	0	-0.246664	1
	A_12_P117578	WBGene00008217	C50B6.1	C50B6.1	-1.02521	0	0.00551497	1
	A_12_P113578	WBGene00003891	F11C7.5	osm-11	-1.02318	0.0038	-0.311406	1
	A_12_P114735	WBGene00006586	W03F8.1	tni-4	-1.02299	0	-0.346355	1
	A_12_P116547	WBGene00006583	ZK673.7	tnc-2	-1.02261	0	-1.49369	0
	A_12_P106584	WBGene00001390	W02A2.2	far-6	-1.02258	0	1.04188	0
	A_12_P112202	WBGene00007958	C35C5.9	C35C5.9	-1.0221	0	-0.698504	0
	A_12_P103976	WBGene00017969	F32A5.3	F32A5.3	-1.01987	0	-1.01914	0
	A_12_P115346	WBGene00006495	F31D5.3	tag-149	-1.01878	0	0.905436	0
	A_12_P108875	WBGene00002273	W01A11.4	lec-10	-1.0165	0	0.295876	0.974
	A_12_P118142	WBGene00017768	F25B4.5	F25B4.5	-1.01559	0.0006	0.984786	0.0026
	A_12_P102010	WBGene00010070	F54F11.2	F54F11.2	-1.01505	0	-0.596115	0
	A_12_P100307	WBGene00012408	Y7A5A.2	Y7A5A.2	-1.0139	0	-0.802754	0
	A_12_P112836	WBGene00004986	T07C4.4	spp-1	-1.01321	0	-0.857506	0
	A_12_P105748	WBGene00000472	F33A8.3	cey-1	-1.01312	0.0012	-0.332351	1
	A_12_P108554	WBGene00002123	C16E9.4	inx-1	-1.0129	0	0.376457	0.2612
	A_12_P101863	WBGene00013898	ZC443.3	ZC443.3	-1.01214	0	-0.129316	1
	A_12_P104302	WBGene00009342	F32H2.5	fasn-1	-1.01193	0	0.0765728	1
	A_12_P102257	WBGene00013101	Y51H4A.5	Y51H4A.5	-1.01138	0	-0.728273	0
	A_12_P101151	WBGene00012018	T25C12.3	T25C12.3	-1.01096	0	-0.60517	0
	A_12_P111454	WBGene00002274	F38A5.3	lec-11	-1.01074	0	0.192182	1
	A_12_P113384	WBGene00010524	K03B8.6	K03B8.6	-1.00957	0	-0.366548	0.1438
	A_12_P100876	WBGene00010818	M01G12.3	srt-21	-1.00879	0	0.51442	0
	A_12_P103429	WBGene00019100	F59B1.8	F59B1.8	-1.00864	0	-0.472201	0.0068
	A_12_P118266	WBGene00019698	M01B12.5	M01B12.5	-1.00809	0	0.621515	0.319
	A_12_P109556	WBGene00012762	Y41E3.1	Y41E3.1	-1.00793	0	1.0709	0
	A_12_P103100	WBGene00013103	Y51H4A.7	Y51H4A.7	-1.00761	0	-1.20267	0
	A_12_P100435	WBGene00016721	C46G7.1	C46G7.1	-1.00744	0	0.213752	1
	A_12_P100023	WBGene00018638	F49E8.7	F49E8.7	-1.00737	0	-0.278318	0.8544
	A_12_P103158	WBGene00018237	F40F4.6	F40F4.6	-1.00556	0.0012	-1.17837	0
	A_12_P104551	WBGene00016258	C30F8.2	vha-16	-1.00534	0	-0.693301	0
	A_12_P106178	WBGene00022339	Y82E9BR.6	Y82E9BR.6	-1.00532	0	1.55667	0
	A_12_P106178	WBGene00022345	Y82E9BR.12	fbxa-138	-1.00532	0	1.55667	0
	A_12_P120343	WBGene00018407	F44B9.2	F44B9.2	-1.00445	0	1.36029	0
	A_12_P106107	WBGene00003124	K10B3.9	mai-1	-1.00445	0.006	-0.0841074	1
	A_12_P106107	WBGene00001684	K10B3.8	gpd-2	-1.00445	0.006	-0.0841074	1
	A_12_P120108	WBGene00010419	H28O16.1	H28O16.1	-1.00425	0	2.11773	0
	A_12_P104682	WBGene00018210	F39G3.5	F39G3.5	-1.00406	0	-0.401978	0.3014
	A_12_P115650	WBGene00007882	C33A12.3	C33A12.3	-1.00084	0	0.0842004	1
	A_12_P117174	WBGene00015700	C11D2.2	C11D2.2	-1.00059	0	0.263359	1
	A_12_P118112	WBGene00009340	F32G8.4	F32G8.4	-0.999034	0	-1.64053	0
	A_12_P115675	WBGene00018522	F46H5.7	F46H5.7	-0.997789	0	-0.535545	0
	A_12_P102558	WBGene00008177	C48D1.1	C48D1.1	-0.997429	0	-0.439228	0.043
	A_12_P102528	WBGene00173667	B0513.83	21ur-15594	-0.995003	0	0.0366651	1
	A_12_P102528	WBGene00007197	B0513.5	B0513.5	-0.995003	0	0.0366651	1
	A_12_P114198	WBGene00007591	C14H10.1	C14H10.1	-0.992839	0	0.372016	0.3716
	A_12_P104519	WBGene00003813	C08B11.4	nrf-6	-0.992563	0	-1.72622	0
	A_12_P103835	WBGene00012697	Y39B6A.39	Y39B6A.39	-0.992207	0	-0.705429	0
	A_12_P117428	WBGene00011349	T01H3.3	T01H3.3	-0.991404	0	-0.182154	1
	A_12_P117374	WBGene00009097	F23H12.9	fipr-2	-0.990899	0	-0.738797	0
	A_12_P117374	WBGene00001539	F23H12.6	gcy-13	-0.990899	0	-0.738797	0
	A_12_P116982	WBGene00018491	F46E10.10	F46E10.10	-0.990793	0	0.654784	0
	A_12_P104429	WBGene00009033	F21H7.12	F21H7.12	-0.990019	0	-0.0990772	1
	A_12_P112984	WBGene00009058	F22E12.1	F22E12.1	-0.989988	0	0.295453	1
	A_12_P110523	WBGene00017909	F28H1.4	F28H1.4	-0.98973	0	1.31727	0
	A_12_P115831	WBGene00017262	F08F3.4	F08F3.4	-0.989727	0.0414	-1.24243	0
	A_12_P113804	WBGene00018349	F42C5.9	F42C5.9	-0.988413	0	0.528961	0
	A_12_P112432	WBGene00004143	R119.4	pqn-59	-0.985145	0	-0.614253	0
	A_12_P108848	WBGene00007807	C29F3.7	C29F3.7	-0.984879	0	-0.0901762	1
	A_12_P113473	WBGene00007261	C02C6.3	C02C6.3	-0.984311	0	0.811586	0
	A_12_P115442	WBGene00000833	T20G5.2	cts-1	-0.983324	0	0.384459	0.033
	A_12_P102616	WBGene00016763	C49A9.9	C49A9.9	-0.982987	0	-0.864927	0
	A_12_P115555	WBGene00010404	H19J13.2	H19J13.2	-0.9825	0	0.633943	0.008
	A_12_P109874	WBGene00013078	Y51A2D.10	ttr-25	-0.980904	0	1.49435	0
	A_12_P104535	WBGene00013263	Y57A10A.23	Y57A10A.23	-0.979777	0	-0.785786	0
	A_12_P104767	WBGene00006914	F35H10.4	vha-5	-0.979544	0	-0.768516	0
	A_12_P112662	WBGene00017892	F28B4.3	F28B4.3	-0.978756	0.0016	-0.695582	0
	A_12_P105187	WBGene00012339	W07G4.5	W07G4.5	-0.977642	0	-0.757638	0
	A_12_P102542	WBGene00011524	T06D8.3	T06D8.3	-0.975941	0	1.25446	0
	A_12_P113490	WBGene00018367	F42H10.3	F42H10.3	-0.975487	0	0.769399	0.0012
	A_12_P111703	WBGene00022240	Y73B6BL.19	Y73B6BL.19	-0.97418	0	-0.108876	1
	A_12_P114314	WBGene00009813	F47B10.2	F47B10.2	-0.974047	0	0.0490731	1
	A_12_P118006	WBGene00002139	R12E2.4	inx-17	-0.973387	0	-0.860641	0
	A_12_P100771	WBGene00022800	ZK688.5	ZK688.5	-0.972082	0	0.19179	1
	A_12_P102710	WBGene00006495	F31D5.3	tag-149	-0.971776	0	1.3637	0
	A_12_P104516	WBGene00019261	H34I24.2	H34I24.2	-0.971148	0	-0.727781	0
	A_12_P115015	WBGene00020490	T13G4.3	T13G4.3	-0.970418	0	0.271928	1
	A_12_P111439	WBGene00021879	Y54G2A.14	clec-83	-0.970314	0	0.807619	0
	A_12_P118222	WBGene00007331	C05C10.4	C05C10.4	-0.968774	0	-0.38294	0.0814
	A_12_P110158	WBGene00021321	Y34B4A.5	Y34B4A.5	-0.966083	0	-0.54794	0
	A_12_P118923	WBGene00010456	K01C8.1	K01C8.1	-0.965142	0	-0.43694	0.308
	A_12_P108098	WBGene00020549	T17E9.2	nmt-1	-0.965083	0	1.08084	0.0004
	A_12_P101369	WBGene00020158	T02C5.1	T02C5.1	-0.964798	0	-0.18123	1
	A_12_P115295	WBGene00016628	C44B7.6	C44B7.6	-0.963872	0	-0.838703	0
	A_12_P116117	WBGene00002067	C43C3.1	ifp-1	-0.962342	0	-1.58696	0
	A_12_P108572	WBGene00017128	E04F6.9	E04F6.9	-0.96198	0.0008	1.3015	0
	A_12_P104581	WBGene00015756	C14C6.2	C14C6.2	-0.961468	0.0006	-0.6667	0
	A_12_P103764	WBGene00000668	W05B2.5	col-93	-0.960612	0	1.03503	0
	A_12_P107409	WBGene00011522	T06D8.1	T06D8.1	-0.960126	0	0.586971	0.08
	A_12_P113495	WBGene00019215	H20E11.3	H20E11.3	-0.960101	0	-0.362132	0.1328
	A_12_P119089	WBGene00004917	C52E4.3	snr-4	-0.959324	0	0.296428	1
	A_12_P118651	WBGene00022673	ZK177.8	ZK177.8	-0.957602	0	0.440176	0.7362
	A_12_P110616	WBGene00007275	C03D6.1	C03D6.1	-0.957521	0	0.57384	0.0536
	A_12_P110616	WBGene00004437	C03D6.8	rpl-24.2	-0.957521	0	0.57384	0.0536
	A_12_P118276	WBGene00007955	C35C5.3	C35C5.3	-0.957386	0	0.172769	1
	A_12_P106871	WBGene00000510	C52B9.1	cka-2	-0.956174	0	-0.0911625	1
	A_12_P117115	WBGene00007866	C32H11.3	C32H11.3	-0.955992	0	-0.24212	1
	A_12_P117111	WBGene00007592	C14H10.2	C14H10.2	-0.954177	0	-0.374372	0.0358
	A_12_P102468	WBGene00001986	F43D2.4	hot-1	-0.953833	0	0.517467	0.02
	A_12_P110099	WBGene00020296	T07A9.8	T07A9.8	-0.953808	0.0114	-0.896574	0
	A_12_P104466	WBGene00019963	R08E5.3	R08E5.3	-0.95252	0	-1.18087	0
	A_12_P104466	WBGene00019962	R08E5.2	R08E5.2	-0.95252	0	-1.18087	0
	A_12_P107135	WBGene00010083	F55B11.1	F55B11.1	-0.952481	0	-1.32625	0
	A_12_P107135	WBGene00165882	F55B11.68	21ur-12563	-0.952481	0	-1.32625	0
	A_12_P117235	WBGene00022441	Y110A2AL.4	Y110A2AL.4	-0.95233	0	-0.770023	0
	A_12_P119750	WBGene00016278	C30H7.2	C30H7.2	-0.951895	0	0.263239	1
	A_12_P103015	WBGene00009674	F44A6.1	nucb-1	-0.951485	0	-0.420403	0.7958
	A_12_P103175	WBGene00000136	C05E11.5	amt-4	-0.951334	0	-1.02364	0
	A_12_P100424	WBGene00001915	C50F4.5	his-41	-0.951306	0	0.702383	0
	A_12_P110671	WBGene00020683	T22D1.4	T22D1.4	-0.951089	0	0.70123	0.0008
	A_12_P102810	WBGene00000967	T02E1.5	dhs-3	-0.950029	0	-1.0853	0
	A_12_P114037	WBGene00009623	F41E7.7	F41E7.7	-0.949447	0	0.21105	1
	A_12_P103241	WBGene00006517	E02H4.3	tag-172	-0.949422	0	0.0130549	1
	A_12_P101770	WBGene00002274	F38A5.3	lec-11	-0.949391	0	0.675138	0
	A_12_P104346	WBGene00007811	C29F7.2	C29F7.2	-0.949288	0	-0.80134	0
	A_12_P110349	WBGene00010959	MTCE.11	MTCE.11	-0.949252	0	-2.01619	0
	A_12_P118173	WBGene00018986	F56F10.3	F56F10.3	-0.94882	0.0006	-1.35602	0
	A_12_P118173	WBGene00018985	F56F10.2	F56F10.2	-0.94882	0.0006	-1.35602	0
	A_12_P114683	WBGene00011953	T23F11.1	T23F11.1	-0.948787	0	0.52714	0
	A_12_P120086	WBGene00006536	K01G5.7	tbb-1	-0.94845	0	0.958984	0
	A_12_P102870	WBGene00017374	F10G7.11	ttr-41	-0.948269	0	1.0541	0
	A_12_P116589	WBGene00017101	E02H9.3	E02H9.3	-0.947974	0	-0.967913	0
	A_12_P112350	WBGene00009431	F35E12.7	dct-17	-0.947612	0	-0.189348	1
	A_12_P104599	WBGene00012804	Y43F4B.7	Y43F4B.7	-0.947309	0	-0.359899	0.0868
	A_12_P116327	WBGene00020391	T10B5.5	cct-7	-0.94695	0	0.732087	0.0568
	A_12_P103114	WBGene00016048	C24B9.3	C24B9.3	-0.946666	0.0012	-0.428234	0.0692
	A_12_P107225	WBGene00011718	T11G6.3	T11G6.3	-0.946608	0	-0.631031	0
	A_12_P113148	WBGene00007541	C12D8.14	fipr-4	-0.94648	0	-1.33948	0
	A_12_P110131	WBGene00022474	Y119C1B.9	Y119C1B.9	-0.945449	0	-0.667774	0
	A_12_P120240	WBGene00002080	C49H3.10	xpo-3	-0.944177	0	0.343146	0.9992
	A_12_P119266	WBGene00016099	C25E10.10	C25E10.10	-0.943253	0	-0.0439523	1
	A_12_P103741	WBGene00004831	F08B12.3	slo-2	-0.941609	0	-0.711183	0
	A_12_P108063	WBGene00004005	DH11.3	pgp-11	-0.941598	0.0042	-0.590777	0
	A_12_P118383	WBGene00019605	K10B2.2	K10B2.2	-0.941559	0	-0.597859	0
	A_12_P108722	WBGene00011801	T16G1.7	T16G1.7	-0.940927	0.0012	-0.919542	0
	A_12_P100096	WBGene00010050	F54D5.4	F54D5.4	-0.940462	0	-1.28436	0
	A_12_P102234	WBGene00003052	DY3.2	lmn-1	-0.939831	0	-0.153629	1
	A_12_P100923	WBGene00004995	C28C12.7	spp-10	-0.939775	0	1.60666	0
	A_12_P104847	WBGene00001001	C04G2.6	dis-3	-0.93876	0	-0.0431761	1
	A_12_P110339	WBGene00020383	T09B4.9	T09B4.9	-0.938282	0	-0.142892	1
	A_12_P111713	WBGene00004910	T03F7.1	snf-11	-0.938127	0.0028	0.513188	0.3338
	A_12_P112973	WBGene00000230	F27C1.7	atp-3	-0.936958	0.0226	-0.0347366	1
	A_12_P115485	WBGene00000881	F31C3.1	cyn-5	-0.936489	0	-0.314322	1
	A_12_P104805	WBGene00010150	F56D5.6	F56D5.6	-0.936075	0	-0.0650231	1
	A_12_P107815	WBGene00044070	T22A3.4	set-18	-0.935321	0	1.41098	0
	A_12_P103815	WBGene00022563	ZC204.13	ZC204.13	-0.935167	0	-0.783618	0
	A_12_P101549	WBGene00015741	C13F10.1	C13F10.1	-0.935059	0	0.896202	0.0008
	A_12_P115510	WBGene00015536	C06E4.7	glb-2	-0.934582	0	0.52649	0.037
	A_12_P113290	WBGene00021956	Y57E12AL.1	Y57E12AL.1	-0.933422	0	-0.10136	1
	A_12_P117873	WBGene00007536	C12D8.5	daf-36	-0.933	0	-1.90395	0
	A_12_P102276	WBGene00022808	ZK697.8	ZK697.8	-0.932281	0	-0.528224	0
	A_12_P102453	WBGene00011495	T05F1.11	T05F1.11	-0.931783	0	-0.89111	0
	A_12_P117391	WBGene00009334	F32D8.12	F32D8.12	-0.931307	0.0012	0.271043	1
	A_12_P115477	WBGene00002271	R07B1.10	lec-8	-0.931277	0	-1.07412	0
	A_12_P106565	WBGene00021766	Y51F10.5	hex-4	-0.93126	0	-0.350488	0.2186
	A_12_P108888	WBGene00022561	ZC204.11	btb-13	-0.9312	0	0.585174	0.0086
	A_12_P118362	WBGene00022122	Y71F9AM.6	trap-1	-0.931021	0	1.38905	0
	A_12_P120284	WBGene00015942	C18A3.4	C18A3.4	-0.930493	0	0.0192607	1
	A_12_P107904	WBGene00001453	T06C10.4	flp-10	-0.929858	0	0.217342	1
	A_12_P113492	WBGene00013307	Y57G11C.9	Y57G11C.9	-0.929715	0	-0.619209	0
	A_12_P110990	WBGene00004152	T19B10.4	pqn-70	-0.928723	0	-0.275467	0.9998
	A_12_P104314	WBGene00017874	F28A10.6	acdh-9	-0.927982	0	0.0797297	1
	A_12_P111443	WBGene00011339	T01G5.1	T01G5.1	-0.927496	0	-0.478545	1
	A_12_P106380	WBGene00019288	K02A2.1	K02A2.1	-0.926454	0.0012	-1.03244	0
	A_12_P112170	WBGene00012193	W02A11.2	W02A11.2	-0.926336	0	-0.592356	0
	A_12_P111094	WBGene00002077	C53D5.6	imb-3	-0.926314	0	-0.473719	0
	A_12_P116022	WBGene00013267	Y57A10A.27	Y57A10A.27	-0.925892	0	-0.0739824	1
	A_12_P106284	WBGene00015755	C14B9.10	C14B9.10	-0.924098	0.0148	-0.500863	1
	A_12_P110084	WBGene00015014	B0047.3	bath-24	-0.924029	0	0.181993	1
	A_12_P110704	WBGene00010333	F59E10.3	F59E10.3	-0.922946	0	-0.103761	1
	A_12_P111113	WBGene00019332	K02F3.9	K02F3.9	-0.922675	0	2.39209	0
	A_12_P115500	WBGene00017735	F23C8.6	F23C8.6	-0.922186	0	1.86072	0
	A_12_P111731	WBGene00000932	T05G5.12	dao-6	-0.922076	0	0.966674	0
	A_12_P111731	WBGene00004097	T05G5.11	pqm-96	-0.922076	0	0.966674	0
	A_12_P105315	WBGene00018200	F39E9.11	btb-17	-0.921707	0	-1.11919	0
	A_12_P105200	WBGene00016585	C42C1.7	C42C1.7	-0.921428	0	-1.363	0
	A_12_P107188	WBGene00014057	ZK673.1	ZK673.1	-0.921169	0	0.467384	0.9998
	A_12_P101323	WBGene00004303	C29E4.3	ran-2	-0.919959	0.0048	0.204717	1
	A_12_P101908	WBGene00016061	C24G6.6	C24G6.6	-0.919877	0	-0.81125	0
	A_12_P105855	WBGene00017369	F10G7.5	F10G7.5	-0.919618	0	-0.769399	0
	A_12_P109472	WBGene00007808	C29F4.2	C29F4.2	-0.919572	0	-0.930485	0
	A_12_P103999	WBGene00009577	F40F8.4	F40F8.4	-0.919361	0	-0.321362	0.5578
	A_12_P102512	WBGene00016219	C29F9.4	C29F9.4	-0.919244	0	-0.693565	0
	A_12_P108342	WBGene00000554	F55C10.1	cnb-1	-0.918985	0	0.508307	0
	A_12_P111255	WBGene00019402	K04G7.11	K04G7.11	-0.918911	0	-0.568082	0
	A_12_P106330	WBGene00020647	T21D12.3	T21D12.3	-0.918786	0	0.113154	1
	A_12_P103065	WBGene00001441	K03C7.2	fkh-9	-0.917987	0	0.10486	1
	A_12_P117604	WBGene00015471	C05D9.2	lmp-2	-0.917461	0	-1.21322	0
	A_12_P120292	WBGene00007557	C14A4.6	C14A4.6	-0.915704	0	-1.13368	0
	A_12_P110281	WBGene00001754	F11G11.3	gst-6	-0.91504	0.0008	-1.41146	0
	A_12_P102610	WBGene00015404	C03H5.2	C03H5.2	-0.914469	0	-0.111156	1
	A_12_P102118	WBGene00000522	C09F12.1	clc-1	-0.914037	0	0.198205	1
	A_12_P113109	WBGene00016379	C33H5.13	C33H5.13	-0.913727	0	-0.0735481	1
	A_12_P118403	WBGene00007708	C25A1.6	C25A1.6	-0.912143	0.0002	-0.665777	0.0004
	A_12_P118403	WBGene00077526	C25A1.16	C25A1.16	-0.912143	0.0002	-0.665777	0.0004
	A_12_P108769	WBGene00018238	F40F4.7	F40F4.7	-0.911687	0.0002	0.42708	1
	A_12_P100243	WBGene00010901	M28.10	M28.10	-0.908567	0	-1.13359	0
	A_12_P113588	WBGene00019579	K09E10.1	oac-57	-0.908377	0	-0.322096	0.911
	A_12_P102644	WBGene00008484	E04D5.5	E04D5.5	-0.908364	0	0.541009	0
	A_12_P118700	WBGene00011181	R09H10.3	R09H10.3	-0.907947	0	-0.370435	0.5318
	A_12_P114373	WBGene00015703	C11D2.7	C11D2.7	-0.907779	0	0.00347271	1
	A_12_P114084	WBGene00013921	ZC518.1	ZC518.1	-0.907438	0	-0.458572	0.0008
	A_12_P112561	WBGene00008110	C46C2.2	C46C2.2	-0.907324	0	-0.17933	1
	A_12_P114435	WBGene00044280	W02A2.9	W02A2.9	-0.906594	0	0.685833	0
	A_12_P108057	WBGene00015510	C06A6.5	C06A6.5	-0.906429	0	0.0579839	1
	A_12_P110685	WBGene00019101	F59B1.10	F59B1.10	-0.905459	0	0.610209	0.011
	A_12_P108816	WBGene00018258	F41B4.2	F41B4.2	-0.901699	0	-1.16214	0
	A_12_P105172	WBGene00019760	M03F4.7	calu-1	-0.900888	0	-0.0543354	1
	A_12_P108913	WBGene00015476	C05D9.9	C05D9.9	-0.900215	0	-0.379083	0.1542
	A_12_P103615	WBGene00018522	F46H5.7	F46H5.7	-0.89895	0	-0.547069	0.0516
	A_12_P100954	WBGene00020442	T12A2.8	T12A2.8	-0.898823	0	-0.0370305	1
	A_12_P107971	WBGene00020838	T27A3.1	T27A3.1	-0.897441	0	-0.138467	1
	A_12_P118343	WBGene00016496	C37C3.2	C37C3.2	-0.895269	0.001	-0.714681	0
	A_12_P104501	WBGene00006824	Y105E8A.6	unc-95	-0.894526	0	0.274804	1
	A_12_P104002	WBGene00009711	F44G4.1	F44G4.1	-0.894276	0.0006	-0.793189	0
	A_12_P109155	WBGene00007837	C31C9.3	fbxa-167	-0.893392	0	-0.586763	0
	A_12_P101912	WBGene00008040	C40H1.5	ttr-5	-0.893255	0	0.502606	0.7548
	A_12_P114137	WBGene00011423	T04B2.5	T04B2.5	-0.893094	0	-0.587489	0
	A_12_P109219	WBGene00009945	F52H3.3	bath-38	-0.893038	0	-1.00142	0
	A_12_P100206	WBGene00001239	F56H11.4	elo-1	-0.891822	0.007	-0.170948	1
	A_12_P100686	WBGene00010967	MTCE.35	MTCE.35	-0.891461	0.0248	-0.846371	0.0008
	A_12_P100686	WBGene00010966	MTCE.34	MTCE.34	-0.891461	0.0248	-0.846371	0.0008
	A_12_P108687	WBGene00016412	C34E10.11	C34E10.11	-0.89088	0	-0.518571	0
	A_12_P119299	WBGene00019304	K02D10.4	K02D10.4	-0.890795	0	-0.129781	1
	A_12_P106399	WBGene00015555	C06G3.9	C06G3.9	-0.890586	0	-0.204361	1
	A_12_P101692	WBGene00019993	R10A10.2	rbx-2	-0.890487	0	0.389688	0.2168
	A_12_P118214	WBGene00006816	F54B11.3	unc-84	-0.888026	0	0.452205	0.031
	A_12_P119746	WBGene00011573	T07C12.9	T07C12.9	-0.886732	0	1.07664	0
	A_12_P116471	WBGene00013435	Y66D12A.9	Y66D12A.9	-0.886574	0	0.649386	0
	A_12_P113360	WBGene00003825	B0286.4	ntl-2	-0.886436	0	1.38453	0
	A_12_P119343	WBGene00010408	H19N07.4	H19N07.4	-0.886321	0	0.0651311	1
	A_12_P111404	WBGene00019301	K02D10.1	K02D10.1	-0.886313	0	-0.0198796	1
	A_12_P101155	WBGene00015164	B0361.10	B0361.10	-0.884389	0	0.297039	0.9956
	A_12_P119203	WBGene00008572	F08B12.4	F08B12.4	-0.8831	0	0.27237	1
	A_12_P118125	WBGene00013119	Y51H4A.25	Y51H4A.25	-0.882084	0	-0.209912	1
	A_12_P118125	WBGene00013118	Y51H4A.24	Y51H4A.24	-0.882084	0	-0.209912	1
	A_12_P102703	WBGene00017964	F31F7.1	F31F7.1	-0.881587	0.0006	0.261242	1
	A_12_P101404	WBGene00012443	Y15E3A.4	Y15E3A.4	-0.881359	0	-0.914611	0
	A_12_P102432	WBGene00002187	T07A9.3	kgb-1	-0.880559	0	-0.581631	0
	A_12_P117804	WBGene00011870	T20G5.8	T20G5.8	-0.879879	0	0.348312	0.1936
	A_12_P117943	WBGene00019580	K09E10.2	oac-58	-0.8796	0	-0.445916	0.0026
	A_12_P118580	WBGene00000832	Y23H5A.5	ctn-1	-0.879372	0	0.653638	0.2286
	A_12_P110782	WBGene00017964	F31F7.1	F31F7.1	-0.879128	0	0.16606	1
	A_12_P117626	WBGene00010086	F55B11.4	F55B11.4	-0.878616	0	-1.02697	0
	A_12_P105321	WBGene00002038	T02C12.1	hum-5	-0.877773	0.0012	0.18792	1
	A_12_P108807	WBGene00000479	C07H6.5	cgh-1	-0.876792	0.003	-0.241525	1
	A_12_P102407	WBGene00010191	F57B7.1	F57B7.1	-0.87675	0	-0.223401	1
	A_12_P105246	WBGene00001231	C41D11.2	eif-3.H	-0.875775	0	0.415964	0.9772
	A_12_P106874	WBGene00018303	F41G3.10	F41G3.10	-0.875505	0.0002	-1.03229	0
	A_12_P103011	WBGene00021519	Y41D4B.17	Y41D4B.17	-0.874489	0	0.0644552	1
	A_12_P111621	WBGene00016751	C48E7.6	C48E7.6	-0.874328	0.0192	0.828396	0
	A_12_P111621	WBGene00005000	C48E7.10	spp-15	-0.874328	0.0192	0.828396	0
	A_12_P112510	WBGene00001211	C50H2.2	egl-47	-0.873973	0.0116	-0.604051	0.0002
	A_12_P112510	WBGene00008244	C50H2.10	fipr-11	-0.873973	0.0116	-0.604051	0.0002
	A_12_P106147	WBGene00007743	C26C6.9	C26C6.9	-0.872792	0.0006	-1.92655	0
	A_12_P102738	WBGene00007588	C14C10.5	C14C10.5	-0.871854	0	0.320022	0.9824
	A_12_P108782	WBGene00013946	ZK228.3	ZK228.3	-0.871833	0.0132	-0.52681	0.0018
	A_12_P109700	WBGene00007071	AC3.5	AC3.5	-0.871817	0	-0.767801	0
	A_12_P112255	WBGene00015778	C14F11.1	C14F11.1	-0.870936	0.0006	0.164426	1
	A_12_P118104	WBGene00010597	K06A4.7	K06A4.7	-0.870759	0.0018	-0.9183	0
	A_12_P117141	WBGene00010868	M04G12.4	somi-1	-0.870437	0.0016	0.0458763	1
	A_12_P107154	WBGene00007558	C14A4.7	C14A4.7	-0.870039	0	-0.453046	0.0012
	A_12_P105473	WBGene00022582	ZC262.5	ZC262.5	-0.870015	0	2.03237	0
	A_12_P100511	WBGene00016204	C29E4.7	gsto-1	-0.869849	0	-1.04465	0
	A_12_P110144	WBGene00000994	F08B4.1	dic-1	-0.869472	0	-0.402071	0.0406
	A_12_P110300	WBGene00007942	C34F6.8	C34F6.8	-0.868716	0	0.211884	1
	A_12_P117775	WBGene00017149	EGAP4.1	EGAP4.1	-0.868698	0.0032	1.46606	0
	A_12_P117959	WBGene00016628	C44B7.6	C44B7.6	-0.868231	0	-0.877698	0
	A_12_P108466	WBGene00010749	K10D11.5	K10D11.5	-0.867939	0	-0.995135	0
	A_12_P113340	WBGene00016769	C49C8.5	C49C8.5	-0.867247	0	-1.1261	0
	A_12_P112642	WBGene00022678	ZK180.4	sar-1	-0.866849	0	0.170758	1
	A_12_P108079	WBGene00020049	R13A5.6	ttr-8	-0.866181	0	-0.668384	0
	A_12_P117238	WBGene00006353	F01G12.2	sur-7	-0.86441	0	-0.00209487	1
	A_12_P114682	WBGene00004811	F47H4.10	skr-5	-0.86409	0	-1.39294	0
	A_12_P118718	WBGene00006660	B0334.2	twk-5	-0.863467	0	-0.434953	0.0088
	A_12_P105838	WBGene00015865	C16E9.1	C16E9.1	-0.862838	0	-1.19505	0
	A_12_P104062	WBGene00011713	T11F9.12	T11F9.12	-0.862746	0.0006	0.10165	1
	A_12_P110824	WBGene00016393	C34B2.8	C34B2.8	-0.861935	0	-0.123469	1
	A_12_P111675	WBGene00022146	Y71G12B.6	Y71G12B.6	-0.861817	0.0006	-1.07447	0
	A_12_P120365	WBGene00001677	M04C7.1	gpa-15	-0.861809	0	-0.397617	0.0408
	A_12_P103858	WBGene00011577	T07C12.13	fipr-12	-0.860481	0	-1.1685	0
	A_12_P102750	WBGene00010063	F54F3.4	F54F3.4	-0.859397	0	-1.0512	0
	A_12_P108126	WBGene00003831	C09H10.3	nuo-1	-0.85896	0.0002	1.63836	0
	A_12_P112192	WBGene00013286	Y57A10C.8	Y57A10C.8	-0.858727	0.0012	-0.4512	0.0004
	A_12_P106439	WBGene00007368	C06B8.2	C06B8.2	-0.858154	0	-0.122077	1
	A_12_P112054	WBGene00020711	T23B3.3	rmd-5	-0.858141	0	1.34306	0
	A_12_P106618	WBGene00009850	F48F7.5	F48F7.5	-0.856931	0	-0.229119	1
	A_12_P105661	WBGene00001263	K04H4.1	emb-9	-0.856074	0.021	1.43988	0
	A_12_P118049	WBGene00001503	H14A12.2	fum-1	-0.855938	0.0006	1.30447	0
	A_12_P102651	WBGene00006433	F42A8.2	sdhb-1	-0.855492	0.0006	1.10589	0
	A_12_P118921	WBGene00003786	VC5.3	npa-1	-0.855405	0	0.166664	1
	A_12_P103329	WBGene00015913	C17F4.7	C17F4.7	-0.85493	0.0416	-0.839955	0
	A_12_P108941	WBGene00008298	C54D10.3	C54D10.3	-0.854881	0.0012	-1.81149	0
	A_12_P110436	WBGene00014030	ZK637.13	glb-1	-0.854581	0	-1.19202	0
	A_12_P118291	WBGene00006472	F08F1.7	tag-123	-0.854375	0	-0.475886	0.0926
	A_12_P113896	WBGene00004167	Y57A10A.18	pqn-87	-0.854192	0	0.95997	0
	A_12_P108357	WBGene00015052	B0218.8	clec-52	-0.853712	0.0012	-0.336291	0.2254
	A_12_P107709	WBGene00004411	C42D4.8	rpc-1	-0.853548	0.0006	-0.580936	0
	A_12_P100264	WBGene00011726	T12A7.5	lpr-2	-0.852964	0.0006	0.638129	0.06
	A_12_P100264	WBGene00010350	H01G02.3	H01G02.3	-0.852964	0.0006	0.638129	0.06
	A_12_P108319	WBGene00017727	F22H10.3	F22H10.3	-0.851779	0.0038	-0.435448	0.0794
	A_12_P111344	WBGene00021140	W10G11.7	clec-131	-0.851761	0	0.455997	0.2998
	A_12_P120296	WBGene00019365	K03E6.7	K03E6.7	-0.851547	0	0.548229	0.0592
	A_12_P110528	WBGene00013919	ZC506.1	ZC506.1	-0.851178	0.0002	-1.74172	0
	A_12_P118728	WBGene00007626	C16C10.5	rnf-121	-0.851126	0	0.140033	1
	A_12_P106742	WBGene00010079	F55A11.6	F55A11.6	-0.850933	0	0.432478	0.032
	A_12_P106742	WBGene00010082	F55A11.11	F55A11.11	-0.850933	0	0.432478	0.032
	A_12_P101649	WBGene00013375	Y62E10A.4	srsx-25	-0.850283	0	1.19672	0
	A_12_P115888	WBGene00015777	C14F5.4	sfxn-2	-0.85014	0	-0.610008	0
	A_12_P102604	WBGene00004112	C46G7.4	pqn-22	-0.850109	0.0026	0.610672	0
	A_12_P106686	WBGene00019542	K08F11.2	K08F11.2	-0.849913	0.0008	-0.510864	0.0048
	A_12_P103479	WBGene00015767	C14C11.3	hex-2	-0.84983	0.0008	-1.17636	0
	A_12_P109827	WBGene00017717	F22F4.4	F22F4.4	-0.849547	0	-0.117341	1
	A_12_P114541	WBGene00022048	Y66H1B.2	Y66H1B.2	-0.849508	0.0028	1.15966	0
	A_12_P102249	WBGene00004854	F40E10.4	slt-1	-0.849331	0	-0.561582	0.0012
	A_12_P120043	WBGene00006404	C31C9.1	tag-10	-0.848814	0	0.520548	0.1874
	A_12_P104283	WBGene00020511	T14G11.3	immt-1	-0.848227	0.0006	0.843389	0.0018
	A_12_P117122	WBGene00013703	Y106G6D.7	Y106G6D.7	-0.848219	0.0006	0.143406	1
	A_12_P113825	WBGene00014262	ZK1321.4	ZK1321.4	-0.847009	0	1.81149	0
	A_12_P112322	WBGene00011972	T23G11.7	T23G11.7	-0.84613	0	0.248498	1
	A_12_P119646	WBGene00007402	C07A9.6	ugt-60	-0.846127	0.0034	-0.637002	0
	A_12_P103532	WBGene00018149	F37C12.1	F37C12.1	-0.845554	0	0.465306	0.0004
	A_12_P111216	WBGene00021190	Y14H12A.1	Y14H12A.1	-0.844689	0.0024	-0.651686	0
	A_12_P108483	WBGene00009504	F37B12.1	F37B12.1	-0.844212	0	-0.123049	1
	A_12_P110487	WBGene00012375	W09H1.5	W09H1.5	-0.843746	0	-0.998846	0
	A_12_P110193	WBGene00015464	C05C8.7	C05C8.7	-0.843482	0	0.304032	1
	A_12_P106356	WBGene00010605	K06G5.1	K06G5.1	-0.842232	0	-1.91481	0
	A_12_P100306	WBGene00000691	T28C6.4	col-117	-0.842219	0.0462	-0.700268	0
	A_12_P114835	WBGene00020760	T24C4.4	T24C4.4	-0.842191	0.001	0.279614	0.9972
	A_12_P112779	WBGene00012471	Y17G7B.20	Y17G7B.20	-0.841591	0	0.376446	0.676
	A_12_P118902	WBGene00013311	Y57G11C.15	Y57G11C.15	-0.841211	0	-0.239626	1
	A_12_P117169	WBGene00012376	W10D5.2	nduf-7	-0.839377	0.0022	-0.787261	0
	A_12_P109071	WBGene00000963	R06C7.3	dhp-1	-0.839333	0.0026	-0.974194	0
	A_12_P117126	WBGene00008123	C47A4.2	C47A4.2	-0.83722	0.0002	-0.614048	0
	A_12_P117134	WBGene00022456	Y110A7A.6	Y110A7A.6	-0.83654	0.003	-0.564862	0
	A_12_P101967	WBGene00003741	F48C11.3	nlp-3	-0.836087	0	0.31414	1
	A_12_P115071	WBGene00000062	F59B1.9	acr-23	-0.835273	0	0.634826	0
	A_12_P117442	WBGene00004304	C26D10.1	ran-3	-0.834686	0	0.0682856	1
	A_12_P113853	WBGene00018682	F52D1.1	F52D1.1	-0.833688	0.0024	-0.532825	0.0248
	A_12_P105668	WBGene00015993	C18H7.1	C18H7.1	-0.833408	0.0008	0.057277	1
	A_12_P101370	WBGene00018425	F44E7.3	F44E7.3	-0.833357	0.0042	-0.1319	1
	A_12_P101154	WBGene00002269	Y55B1AR.1	lec-6	-0.833246	0.004	-1.39844	0
	A_12_P112205	WBGene00004412	Y71F9AL.13	rpl-1	-0.832408	0.0108	2.89828	0
	A_12_P116817	WBGene00009922	F52B5.3	F52B5.3	-0.83221	0	-0.27913	0.9974
	A_12_P108942	WBGene00013365	Y60A3A.19	Y60A3A.19	-0.831348	0	0.665047	0
	A_12_P120225	WBGene00011869	T20G5.7	dod-6	-0.831209	0.0106	-0.990521	0
	A_12_P109524	WBGene00015088	B0252.3	B0252.3	-0.830863	0.0012	-0.63283	0
	A_12_P118797	WBGene00001751	K08F4.11	gst-3	-0.830206	0.0098	-0.0754744	1
	A_12_P102531	WBGene00044988	W01A8.8	W01A8.8	-0.83008	0.0012	-0.242803	1
	A_12_P102531	WBGene00012164	W01A8.2	W01A8.2	-0.83008	0.0012	-0.242803	1
	A_12_P119578	WBGene00008607	F09B12.3	F09B12.3	-0.82977	0.0012	-0.15272	1
	A_12_P110681	WBGene00011638	T09A5.11	T09A5.11	-0.829406	0	0.769018	0.001
	A_12_P106299	WBGene00022562	ZC204.12	ZC204.12	-0.829349	0.0006	-0.581549	0
	A_12_P103436	WBGene00020369	T08H10.1	T08H10.1	-0.82845	0.0016	-0.649679	0
	A_12_P115164	WBGene00020195	T03G6.3	T03G6.3	-0.827786	0.0252	0.757424	0.074
	A_12_P113760	WBGene00008504	F01G4.5	F01G4.5	-0.826972	0	-0.301961	1
	A_12_P112830	WBGene00012668	Y39B6A.5	Y39B6A.5	-0.826929	0	-0.288169	0.9558
	A_12_P111863	WBGene00007728	C25F9.9	C25F9.9	-0.826788	0.0012	-1.04345	0
	A_12_P112671	WBGene00017041	D2007.1	D2007.1	-0.826763	0.0018	0.34169	0.9994
	A_12_P101364	WBGene00000381	F01F1.8	cct-6	-0.825934	0.0046	0.414222	0.0054
	A_12_P111034	WBGene00022697	ZK353.1	ZK353.1	-0.825479	0	0.161901	1
	A_12_P103304	WBGene00018156	F37E3.1	ncbp-1	-0.825394	0.0016	-0.387425	0.0158
	A_12_P103908	WBGene00007683	C18E9.2	C18E9.2	-0.825139	0	-0.427399	0.0132
	A_12_P115883	WBGene00018005	F33D11.8	F33D11.8	-0.825041	0.0022	-0.457326	0.0046
	A_12_P110604	WBGene00009007	F21D5.2	F21D5.2	-0.824523	0	-0.155637	1
	A_12_P107395	WBGene00001814	W04C9.1	haf-4	-0.823953	0	-1.22944	0
	A_12_P112512	WBGene00005712	R13F6.3	srv-1	-0.823889	0	0.100668	1
	A_12_P120382	WBGene00009839	F47H4.8	fbxa-188	-0.822985	0.0124	-0.377906	0.0306
	A_12_P106761	WBGene00014251	ZK1320.1	gstk-1	-0.822858	0	0.497055	0.0018
	A_12_P109138	WBGene00019738	M02F4.7	clec-265	-0.82282	0.0028	-0.356244	0.0982
	A_12_P102285	WBGene00019492	K07E3.4	K07E3.4	-0.822697	0.0006	-0.330474	0.8182
	A_12_P100749	WBGene00022297	Y76B12C.3	Y76B12C.3	-0.821965	0.001	0.0138838	1
	A_12_P112653	WBGene00006814	B0496.3	unc-82	-0.821682	0.0008	0.38776	0.454
	A_12_P108077	WBGene00015047	B0218.1	B0218.1	-0.821506	0	-1.27532	0
	A_12_P115527	WBGene00021808	Y53G8AM.8	Y53G8AM.8	-0.821404	0	0.20778	1
	A_12_P108347	WBGene00016093	C25E10.3	srsx-34	-0.821322	0.0008	-0.732153	0
	A_12_P101302	WBGene00011970	T23G11.5	rlbp-1	-0.82028	0	0.607503	0.043
	A_12_P101302	WBGene00011971	T23G11.6	T23G11.6	-0.82028	0	0.607503	0.043
	A_12_P109921	WBGene00050904	Y70C5A.3	Y70C5A.3	-0.820081	0.0024	-1.69005	0
	A_12_P118918	WBGene00019830	R02E12.6	hrg-1	-0.819211	0	0.863391	0.0016
	A_12_P120363	WBGene00006917	C17H12.14	vha-8	-0.81789	0.0092	-1.1195	0
	A_12_P111885	WBGene00020779	T24G10.2	T24G10.2	-0.816454	0	0.300323	1
	A_12_P108547	WBGene00016285	C31B8.12	C31B8.12	-0.816129	0	0.0596045	1
	A_12_P120099	WBGene00000837	ZK520.4	cul-2	-0.81541	0.0006	0.159306	1
	A_12_P110642	WBGene00022580	ZC262.3	ZC262.3	-0.814902	0	0.212656	1
	A_12_P110642	WBGene00022583	ZC262.8	ZC262.8	-0.814902	0	0.212656	1
	A_12_P107069	WBGene00013698	Y106G6D.1	Y106G6D.1	-0.813994	0.0028	0.915819	0
	A_12_P102440	WBGene00013516	Y73F4A.3	Y73F4A.3	-0.813695	0	-1.88381	0
	A_12_P116305	WBGene00020263	T05E8.3	T05E8.3	-0.813464	0.0006	0.25061	1
	A_12_P113493	WBGene00007976	C36B1.9	C36B1.9	-0.813406	0	0.0769558	1
	A_12_P117706	WBGene00000839	F45E12.3	cul-4	-0.813368	0	-0.401347	0.0596
	A_12_P113125	WBGene00007186	B0464.6	B0464.6	-0.812998	0	0.188338	1
	A_12_P102781	WBGene00016450	C35D10.14	clec-5	-0.81108	0	-1.38568	0
	A_12_P111204	WBGene00010727	K09G1.1	K09G1.1	-0.810587	0.0002	-0.526999	0.0008
	A_12_P115926	WBGene00008395	D1086.8	D1086.8	-0.810048	0.0008	0.0902437	1
	A_12_P111887	WBGene00003812	F55B12.5	nrf-5	-0.808177	0.0028	0.654894	0.0026
	A_12_P100146	WBGene00015644	C09E8.1	C09E8.1	-0.80801	0	-0.544643	0
	A_12_P106999	WBGene00016431	C35A11.4	C35A11.4	-0.807685	0.0012	-1.09642	0
	A_12_P103379	WBGene00011283	R90.1	R90.1	-0.807576	0	-0.368093	0.1624
	A_12_P116244	WBGene00009809	F47B8.8	F47B8.8	-0.807228	0	-0.453468	0.1762
	A_12_P109979	WBGene00018195	F39E9.2	btb-16	-0.806955	0.0048	-0.865989	0
	A_12_P108566	WBGene00016103	C25F6.3	dpyd-1	-0.805288	0.0012	-0.414089	0.0072
	A_12_P103907	WBGene00022252	Y73B6BL.31	Y73B6BL.31	-0.805288	0	-1.33448	0
	A_12_P108433	WBGene00019197	H14A12.5	H14A12.5	-0.803627	0.0014	-0.303265	0.9994
	A_12_P107439	WBGene00007686	C18E9.6	C18E9.6	-0.803395	0.0024	0.571483	0.027
	A_12_P119369	WBGene00011856	T20D3.2	T20D3.2	-0.80218	0	-1.71984	0
	A_12_P105878	WBGene00001169	R03G5.1	eft-4	-0.801551	0.0098	0.797909	0.0012
	A_12_P120065	WBGene00001452	C36H8.3	flp-9	-0.801428	0.0122	0.141734	1
	A_12_P106582	WBGene00012458	Y17G7B.2	ash-2	-0.801292	0.0012	-1.25858	0
	A_12_P111347	WBGene00077771	C41G7.9	C41G7.9	-0.801275	0	0.460386	0.0004
	A_12_P101274	WBGene00003094	F58B3.2	lys-5	-0.801247	0.0012	-0.313818	0.463
	A_12_P114744	WBGene00010695	K08H10.2	K08H10.2	-0.801013	0	0.450063	0.9986
	A_12_P117217	WBGene00000068	F17C8.1	acy-1	-0.800968	0.0012	0.287307	1
	A_12_P115665	WBGene00021768	Y51F10.7	Y51F10.7	-0.800822	0.005	-1.02487	0
	A_12_P115174	WBGene00019957	R08E3.1	R08E3.1	-0.800757	0	-1.13968	0
	A_12_P100579	WBGene00016395	C34B2.10	C34B2.10	-0.800287	0.0006	-0.812617	0
	A_12_P116882	WBGene00020576	T19D12.1	T19D12.1	-0.800259	0.0006	-0.485901	0
	A_12_P112384	WBGene00016456	C35E7.4	C35E7.4	-0.800189	0	-0.487919	0.0004
	A_12_P115592	WBGene00007543	C12D8.16	fipr-7	-0.79988	0.0028	-1.72121	0
	A_12_P111646	WBGene00012462	Y17G7B.8	Y17G7B.8	-0.799342	0.0002	0.581264	0.0024
	A_12_P101396	WBGene00008514	F02A9.4	F02A9.4	-0.799209	0	0.76846	0
	A_12_P111087	WBGene00011897	T21C9.12	scpl-4	-0.798901	0.0028	0.265293	1
	A_12_P103079	WBGene00021394	Y38C1AA.1	Y38C1AA.1	-0.798281	0	-0.134156	1
	A_12_P108444	WBGene00009634	F42F12.1	nspc-9	-0.798276	0.0038	-1.6408	0
	A_12_P113567	WBGene00003037	JC8.6	lin-54	-0.796616	0.0012	0.977925	0
	A_12_P108194	WBGene00006886	F11C7.3	vap-1	-0.795964	0	0.173409	1
	A_12_P104332	WBGene00007544	C12D8.17	fipr-6	-0.795777	0.001	-1.1767	0
	A_12_P107454	WBGene00009741	F45H10.4	drr-1	-0.795744	0	-0.511469	0.0006
	A_12_P116366	WBGene00003821	K01C8.9	nst-1	-0.794698	0	-1.54109	0
	A_12_P108373	WBGene00013768	Y113G7B.24	Y113G7B.24	-0.793552	0	-0.209261	1
	A_12_P105521	WBGene00012947	Y47H9C.1	Y47H9C.1	-0.793324	0	-0.0244857	1
	A_12_P103755	WBGene00021929	Y55F3AM.12	dcap-1	-0.792499	0	0.254267	1
	A_12_P120204	WBGene00003795	F59A2.1	npp-9	-0.792225	0	0.85235	0.0174
	A_12_P110071	WBGene00006752	ZK524.2	unc-13	-0.792115	0.001	-0.454565	0.0014
	A_12_P110220	WBGene00014025	ZK637.5	asna-1	-0.791887	0	0.0642345	1
	A_12_P112073	WBGene00013708	Y106G6E.4	Y106G6E.4	-0.791385	0	-0.724664	0
	A_12_P108306	WBGene00015558	C06G4.4	C06G4.4	-0.791303	0.0008	-0.227415	1
	A_12_P108306	WBGene00000041	F54H12.1	aco-2	-0.791303	0.0008	-0.227415	1
	A_12_P117862	WBGene00021340	Y34F4.5	Y34F4.5	-0.790227	0.0024	0.794561	0
	A_12_P110878	WBGene00017087	E01A2.5	E01A2.5	-0.789093	0.0096	-0.968825	0
	A_12_P120206	WBGene00007857	C31H5.6	C31H5.6	-0.788798	0	-0.297006	1
	A_12_P118667	WBGene00017767	F25B4.4	F25B4.4	-0.788248	0	-0.188036	1
	A_12_P115411	WBGene00015786	C15B12.4	C15B12.4	-0.78817	0.0002	-0.917319	0
	A_12_P113592	WBGene00015182	B0416.7	B0416.7	-0.787383	0	0.469896	0.0276
	A_12_P103517	WBGene00002002	K08E7.2	hsb-1	-0.786811	0	0.0677351	1
	A_12_P103517	WBGene00010671	K08E7.1	K08E7.1	-0.786811	0	0.0677351	1
	A_12_P106981	WBGene00011113	R07E5.5	R07E5.5	-0.785798	0	-0.353388	0.9974
	A_12_P117191	WBGene00001173	F55A8.2	egl-4	-0.785701	0.0004	0.275782	1
	A_12_P110970	WBGene00009440	F35G12.2	F35G12.2	-0.785209	0.0002	0.278972	1
	A_12_P118900	WBGene00012664	Y39B6A.1	Y39B6A.1	-0.784423	0	0.367897	0.2552
	A_12_P116883	WBGene00020577	T19D12.2	T19D12.2	-0.7842	0.0008	-0.774439	0
	A_12_P120146	WBGene00022282	Y74C10AR.2	Y74C10AR.2	-0.782821	0	0.100561	1
	A_12_P120146	WBGene00022281	Y74C10AR.3	abtm-1	-0.782821	0	0.100561	1
	A_12_P118372	WBGene00009397	F35C5.9	clec-66	-0.782342	0	0.146121	1
	A_12_P115207	WBGene00017127	E04F6.8	E04F6.8	-0.782233	0.0386	0.556248	0.0436
	A_12_P107711	WBGene00013081	Y51A2D.14	Y51A2D.14	-0.782176	0.0208	1.93356	0
	A_12_P108970	WBGene00019250	H28G03.2	H28G03.2	-0.780232	0.021	0.918043	0
	A_12_P111030	WBGene00020135	T01B6.3	T01B6.3	-0.780096	0	0.152534	1
	A_12_P105417	WBGene00010648	K08C7.6	K08C7.6	-0.779611	0	0.0227016	1
	A_12_P113848	WBGene00008597	F08H9.9	clec-55	-0.77889	0.021	-1.23431	0
	A_12_P110326	WBGene00018789	F54C1.1	F54C1.1	-0.778732	0.002	-0.73345	0
	A_12_P119031	WBGene00018656	F49H12.5	F49H12.5	-0.778648	0.0006	-0.469036	0.0174
	A_12_P116888	WBGene00004169	Y73B6BR.1	pqn-89	-0.778274	0	-0.854714	0
	A_12_P106059	WBGene00004831	F08B12.3	slo-2	-0.777967	0	-0.516341	0
	A_12_P108539	WBGene00003739	C01C4.1	nlp-1	-0.777688	0	-0.55748	0.0018
	A_12_P103362	WBGene00003514	T18D3.4	myo-2	-0.776291	0.0012	-1.12429	0
	A_12_P108037	WBGene00009544	F38E11.9	F38E11.9	-0.775436	0	-0.828048	0
	A_12_P110114	WBGene00017852	F27C1.2	F27C1.2	-0.773822	0.0016	0.0898235	1
	A_12_P100762	WBGene00020258	T05E7.1	T05E7.1	-0.772969	0	-1.15582	0
	A_12_P119798	WBGene00002056	M6.1	ifc-2	-0.772675	0.0012	0.532846	0.0018
	A_12_P105712	WBGene00006462	C33A11.4	tag-97	-0.772057	0	0.0671155	1
	A_12_P103654	WBGene00020446	T12B3.3	T12B3.3	-0.771323	0.0006	-0.965745	0
	A_12_P108048	WBGene00006452	R148.6	heh-1	-0.769802	0.0198	1.03224	0
	A_12_P112988	WBGene00006734	T05H10.5	ufd-2	-0.769064	0.0022	-0.329388	1
	A_12_P112988	WBGene00011510	T05H10.6	T05H10.6	-0.769064	0.0022	-0.329388	1
	A_12_P101894	WBGene00015791	C15C7.5	C15C7.5	-0.769037	0.0004	-0.110073	1
	A_12_P101255	WBGene00016020	C23H3.4	sptl-1	-0.768361	0	-1.35586	0
	A_12_P108010	WBGene00017775	F25B5.3	F25B5.3	-0.768219	0.0084	0.706942	0.0888
	A_12_P100280	WBGene00021161	Y4C6B.7	Y4C6B.7	-0.768135	0.0012	1.88435	0
	A_12_P103772	WBGene00019472	K07C6.4	cyp-35B1	-0.767472	0	-0.395094	0.0978
	A_12_P118203	WBGene00007023	T18H9.6	mdt-27	-0.767307	0.0012	0.462178	0.3162
	A_12_P113616	WBGene00012245	W04D2.6	W04D2.6	-0.767101	0	0.401903	0.999
	A_12_P112545	WBGene00010912	M106.4	M106.4	-0.766495	0	0.587538	0.0056
	A_12_P106910	WBGene00020298	T07A9.10	T07A9.10	-0.76633	0.0006	-0.0892152	1
	A_12_P112783	WBGene00008547	F07A11.4	F07A11.4	-0.766203	0	-0.308032	0.8804
	A_12_P103016	WBGene00000183	F57H12.1	arf-3	-0.765359	0	-0.361998	0.4066
	A_12_P114826	WBGene00006523	F26G5.9	tam-1	-0.765094	0.0002	0.406646	0.0598
	A_12_P104136	WBGene00002196	T01G9.6	kin-10	-0.764425	0	1.1094	0
	A_12_P114613	WBGene00016735	C46H11.11	fhod-1	-0.764312	0.0022	0.344169	1
	A_12_P101732	WBGene00009424	F35E8.13	F35E8.13	-0.763866	0.0068	0.266169	1
	A_12_P119354	WBGene00015741	C13F10.1	C13F10.1	-0.763212	0.0046	1.03927	0
	A_12_P100528	WBGene00019819	R02D3.1	R02D3.1	-0.762857	0.0012	-0.01194	1
	A_12_P102966	WBGene00002021	F52E1.7	hsp-17	-0.762515	0.0012	-1.09006	0
	A_12_P117599	WBGene00016140	C26E6.4	rpb-2	-0.762299	0	0.421975	0.6666
	A_12_P114572	WBGene00019943	R07G3.7	R07G3.7	-0.762245	0	0.0191041	1
	A_12_P108012	WBGene00004001	T21E8.2	pgp-7	-0.761692	0.0006	0.625654	0.0046
	A_12_P117091	WBGene00017866	F27D9.8	stn-2	-0.761641	0.0012	0.76556	0
	A_12_P109658	WBGene00015553	C06G3.7	trxr-1	-0.760553	0.0012	-0.380873	0.2578
	A_12_P115842	WBGene00000821	Y47H9C.6	csp-3	-0.760382	0	0.904588	0
	A_12_P115572	WBGene00004318	T22C1.10	rbg-2	-0.760296	0	-0.302185	0.7428
	A_12_P113184	WBGene00011966	T23G7.3	T23G7.3	-0.759954	0.003	0.560001	0
	A_12_P119962	WBGene00001632	Y46H3A.6	gly-7	-0.759649	0.0006	-0.589807	0
	A_12_P107656	WBGene00018612	F48E8.6	F48E8.6	-0.759532	0	0.390216	1
	A_12_P102826	WBGene00018219	F40A3.4	F40A3.4	-0.759495	0	-0.373983	0.2182
	A_12_P114741	WBGene00001393	Y67H2A.8	fat-1	-0.759354	0.0058	-0.154103	1
	A_12_P107621	WBGene00001248	F38A6.2	elp-1	-0.759288	0	0.146942	1
	A_12_P119366	WBGene00006699	C47E12.5	uba-1	-0.759112	0.023	1.07748	0
	A_12_P118705	WBGene00016335	C33C12.3	C33C12.3	-0.758931	0.0012	-0.595254	0
	A_12_P103247	WBGene00006815	W01A11.3	unc-83	-0.757991	0.0012	0.262517	1
	A_12_P102537	WBGene00021323	Y34B4A.7	Y34B4A.7	-0.757894	0	0.761379	0
	A_12_P102272	WBGene00019057	F58F9.3	F58F9.3	-0.757611	0	-1.22688	0
	A_12_P100235	WBGene00020714	T23B3.6	T23B3.6	-0.757204	0.0184	-1.24562	0
	A_12_P101000	WBGene00020126	R173.4	flp-26	-0.756731	0.0012	-0.276992	1
	A_12_P114390	WBGene00008341	C56A3.2	ttr-44	-0.756102	0.0012	-0.736297	0
	A_12_P114390	WBGene00044045	R11G10.3	R11G10.3	-0.756102	0.0012	-0.736297	0
	A_12_P106665	WBGene00019633	K10D2.7	K10D2.7	-0.755683	0.025	0.282013	1
	A_12_P106665	WBGene00019627	K10D2.1	K10D2.1	-0.755683	0.025	0.282013	1
	A_12_P102538	WBGene00012987	Y48C3A.3	Y48C3A.3	-0.755437	0	0.299374	0.9212
	A_12_P107894	WBGene00009477	F36F2.3	tag-214	-0.755054	0.0012	-0.137757	1
	A_12_P111432	WBGene00006594	M01A10.2	tom-1	-0.754943	0.0372	0.0739025	1
	A_12_P111432	WBGene00019693	M01A10.3	M01A10.3	-0.754943	0.0372	0.0739025	1
	A_12_P119177	WBGene00002137	R12E2.9	inx-15	-0.754665	0.0008	-1.36284	0
	A_12_P102235	WBGene00004991	T08A9.10	spp-6	-0.754599	0	-0.433966	0.0722
	A_12_P111569	WBGene00018193	F39C12.1	F39C12.1	-0.75458	0	-0.591534	0
	A_12_P102602	WBGene00017191	F07B7.13	F07B7.13	-0.754497	0.0002	-0.528003	0.0016
	A_12_P110187	WBGene00014202	ZK1058.1	mmcm-1	-0.754193	0.0042	0.932447	0
	A_12_P118600	WBGene00001078	F22B7.10	dpy-19	-0.753988	0	-0.569869	0
	A_12_P102266	WBGene00010440	JC8.8	ttr-51	-0.752989	0.0114	0.547243	0.0078
	A_12_P108925	WBGene00000541	ZC190.1	cln-3.3	-0.752461	0.0008	-0.228304	1
	A_12_P101655	WBGene00021063	W06E11.4	sbds-1	-0.751978	0	0.623127	0
	A_12_P109225	WBGene00008415	D2030.5	mce-1	-0.751669	0.0098	0.160946	1
	A_12_P111437	WBGene00020788	T25B6.2	T25B6.2	-0.751606	0	-0.451798	0.0008
	A_12_P116197	WBGene00020146	T01C8.5	T01C8.5	-0.749574	0.0006	0.349728	0.65
	A_12_P109366	WBGene00010945	M176.8	M176.8	-0.748881	0	-0.786515	0
	A_12_P114669	WBGene00006801	K11C4.5	unc-68	-0.747369	0.0006	-0.314944	0.6974
	A_12_P102393	WBGene00008333	C55A6.4	C55A6.4	-0.746969	0.0114	-0.976813	0
	A_12_P101218	WBGene00020837	T27A1.5	T27A1.5	-0.746797	0.0012	-1.08655	0
	A_12_P113888	WBGene00010847	M04B2.4	M04B2.4	-0.746669	0.0002	0.0579978	1
	A_12_P116208	WBGene00086561	K01A2.12	K01A2.12	-0.746127	0	-0.284544	1
	A_12_P102954	WBGene00019276	H43I07.3	H43I07.3	-0.745619	0.0008	0.104404	1
	A_12_P113703	WBGene00016734	C46H11.10	C46H11.10	-0.745384	0.0072	0.110884	1
	A_12_P107683	WBGene00021159	Y4C6B.5	Y4C6B.5	-0.744756	0	-0.648607	0
	A_12_P101058	WBGene00001163	C43F9.8	efn-2	-0.74404	0.0012	0.181535	1
	A_12_P106049	WBGene00006307	F28C6.6	suf-1	-0.74368	0.0108	-1.21947	0
	A_12_P113317	WBGene00016496	C37C3.2	C37C3.2	-0.743197	0.0012	-0.934626	0
	A_12_P115563	WBGene00001134	D2013.5	eat-3	-0.743074	0.002	-0.090296	1
	A_12_P115791	WBGene00016987	CC8.2	CC8.2	-0.742497	0	0.311852	1
	A_12_P100139	WBGene00018752	F53C3.8	F53C3.8	-0.741821	0	0.508429	0.112
	A_12_P118191	WBGene00001447	C18D1.3	flp-4	-0.741633	0.002	0.622021	0.004
	A_12_P106590	WBGene00019105	F59D6.3	F59D6.3	-0.741054	0.0006	-0.53897	0
	A_12_P106547	WBGene00017244	F08C6.6	apy-1	-0.740454	0.0008	-0.667321	0
	A_12_P101525	WBGene00007392	C06H5.1	fbxa-156	-0.739741	0	-0.843326	0
	A_12_P106762	WBGene00022782	ZK622.4	ZK622.4	-0.739562	0.0012	0.0888336	1
	A_12_P112686	WBGene00017763	F23H11.9	F23H11.9	-0.739488	0.0006	-0.121918	1
	A_12_P111801	WBGene00011680	T10B10.3	T10B10.3	-0.738029	0.0024	0.455323	0.0004
	A_12_P111801	WBGene00011679	T10B10.2	ucr-2.2	-0.738029	0.0024	0.455323	0.0004
	A_12_P108644	WBGene00010075	F55A11.1	F55A11.1	-0.737588	0.0006	0.0702931	1
	A_12_P117384	WBGene00020581	T19D12.6	T19D12.6	-0.736884	0.0174	-0.557009	0
	A_12_P118940	WBGene00021864	Y54F10BM.10	Y54F10BM.10	-0.73667	0	0.442184	0.1128
	A_12_P108356	WBGene00022633	ZC581.3	ZC581.3	-0.736136	0.0008	-0.289573	0.9688
	A_12_P104055	WBGene00007091	B0001.6	B0001.6	-0.735918	0.0012	0.108397	1
	A_12_P111360	WBGene00008706	F11E6.1	F11E6.1	-0.735752	0.0006	0.480917	0.2834
	A_12_P109021	WBGene00002037	F46C3.3	hum-4	-0.734873	0.0462	-1.18524	0
	A_12_P113819	WBGene00010789	K12G11.2	sulp-5	-0.734832	0.007	-0.869538	0
	A_12_P101399	WBGene00014119	ZK858.6	ZK858.6	-0.733514	0.0012	0.365972	0.9864
	A_12_P113363	WBGene00010518	K02E11.9	K02E11.9	-0.731798	0.0038	-1.54061	0
	A_12_P114153	WBGene00009322	F32B6.8	tbc-3	-0.731417	0.0012	0.475158	0.0008
	A_12_P106546	WBGene00007460	C08F11.13	C08F11.13	-0.731384	0.0012	-0.293477	1
	A_12_P110373	WBGene00021178	Y9C9A.8	Y9C9A.8	-0.730213	0.0006	-0.892502	0
	A_12_P108674	WBGene00009004	F21C3.5	pfd-6	-0.729717	0.0012	-0.717318	0
	A_12_P119406	WBGene00020696	T22F3.3	T22F3.3	-0.729662	0.0064	1.76828	0
	A_12_P109721	WBGene00002215	C18C4.10	klc-2	-0.728926	0	-0.247337	1
	A_12_P104337	WBGene00013577	Y76A2B.5	Y76A2B.5	-0.728919	0.0438	1.15148	0
	A_12_P115497	WBGene00000751	C34F6.2	col-178	-0.72786	0.0008	2.24189	0
	A_12_P113080	WBGene00010750	K10D11.6	K10D11.6	-0.727724	0.0006	-0.757516	0
	A_12_P115671	WBGene00020884	T28B4.1	T28B4.1	-0.72754	0.007	0.785534	0
	A_12_P109453	WBGene00017158	F01F1.1	F01F1.1	-0.726541	0	-0.164564	1
	A_12_P113208	WBGene00010047	F54D1.6	F54D1.6	-0.725558	0	-0.648596	0.0276
	A_12_P113405	WBGene00017283	F09E5.3	F09E5.3	-0.725439	0	-0.183741	1
	A_12_P115435	WBGene00013866	ZC373.1	ZC373.1	-0.72495	0.0182	0.0582472	1
	A_12_P115371	WBGene00002025	Y22D7AL.5	hsp-60	-0.724945	0.0016	0.616932	0
	A_12_P110729	WBGene00015248	B0546.1	mai-2	-0.724435	0.0006	1.89336	0
	A_12_P102609	WBGene00021637	Y47G6A.7	Y47G6A.7	-0.724395	0	0.0639447	1
	A_12_P102715	WBGene00017842	F26G1.6	F26G1.6	-0.724375	0	0.194768	1
	A_12_P101794	WBGene00012594	Y38E10A.16	Y38E10A.16	-0.724333	0	-0.308171	0.6326
	A_12_P112198	WBGene00003959	Y116F11B.3	pcp-4	-0.72408	0	0.0108371	1
	A_12_P103905	WBGene00021926	Y55F3AM.9	Y55F3AM.9	-0.723518	0	0.0963563	1
	A_12_P109093	WBGene00013420	Y65A5A.3	Y65A5A.3	-0.722465	0.0442	1.69415	0
	A_12_P103985	WBGene00022015	Y61A9LA.3	Y61A9LA.3	-0.721982	0.0036	-0.524546	0
	A_12_P111998	WBGene00011893	T21C9.6	T21C9.6	-0.721922	0.0022	-1.69352	0
	A_12_P115185	WBGene00017501	F15E11.15	F15E11.15	-0.720747	0.0006	-0.886388	0
	A_12_P106799	WBGene00007736	C25G4.10	C25G4.10	-0.720743	0.0002	0.318461	1
	A_12_P107072	WBGene00007412	C07E3.1	stip-1	-0.720579	0.0006	-0.27752	1
	A_12_P107133	WBGene00015527	C06E2.1	C06E2.1	-0.719098	0	-0.229934	1
	A_12_P109899	WBGene00020192	T03F1.11	T03F1.11	-0.718816	0.0074	-1.54929	0
	A_12_P112117	WBGene00020317	T07E3.6	pdf-1	-0.718379	0.0038	-0.318054	0.7582
	A_12_P117951	WBGene00008603	F09B9.4	F09B9.4	-0.717517	0.011	1.06247	0
	A_12_P105821	WBGene00003626	K08H2.8	nhr-32	-0.717387	0	-0.0441992	1
	A_12_P115447	WBGene00021128	W10C8.5	W10C8.5	-0.717003	0.0078	-0.48639	0.0008
	A_12_P117542	WBGene00009595	F40F12.7	F40F12.7	-0.716043	0.0106	-1.01239	0
	A_12_P112363	WBGene00003970	F46C3.1	pek-1	-0.714427	0.007	-0.031809	1
	A_12_P100779	WBGene00011844	T19C9.8	T19C9.8	-0.714401	0.0006	-0.770068	0
	A_12_P120280	WBGene00020143	T01C8.2	T01C8.2	-0.714328	0.0006	-1.05858	0
	A_12_P118022	WBGene00009640	F42F12.9	nspc-10	-0.713997	0.0098	-1.04555	0
	A_12_P101231	WBGene00010545	K03H1.10	K03H1.10	-0.713963	0.001	-0.98248	0
	A_12_P116761	WBGene00006368	C54H2.1	sym-3	-0.713187	0.0012	0.483633	0.006
	A_12_P118228	WBGene00004705	C18D11.4	rsp-8	-0.713131	0.0076	0.319167	1
	A_12_P111557	WBGene00018803	F54D10.2	fbxa-24	-0.712733	0.0012	-0.788781	0
	A_12_P118359	WBGene00004381	C16C10.7	rnf-5	-0.712383	0.0008	-0.14807	1
	A_12_P108601	WBGene00077636	Y46G5A.43	Y46G5A.43	-0.712149	0.0058	1.15627	0
	A_12_P110286	WBGene00021352	Y37E3.11	Y37E3.11	-0.71192	0.0012	0.0257376	1
	A_12_P112520	WBGene00009574	F40E10.6	F40E10.6	-0.711859	0.0048	-0.365827	0.4738
	A_12_P109268	WBGene00021800	Y53G8AL.2	Y53G8AL.2	-0.7109	0.0012	-0.032765	1
	A_12_P110412	WBGene00015128	B0303.7	B0303.7	-0.710888	0.0006	-0.759659	0
	A_12_P105775	WBGene00020497	T14A8.2	T14A8.2	-0.71047	0.0006	-0.745844	0
	A_12_P107464	WBGene00004980	B0464.5	spk-1	-0.709502	0.0012	0.235421	1
	A_12_P101597	WBGene00017660	F21C10.11	F21C10.11	-0.708507	0.0414	-0.682198	0
	A_12_P115734	WBGene00008805	F14F3.2	git-1	-0.708359	0.0006	-0.102084	1
	A_12_P115734	WBGene00045480	F14F3.5	F14F3.5	-0.708359	0.0006	-0.102084	1
	A_12_P104273	WBGene00013197	Y54E5A.1	Y54E5A.1	-0.708312	0.0018	-0.398672	0.0094
	A_12_P110699	WBGene00007073	AC3.8	ugt-2	-0.707654	0	-0.595526	0
	A_12_P119672	WBGene00010484	K01H12.1	K01H12.1	-0.70743	0.0012	1.3418	0
	A_12_P118486	WBGene00003931	C29F9.7	pat-4	-0.706973	0.0106	1.36766	0
	A_12_P106756	WBGene00000814	B0025.2	csn-2	-0.706404	0.0024	-0.592364	0
	A_12_P116532	WBGene00002070	K07A1.8	ile-1	-0.705697	0.0038	0.609121	0
	A_12_P116532	WBGene00010619	K07A1.15	K07A1.15	-0.705697	0.0038	0.609121	0
	A_12_P104266	WBGene00018509	F46F11.6	F46F11.6	-0.705662	0	-0.472974	0
	A_12_P116680	WBGene00008664	F10G8.6	F10G8.6	-0.705502	0.01	-0.605385	0
	A_12_P105021	WBGene00018009	F33D11.12	F33D11.12	-0.704434	0.0006	-0.470611	0.0004
	A_12_P108658	WBGene00010326	F59C6.5	F59C6.5	-0.703417	0	-0.823927	0
	A_12_P116835	WBGene00008120	C46F11.5	C46F11.5	-0.703398	0.0012	-0.455829	0.0072
	A_12_P108930	WBGene00022770	ZK563.6	ZK563.6	-0.702522	0.0088	-0.336176	0.8174
	A_12_P100786	WBGene00008670	F11A3.2	F11A3.2	-0.701992	0.0006	-0.134222	1
	A_12_P118891	WBGene00003589	T07C4.9	nex-2	-0.701431	0.0012	-0.280119	0.8626
	A_12_P117008	WBGene00006466	JC8.13	tag-115	-0.701407	0.0008	0.333309	0.6604
	A_12_P119244	WBGene00006414	T24F1.1	raga-1	-0.700898	0.0006	0.221221	1
	A_12_P114452	WBGene00003516	C43E11.6	nab-1	-0.70027	0.0032	1.19383	0
	A_12_P101785	WBGene00003903	F18H3.3	pab-2	-0.699947	0.0012	0.212968	1
	A_12_P116255	WBGene00019679	K12H4.4	K12H4.4	-0.699202	0.0026	-0.100017	1
	A_12_P111139	WBGene00020501	T14B4.5	T14B4.5	-0.698567	0.0046	-0.534978	0
	A_12_P110091	WBGene00011182	R09H10.5	R09H10.5	-0.698323	0.0164	-1.9262	0
	A_12_P117771	WBGene00009836	F47H4.4	fbxa-185	-0.698089	0.002	-0.412593	0.0456
	A_12_P112972	WBGene00001508	C10F3.6	fut-8	-0.698059	0.0006	-0.301444	0.998
	A_12_P112622	WBGene00009851	F48F7.6	F48F7.6	-0.697586	0.0388	0.451657	0.4472
	A_12_P101772	WBGene00013378	Y62E10A.10	Y62E10A.10	-0.696679	0	-0.169797	1
	A_12_P111792	WBGene00013458	Y67A10A.9	Y67A10A.9	-0.696496	0.015	-0.331429	0.6396
	A_12_P107996	WBGene00006876	ZK1151.1	vab-10	-0.69626	0.0006	0.190476	1
	A_12_P107724	WBGene00008076	C43F9.9	lgc-43	-0.696104	0.004	-0.802852	0
	A_12_P114173	WBGene00019918	R07C3.2	fbxc-36	-0.69586	0.023	-0.438399	0.0018
	A_12_P117953	WBGene00017426	F13C5.5	F13C5.5	-0.695767	0	0.191373	1
	A_12_P109906	WBGene00007987	C36H8.1	C36H8.1	-0.695094	0.0208	0.115566	1
	A_12_P102229	WBGene00002001	T11G6.1	hrs-1	-0.694188	0.0114	1.07531	0
	A_12_P110018	WBGene00008414	D2030.4	D2030.4	-0.693276	0.0002	-0.136796	1
	A_12_P105206	WBGene00020022	R12C12.1	R12C12.1	-0.693213	0.0302	0.637378	0
	A_12_P111003	WBGene00004682	C34E11.1	rsd-3	-0.692758	0.0012	0.137058	1
	A_12_P113180	WBGene00019373	K04A8.1	K04A8.1	-0.692744	0.0208	-0.817648	0
	A_12_P120244	WBGene00018823	F54E2.1	F54E2.1	-0.692117	0.0124	-0.0491733	1
	A_12_P116018	WBGene00000150	F55A12.7	apm-1	-0.691569	0.0046	0.283708	1
	A_12_P103457	WBGene00011694	T10G3.3	T10G3.3	-0.691238	0.0028	-2.07361	0
	A_12_P106764	WBGene00009583	F40F9.6	F40F9.6	-0.691199	0.0008	-0.0148902	1
	A_12_P109474	WBGene00018293	F41E6.12	F41E6.12	-0.690395	0.0028	-0.14038	1
	A_12_P109679	WBGene00015561	C07A12.7	C07A12.7	-0.690174	0.0008	0.13018	1
	A_12_P117002	WBGene00022574	ZC239.16	ZC239.16	-0.689651	0.0012	-0.981748	0
	A_12_P120053	WBGene00002216	T09A5.2	klp-3	-0.68832	0.0016	-0.268021	1
	A_12_P120300	WBGene00017591	F19C7.1	F19C7.1	-0.687061	0.0036	0.137412	1
	A_12_P114535	WBGene00018610	F48E8.3	F48E8.3	-0.687035	0.0244	-0.171019	1
	A_12_P106334	WBGene00003564	F10G8.5	ncs-2	-0.686522	0.015	0.517528	0.0348
	A_12_P106334	WBGene00008665	F10G8.7	F10G8.7	-0.686522	0.015	0.517528	0.0348
	A_12_P111905	WBGene00002146	C09B8.1	ipp-5	-0.686139	0	0.280172	1
	A_12_P114236	WBGene00008027	C39E9.2	scl-5	-0.686116	0.003	0.31581	0.8058
	A_12_P101107	WBGene00008198	C49C3.8	C49C3.8	-0.685886	0.0042	-0.428974	0.1088
	A_12_P117512	WBGene00003858	K04G7.3	ogt-1	-0.685768	0.0038	0.233446	1
	A_12_P109794	WBGene00044807	T19H5.6	T19H5.6	-0.684997	0.0012	-0.520687	0.0004
	A_12_P100693	WBGene00044931	Y37E3.21	Y37E3.21	-0.684872	0.0232	2.54247	0
	A_12_P100693	WBGene00021350	Y37E3.8	Y37E3.8	-0.684872	0.0232	2.54247	0
	A_12_P108376	WBGene00021322	Y34B4A.6	Y34B4A.6	-0.684758	0.0024	0.531219	0
	A_12_P102252	WBGene00017778	F25B5.7	psf-1	-0.684575	0.0052	0.268183	0.9626
	A_12_P115582	WBGene00015413	C04C3.3	C04C3.3	-0.683141	0.012	1.61796	0
	A_12_P101803	WBGene00006922	F08G12.4	vhl-1	-0.682731	0.0012	-0.525922	0
	A_12_P106467	WBGene00022516	ZC97.1	mtx-2	-0.681863	0.0006	-0.633372	0
	A_12_P108276	WBGene00009993	F53F4.11	F53F4.11	-0.680824	0.011	-0.549341	0
	A_12_P100029	WBGene00004507	C18H9.7	rpy-1	-0.68075	0.014	0.349399	0.7408
	A_12_P104004	WBGene00020838	T27A3.1	T27A3.1	-0.680738	0.0008	-0.365825	1
	A_12_P101869	WBGene00019713	M01E11.4	pqn-52	-0.680162	0.0052	-0.435511	0.0156
	A_12_P117917	WBGene00018605	F48E3.4	F48E3.4	-0.680102	0.0008	-0.0335681	1
	A_12_P100128	WBGene00011597	T07G12.6	zim-1	-0.679499	0.0262	0.259134	1
	A_12_P117899	WBGene00014106	ZK856.5	ZK856.5	-0.678905	0.0046	-0.806841	0
	A_12_P103013	WBGene00021628	Y47D9A.1	Y47D9A.1	-0.678751	0.0024	0.575206	0.0004
	A_12_P115463	WBGene00012983	Y48B6A.12	Y48B6A.12	-0.67792	0.0176	0.495838	0.2148
	A_12_P115388	WBGene00011852	T20B3.12	clec-26	-0.676372	0.0142	-0.911047	0
	A_12_P119751	WBGene00004335	C47C12.3	ref-2	-0.674365	0.0176	0.547322	0.0078
	A_12_P104913	WBGene00022254	Y73B6BL.35	Y73B6BL.35	-0.674344	0.0006	-0.16064	1
	A_12_P111892	WBGene00008453	E02A10.3	E02A10.3	-0.674102	0.0058	-0.802716	0
	A_12_P100247	WBGene00007388	C06H2.4	folt-1	-0.673251	0.0106	-0.779836	0
	A_12_P109052	WBGene00018131	F37A4.1	F37A4.1	-0.672676	0.0042	0.48322	0.3352
	A_12_P111531	WBGene00015232	B0511.6	B0511.6	-0.670837	0.0246	-0.602696	0
	A_12_P111531	WBGene00016621	C43H8.1	C43H8.1	-0.670837	0.0246	-0.602696	0
	A_12_P102298	WBGene00004194	C34C6.6	prx-5	-0.670787	0.0006	-0.773548	0
	A_12_P110938	WBGene00008585	F08G12.1	F08G12.1	-0.670236	0.006	-0.333185	0.9868
	A_12_P113324	WBGene00019437	K06A9.3	K06A9.3	-0.669848	0.0202	1.01335	0
	A_12_P113669	WBGene00008596	F08H9.8	clec-54	-0.669428	0.0028	-0.982044	0
	A_12_P109334	WBGene00020382	T09B4.8	T09B4.8	-0.668909	0.0012	0.575612	0.0012
	A_12_P106503	WBGene00018147	F37C4.7	F37C4.7	-0.668822	0.0292	-0.262646	0.9992
	A_12_P104084	WBGene00019305	K02D10.5	K02D10.5	-0.667566	0.037	0.367953	0.1262
	A_12_P104789	WBGene00016484	C36C5.15	C36C5.15	-0.666879	0.0024	0.676502	0
	A_12_P118991	WBGene00000509	C28D4.2	cka-1	-0.666547	0.007	0.250222	1
	A_12_P110815	WBGene00009753	F46A8.10	scrm-6	-0.665029	0.0052	1.64872	0
	A_12_P100330	WBGene00019163	H06H21.6	ubxn-6	-0.664974	0.0028	0.566552	0
	A_12_P105606	WBGene00022674	ZK177.9	ZK177.9	-0.66472	0.002	0.853748	0.0002
	A_12_P100225	WBGene00019246	H27M09.2	rpb-5	-0.664624	0	1.511	0
	A_12_P111692	WBGene00007528	C11H1.2	C11H1.2	-0.663797	0.0142	-0.298538	0.9282
	A_12_P111327	WBGene00020732	T23E7.2	T23E7.2	-0.6631	0.0012	0.410547	0.1926
	A_12_P120210	WBGene00022470	Y119C1B.4	Y119C1B.4	-0.662609	0.0122	0.106857	1
	A_12_P107886	WBGene00011042	R05H10.1	R05H10.1	-0.662104	0.0176	-0.121149	1
	A_12_P115865	WBGene00011904	T21H8.1	T21H8.1	-0.661371	0.0132	0.89278	0
	A_12_P102161	WBGene00044698	K09F5.6	K09F5.6	-0.660438	0.0038	0.196443	1
	A_12_P115355	WBGene00010015	F54B3.3	F54B3.3	-0.659522	0.0072	-0.0702196	1
	A_12_P105652	WBGene00004789	W10G6.2	sgk-1	-0.659292	0.0024	-0.668453	0
	A_12_P107033	WBGene00011439	T04F3.4	T04F3.4	-0.658996	0.0006	-0.979959	0
	A_12_P113960	WBGene00001661	C34E10.2	gop-2	-0.658545	0.007	-0.262017	1
	A_12_P109823	WBGene00011092	R07B7.8	R07B7.8	-0.658308	0.0114	-0.730163	0
	A_12_P105335	WBGene00020256	T05C3.6	T05C3.6	-0.657912	0.0482	-0.777292	0
	A_12_P102626	WBGene00007047	T20F10.1	wts-1	-0.65785	0.037	-0.600035	0
	A_12_P109583	WBGene00018697	F52E1.9	F52E1.9	-0.657825	0.0094	-0.607507	0
	A_12_P101626	WBGene00010626	K07C5.3	K07C5.3	-0.657595	0.0012	-0.142293	1
	A_12_P108071	WBGene00021167	Y5H2B.5	cyp-32B1	-0.655451	0.012	0.0507176	1
	A_12_P114966	WBGene00011768	T14D7.2	oac-46	-0.654651	0.0012	0.426222	1
	A_12_P112859	WBGene00021817	Y53G8B.1	Y53G8B.1	-0.654215	0.0038	0.163666	1
	A_12_P100405	WBGene00014047	ZK666.7	clec-61	-0.653773	0.0016	-0.47346	0.0478
	A_12_P100915	WBGene00021587	Y46C8AR.1	clec-76	-0.653126	0.0184	-0.724445	0
	A_12_P107541	WBGene00009779	F46C5.2	F46C5.2	-0.652922	0.0164	-0.245133	1
	A_12_P101821	WBGene00019699	M01D1.2	math-34	-0.651978	0.0044	-0.441732	0.0084
	A_12_P110640	WBGene00006663	ZC410.4	twk-8	-0.651874	0.009	-0.17495	1
	A_12_P116852	WBGene00011445	T04F8.7	T04F8.7	-0.651174	0.0012	-0.698803	0
	A_12_P107216	WBGene00003787	K07F5.13	npp-1	-0.6508	0.0022	-0.367883	0.0172
	A_12_P117162	WBGene00020360	T08E11.4	math-41	-0.650567	0.0042	-1.37043	0
	A_12_P113801	WBGene00009671	F43G9.10	F43G9.10	-0.650338	0.008	-0.781291	0
	A_12_P111600	WBGene00006436	W06H8.8	ttn-1	-0.6497	0.0098	-0.0595265	1
	A_12_P101947	WBGene00050937	R02D5.8	R02D5.8	-0.649444	0.0008	-0.0190637	1
	A_12_P118298	WBGene00019734	M02E1.2	M02E1.2	-0.648354	0.0494	-1.01565	0
	A_12_P117405	WBGene00004684	F16D3.2	rsd-6	-0.64829	0.0076	0.323877	0.7342
	A_12_P106883	WBGene00004679	F26F4.10	rrt-1	-0.647825	0.0012	-0.00765357	1
	A_12_P107519	WBGene00007430	C08B6.10	C08B6.10	-0.647705	0.0414	-0.180113	1
	A_12_P108765	WBGene00019187	H11E01.2	H11E01.2	-0.64602	0.0066	-0.384405	0.9958
	A_12_P103259	WBGene00018036	F35C8.5	F35C8.5	-0.645979	0.0352	-0.332013	0.408
	A_12_P118068	WBGene00006056	F32B6.5	sss-1	-0.645848	0.0102	0.904295	0
	A_12_P114845	WBGene00007217	C01A2.5	C01A2.5	-0.642957	0.0382	-0.587192	0
	A_12_P119655	WBGene00017380	F11D5.1	F11D5.1	-0.642838	0.0274	-0.595984	0
	A_12_P111250	WBGene00016716	C46F4.2	acs-17	-0.642428	0.0148	1.02395	0
	A_12_P108624	WBGene00016614	C43H6.1	C43H6.1	-0.641579	0.0104	-0.0815939	1
	A_12_P115392	WBGene00007761	C27B7.4	rad-26	-0.641304	0.021	0.0929245	1
	A_12_P109277	WBGene00014004	ZK593.8	ZK593.8	-0.641176	0.0066	-0.766276	0
	A_12_P103687	WBGene00011798	T16G1.4	T16G1.4	-0.640508	0.0148	-0.146724	1
	A_12_P117547	WBGene00014150	ZK909.6	ZK909.6	-0.640434	0.012	-0.645126	0
	A_12_P119202	WBGene00000088	F32A7.6	aex-5	-0.640263	0.029	-0.667371	0
	A_12_P108927	WBGene00013968	ZK287.9	ZK287.9	-0.639292	0.0058	-0.796315	0
	A_12_P108326	WBGene00007349	C05G5.3	C05G5.3	-0.639242	0.0046	-0.541794	0.0004
	A_12_P101601	WBGene00018250	F40H3.2	F40H3.2	-0.639047	0.0124	-0.723944	0
	A_12_P115678	WBGene00013859	ZC247.1	ZC247.1	-0.637792	0.0144	-0.698277	0
	A_12_P107458	WBGene00044719	K03H6.7	clec-172	-0.637762	0.012	-0.312061	0.8576
	A_12_P113027	WBGene00008976	F20D1.4	F20D1.4	-0.637513	0.0178	0.749989	0
	A_12_P102763	WBGene00020326	T07H3.3	math-38	-0.63743	0.021	-0.839204	0
	A_12_P106412	WBGene00004274	F53G12.1	rab-11.1	-0.63669	0.0006	-0.364638	0.291
	A_12_P116453	WBGene00012426	Y11D7A.1	Y11D7A.1	-0.633685	0.0052	-0.142801	1
	A_12_P109706	WBGene00022199	Y71H10A.1	Y71H10A.1	-0.633121	0.0026	0.789379	0.0004
	A_12_P118293	WBGene00006772	C50C3.9	unc-36	-0.632336	0.0016	0.282191	1
	A_12_P115129	WBGene00018145	F37C4.5	F37C4.5	-0.631929	0.03	0.258181	1
	A_12_P115468	WBGene00004390	K04G7.10	rnp-7	-0.631851	0.0472	0.0868924	1
	A_12_P110534	WBGene00010935	M163.1	M163.1	-0.630081	0.0168	0.161049	1
	A_12_P102633	WBGene00019844	R03E9.3	abts-4	-0.630061	0.0012	0.167974	1
	A_12_P103895	WBGene00017180	F02E11.2	F02E11.2	-0.629621	0.0124	-0.0428417	1
	A_12_P100093	WBGene00010977	R02D5.3	R02D5.3	-0.629543	0.015	-0.551048	0
	A_12_P116093	WBGene00001990	K07A12.6	hot-5	-0.629445	0.0256	-1.13065	0
	A_12_P107806	WBGene00020191	T03F1.10	clec-53	-0.629211	0.0406	-0.321456	0.386
	A_12_P104896	WBGene00016201	C28H8.11	C28H8.11	-0.62895	0.049	-0.455968	0.4152
	A_12_P100442	WBGene00007257	C01H6.8	C01H6.8	-0.628889	0.0104	-0.603485	0
	A_12_P104624	WBGene00008564	F08A8.1	F08A8.1	-0.6287	0.0248	-0.424961	0.0392
	A_12_P103404	WBGene00000285	C13C12.1	cal-1	-0.628283	0.0232	0.388917	0.4072
	A_12_P114536	WBGene00018146	F37C4.6	F37C4.6	-0.628151	0.0238	0.773068	0.0034
	A_12_P102000	WBGene00018645	F49F1.5	F49F1.5	-0.627815	0.0042	-0.21632	1
	A_12_P109479	WBGene00008912	F17C8.7	F17C8.7	-0.627177	0.005	0.101744	1
	A_12_P101846	WBGene00016588	C42C1.10	C42C1.10	-0.626919	0.0176	0.0710762	1
	A_12_P101247	WBGene00002980	C32D5.9	lgg-1	-0.626763	0.0218	0.0482222	1
	A_12_P116044	WBGene00014214	ZK1073.2	ZK1073.2	-0.625874	0.0252	0.95738	0
	A_12_P101321	WBGene00021521	Y41D4B.20	nhr-287	-0.625765	0.0286	-0.67758	0
	A_12_P112090	WBGene00000968	T05F1.10	dhs-4	-0.62548	0.0182	-0.706757	0
	A_12_P100982	WBGene00020998	W03F8.10	W03F8.10	-0.624926	0.0036	0.20828	1
	A_12_P103676	WBGene00011717	T11G6.2	T11G6.2	-0.624773	0.0012	-0.578529	0
	A_12_P109832	WBGene00000232	B0207.12	avr-14	-0.622874	0.012	-0.225752	1
	A_12_P104603	WBGene00006582	C08D8.2	tmd-2	-0.62185	0.015	0.339559	1
	A_12_P115314	WBGene00012085	T27D12.1	T27D12.1	-0.621728	0.0108	0.123825	1
	A_12_P114178	WBGene00003956	ZK112.1	pcp-1	-0.621096	0.004	-1.66094	0
	A_12_P114255	WBGene00008270	C53A5.13	C53A5.13	-0.620854	0.0158	-0.812658	0
	A_12_P106363	WBGene00008220	C50B6.7	C50B6.7	-0.619955	0.0082	-0.183705	1
	A_12_P113727	WBGene00012097	T27E9.7	abcf-2	-0.619936	0.0248	0.136939	1
	A_12_P113727	WBGene00012094	T27E9.2	T27E9.2	-0.619936	0.0248	0.136939	1
	A_12_P113727	WBGene00006509	Y76A2A.1	tag-164	-0.619936	0.0248	0.136939	1
	A_12_P103005	WBGene00003868	B0334.11	ooc-3	-0.619215	0.0328	-0.0101925	1
	A_12_P101584	WBGene00013806	Y116A8C.29	Y116A8C.29	-0.618522	0.0142	-0.415313	0.0172
	A_12_P101584	WBGene00013804	Y116A8C.27	Y116A8C.27	-0.618522	0.0142	-0.415313	0.0172
	A_12_P119014	WBGene00017480	F15B10.1	F15B10.1	-0.617709	0.0016	-0.741674	0
	A_12_P115981	WBGene00001194	C04A2.3	egl-27	-0.616985	0.0114	0.227519	1
	A_12_P119862	WBGene00008515	F02C12.1	F02C12.1	-0.616176	0.0172	-0.809754	0
	A_12_P103775	WBGene00014259	ZK1320.11	ZK1320.11	-0.615154	0.0208	0.0187196	1
	A_12_P113867	WBGene00000366	R10E11.1	cbp-1	-0.614525	0.0282	-0.0918819	1
	A_12_P100918	WBGene00018533	F47B7.2	F47B7.2	-0.613937	0.0218	0.149689	1
	A_12_P118857	WBGene00021581	Y46C8AL.3	clec-70	-0.6139	0.0316	-0.870095	0
	A_12_P103646	WBGene00010990	R03D7.4	R03D7.4	-0.612304	0.0028	0.157031	1
	A_12_P110375	WBGene00000832	Y23H5A.5	ctn-1	-0.612298	0.0012	0.568353	0
	A_12_P106167	WBGene00016867	C52B9.4	C52B9.4	-0.611788	0.0038	-0.382923	0.7864
	A_12_P104371	WBGene00005578	F28B1.6	sri-66	-0.610352	0.0364	0.382446	0.9358
	A_12_P119531	WBGene00000018	M79.1	abl-1	-0.610171	0.021	-0.388671	0.1482
	A_12_P104756	WBGene00009840	F47H4.9	fbxa-189	-0.608188	0.0428	-0.235278	1
	A_12_P120068	WBGene00016415	C34F11.3	C34F11.3	-0.607151	0.02	0.898402	0
	A_12_P103299	WBGene00011291	R102.4	R102.4	-0.606898	0.0342	-1.69987	0
	A_12_P112148	WBGene00012244	W04D2.5	W04D2.5	-0.606248	0.016	0.336912	1
	A_12_P102564	WBGene00021843	Y54E10BR.4	Y54E10BR.4	-0.60596	0.0024	0.180415	1
	A_12_P108713	WBGene00001952	T15H9.3	hlh-6	-0.605791	0.0178	-0.777529	0
	A_12_P102987	WBGene00020207	T04B8.5	T04B8.5	-0.604165	0.0142	-0.0231378	1
	A_12_P117198	WBGene00020377	T09B4.3	T09B4.3	-0.603737	0.0116	0.574276	0.0024
	A_12_P115556	WBGene00013716	Y106G6H.1	Y106G6H.1	-0.602541	0.0152	-0.226226	1
	A_12_P111179	WBGene00008200	C49C3.10	C49C3.10	-0.601153	0.0268	-0.445115	0.0734
	A_12_P102838	WBGene00020647	T21D12.3	T21D12.3	-0.600763	0.037	-0.214121	1
	A_12_P106341	WBGene00011647	T09E8.1	T09E8.1	-0.600409	0.0176	0.239948	1
	A_12_P115521	WBGene00009498	F36H2.1	tat-5	-0.599661	0.0106	0.280766	0.892
	A_12_P108478	WBGene00019351	K03A1.2	K03A1.2	-0.599274	0.0344	0.656341	0.038
	A_12_P119100	WBGene00009393	F35C5.5	clec-62	-0.597839	0.0108	-0.240544	1
	A_12_P115175	WBGene00002783	F57B10.1	let-607	-0.591079	0.0354	-0.0928632	1
	A_12_P106163	WBGene00004756	ZC518.2	sec-24.2	-0.591014	0.017	0.176004	1
	A_12_P112524	WBGene00012259	W04G3.6	sulp-7	-0.590843	0.0164	-0.0711454	1
	A_12_P112237	WBGene00000966	F55A12.4	dhs-2	-0.590782	0.0124	-0.316776	0.4862
	A_12_P103794	WBGene00004951	K10B3.10	spc-1	-0.590434	0.0236	0.318438	1
	A_12_P113050	WBGene00013835	ZC15.7	mlt-4	-0.589926	0.048	-0.0134172	1
	A_12_P102098	WBGene00016599	C42D8.1	C42D8.1	-0.58853	0.023	-0.210399	1
	A_12_P116386	WBGene00020939	W02D7.3	W02D7.3	-0.587461	0.0266	-0.168113	1
	A_12_P108172	WBGene00008601	F09A5.4	F09A5.4	-0.586995	0.0204	0.256274	1
	A_12_P108835	WBGene00015763	C14C6.12	C14C6.12	-0.582687	0.0244	0.110791	1
	A_12_P105699	WBGene00012608	Y38F1A.6	Y38F1A.6	-0.58135	0.048	-0.365026	0.0592
	A_12_P100840	WBGene00004924	T23H2.2	snt-4	-0.581104	0.0178	-0.39729	0.186
	A_12_P101463	WBGene00012794	Y43E12A.2	Y43E12A.2	-0.57942	0.0074	0.230019	1
	A_12_P117460	WBGene00020299	T07A9.12	T07A9.12	-0.574734	0.0456	-0.212646	1
	A_12_P114730	WBGene00000540	C01G8.2	cln-3.2	-0.573147	0.009	0.150183	1
	A_12_P104898	WBGene00018562	F47D12.6	F47D12.6	-0.56988	0.037	0.155633	1
	A_12_P102283	WBGene00018893	F55F8.5	tag-345	-0.568912	0.0164	-0.170698	1
	A_12_P103264	WBGene00021497	Y40C5A.4	Y40C5A.4	-0.568403	0.009	-0.303403	0.5796
	A_12_P117948	WBGene00011773	T14G10.3	ttr-53	-0.567434	0.0172	-0.51885	0
	A_12_P100398	WBGene00014086	ZK809.3	ZK809.3	-0.567058	0.0168	0.794961	0
	A_12_P110466	WBGene00010842	M03C11.5	ymel-1	-0.566543	0.035	-0.0848325	1
	A_12_P118323	WBGene00021547	Y44E3A.1	Y44E3A.1	-0.564659	0.0168	-0.168074	1
	A_12_P107763	WBGene00017597	F19C7.8	F19C7.8	-0.562468	0.0216	0.147346	1
	A_12_P101834	WBGene00008344	C56A3.5	C56A3.5	-0.550983	0.0322	0.141537	1
	A_12_P115811	WBGene00002188	ZC416.4	kgb-2	-0.549031	0.028	-0.0993244	1
	A_12_P119471	WBGene00006492	C27A12.3	tag-146	-0.546207	0.03	-0.514934	0.006
	A_12_P114323	WBGene00003625	C26B2.3	nhr-31	-0.530279	0.0324	0.463947	0.0004
